# Supplementary material for: Interactome Analysis of the Nucleocapsid Protein of SARS-CoV-2 Virus
Source: Pathogens. 2021 Sep 8;10(9):1155. doi: 10.3390/pathogens10091155 (PMC8465953; doi:10.3390/pathogens10091155)
Supplement: Supplementary file 1 [file pathogens-10-01155-s001.zip]

Archive with 7 entries (6 files):
- Table S1.xlsx
- __MACOSX/
- __MACOSX/._Table S1.xlsx
- Table S3.xlsx
- __MACOSX/._Table S3.xlsx
- Table S2.xlsx
- __MACOSX/._Table S2.xlsx
