# Supplementary material for: Interactome Analysis of the Nucleocapsid Protein of SARS-CoV-2 Virus
Source: Pathogens. 2021 Sep 8;10(9):1155. doi: 10.3390/pathogens10091155 (PMC8465953; doi:10.3390/pathogens10091155)
Supplement: Supplementary file 1 [file pathogens-10-01155-s001.zip › Table S1.xlsx]

## Sheet: Legend
Legend
A	Proteins identified by LC-MS/MS analysis (HEK293T cells)
B	High confidence PPIs (HEK293T cells)
C	Proteins identified by LC-MS/MS analysis (Calu-3 cells)
D	High confidence PPIs (Calu-3 cells)

## Sheet: A
Bait	PreyUniprot	PreyGene	Protein names	Majority protein IDs	OS	Mol. weight [kDa]	Sequence length	Unique peptides control-1	Unique peptides control-2	Unique peptides control-3	Unique peptides N-1	Unique peptides N-2	Unique peptides N-3	iBAQ control-1	iBAQ control-2	iBAQ control-3	iBAQ N-1	iBAQ N-2	iBAQ N-3	NumReplicates	SaintScore	FoldChange	BFDR	Reproducibility	Abundance	Specificity	MiST	Protein detection frequency in AP-MS Strep control datasets (%)
N	P0DTC9	N	Nucleoprotein (N) (Nucleocapsid protein) (NC) (Protein N)	sp|P0DTC9|NCAP_SARS2	SARS2	45.625	419	0	0	0	35	34	36	0	0	0	16046000000	11857000000	14748000000	3	1	14217000000	0	0.8958	0.0898	1	0.96241	Not detected
N	P61353	RPL27	60S ribosomal protein L27 (Large ribosomal subunit protein eL27)	sp|P61353|RL27_HUMAN;tr|K7ELC7|K7ELC7_HUMAN	HUMAN	15.798	136	2	1	4	5	6	5	1536500	1444100	6854300	889740000	2458200000	447100000	3	1	1.26501e+09	0	0.97	0.0175	0.7226	0.79474	0.652632
N	P62263	RPS14	40S ribosomal protein S14 (Small ribosomal subunit protein uS11)	tr|A0A2R8Y811|A0A2R8Y811_HUMAN;sp|P62263|RS14_HUMAN;tr|E5RH77|E5RH77_HUMAN	Human	16.159	150	0	0	0	0	5	0	0	0	0	0	2322900000	0	3	0.33	774300000	0.24	0	0.0062	1	0.68555	0.663158
N	P18621	RPL17-C18orf32;RPL17	60S ribosomal protein L17 (60S ribosomal protein L23) (Large ribosomal subunit protein uL22) (PD-1)	tr|A0A087WXM6|A0A087WXM6_HUMAN;tr|J3QQT2|J3QQT2_HUMAN;tr|J3KRX5|J3KRX5_HUMAN;sp|P18621|RL17_HUMAN;tr|A0A0A6YYL6|A0A0A6YYL6_HUMAN;tr|J3QLC8|J3QLC8_HUMAN;tr|A0A0A0MRF8|A0A0A0MRF8_HUMAN;tr|J3KRB3|J3KRB3_HUMAN;tr|A0A087WWH0|A0A087WWH0_HUMAN;tr|J3QS96|J3QS96_HUMAN;tr|A0A087WY81|A0A087WY81_HUMAN	Human	19.586	169	0	0	0	0	8	0	0	0	0	0	2243000000	0	3	0.33	7.47667e+08	0.24	0	0.0053	1	0.68554	0.494737
N	P50914	RPL14	60S ribosomal protein L14 (CAG-ISL 7) (Large ribosomal subunit protein eL14)	tr|E7EPB3|E7EPB3_HUMAN;sp|P50914|RL14_HUMAN	Human	14.558	124	0	0	0	0	3	0	0	0	0	0	1919600000	0	3	0.33	6.39867e+08	0.24	0	0.0062	1	0.68555	0.621053
N	P62910	RPL32	60S ribosomal protein L32 (Large ribosomal subunit protein eL32)	tr|D3YTB1|D3YTB1_HUMAN;sp|P62910|RL32_HUMAN;tr|F8W727|F8W727_HUMAN	Human	15.616	133	0	0	0	0	8	0	0	0	0	0	1736100000	0	3	0.33	578700000	0.24	0	0.0052	1	0.68554	0.410526
N	P62888	RPL30	60S ribosomal protein L30 (Large ribosomal subunit protein eL30)	tr|E5RI99|E5RI99_HUMAN;sp|P62888|RL30_HUMAN	Human	12.656	114	0	0	0	0	5	0	0	0	0	0	1598300000	0	3	0.33	5.32767e+08	0.24	0	0.0056	1	0.68554	0.463158
N	P62841	RPS15	40S ribosomal protein S15 (RIG protein) (Small ribosomal subunit protein uS19)	tr|K7EJ78|K7EJ78_HUMAN;tr|K7EQJ5|K7EQJ5_HUMAN;sp|P62841|RS15_HUMAN;tr|K7ELC2|K7ELC2_HUMAN;tr|S4R456|S4R456_HUMAN;tr|K7EM56|K7EM56_HUMAN;tr|A0A0B4J2B4|A0A0B4J2B4_HUMAN;tr|S4R417|S4R417_HUMAN	Human	14.759	129	0	0	0	0	3	0	0	0	0	0	1532700000	0	3	0.33	510900000	0.24	0	0.0048	1	0.68554	0.2
N	P83731	RPL24	60S ribosomal protein L24 (60S ribosomal protein L30) (Large ribosomal subunit protein eL24)	tr|C9JXB8|C9JXB8_HUMAN;tr|C9JNW5|C9JNW5_HUMAN;sp|P83731|RL24_HUMAN	Human	14.369	121	0	0	0	0	4	0	0	0	0	0	1375500000	0	3	0.33	458500000	0.24	0	0.0046	1	0.68554	0.284211
N	Q02543	RPL18A	60S ribosomal protein L18a (Large ribosomal subunit protein eL20)	tr|M0R3D6|M0R3D6_HUMAN;tr|M0R1A7|M0R1A7_HUMAN;tr|M0R117|M0R117_HUMAN;sp|Q02543|RL18A_HUMAN;tr|M0R0P7|M0R0P7_HUMAN	Human	16.714	141	0	0	0	0	6	0	0	0	0	0	1362500000	0	3	0.33	4.54167e+08	0.24	0	0.0039	1	0.68553	0.505263
N	P27635	RPL10	60S ribosomal protein L10 (Laminin receptor homolog) (Large ribosomal subunit protein uL16) (Protein QM) (Ribosomal protein L10) (Tumor suppressor QM)	tr|X1WI28|X1WI28_HUMAN;sp|P27635|RL10_HUMAN;tr|A0A087WV22|A0A087WV22_HUMAN	Human	22.975	200	0	0	0	0	2	0	0	0	0	0	1349900000	0	3	0.33	4.49967e+08	0.24	0	0.0027	1	0.68553	0.4
N	P46782	RPS5	40S ribosomal protein S5 (Small ribosomal subunit protein uS7) [Cleaved into: 40S ribosomal protein S5, N-terminally processed]	tr|M0R0F0|M0R0F0_HUMAN;sp|P46782|RS5_HUMAN;tr|M0R0R2|M0R0R2_HUMAN;tr|M0QZN2|M0QZN2_HUMAN	Human	22.391	200	0	0	0	0	9	0	0	0	0	0	1316100000	0	3	0.33	438700000	0.24	0	0.0026	1	0.68553	0.347368
N	P46781	RPS9	40S ribosomal protein S9 (Small ribosomal subunit protein uS4)	tr|A0A024R4M0|A0A024R4M0_HUMAN;sp|P46781|RS9_HUMAN;tr|B5MCT8|B5MCT8_HUMAN;tr|C9JM19|C9JM19_HUMAN	Human	22.591	194	0	0	0	0	11	0	0	0	0	0	1161300000	0	3	0.33	387100000	0.24	0	0.0024	1	0.68552	0.452632
N	P62847	RPS24	40S ribosomal protein S24 (Small ribosomal subunit protein eS24)	tr|E7ETK0|E7ETK0_HUMAN;tr|A0A2R8Y849|A0A2R8Y849_HUMAN;tr|A0A087WUS0|A0A087WUS0_HUMAN;sp|P62847|RS24_HUMAN;tr|A0A2R8YD14|A0A2R8YD14_HUMAN	Human	15.197	131	0	0	0	0	5	0	0	0	0	0	1084900000	0	3	0.33	3.61633e+08	0.24	0	0.0033	1	0.68553	0.421053
N	E7EPB3	RPL14	60S ribosomal protein L14	tr|E7EPB3|E7EPB3_HUMAN;sp|P50914|RL14_HUMAN	HUMAN	14.558	124	2	2	3	4	0	5	452680	517130	5705800	631240000	0	339610000	3	0	3.23617e+08	0.48	0.6091	0.0082	0.6511	0.63427	0.621053
N	P18077	RPL35A	60S ribosomal protein L35a (Cell growth-inhibiting gene 33 protein) (Large ribosomal subunit protein eL33)	sp|P18077|RL35A_HUMAN;tr|F8WBS5|F8WBS5_HUMAN;tr|F8WB72|F8WB72_HUMAN;tr|C9K025|C9K025_HUMAN	Human	12.538	110	0	0	0	0	3	0	0	0	0	0	929440000	0	3	0.33	3.09813e+08	0.24	0	0.0034	1	0.68553	0.368421
N	P61513	RPL37A	60S ribosomal protein L37a (Large ribosomal subunit protein eL43)	tr|C9J4Z3|C9J4Z3_HUMAN;sp|P61513|RL37A_HUMAN;tr|M0R0A1|M0R0A1_HUMAN;tr|Q6P4E4|Q6P4E4_HUMAN;tr|E9PEL3|E9PEL3_HUMAN;tr|M0R2L6|M0R2L6_HUMAN	Human	7.624	68	0	0	0	0	3	0	0	0	0	0	816410000	0	3	0.33	2.72137e+08	0.24	0	0.0048	1	0.68554	0.389474
N	P46777	RPL5	60S ribosomal protein L5 (Large ribosomal subunit protein uL18)	tr|A0A2R8Y6J3|A0A2R8Y6J3_HUMAN;sp|P46777|RL5_HUMAN	Human	27.045	238	0	0	0	0	14	0	0	0	0	0	753900000	0	3	0.33	251300000	0.24	0	0.0013	1	0.68552	0.589474
N	P84098	RPL19	60S ribosomal protein L19 (Large ribosomal subunit protein eL19)	tr|J3QR09|J3QR09_HUMAN;tr|J3KTE4|J3KTE4_HUMAN;sp|P84098|RL19_HUMAN	Human	23.134	193	0	0	0	0	4	0	0	0	0	0	537190000	0	3	0.33	1.79063e+08	0.24	0	0.0011	1	0.68552	0.747368
N	P09651	HNRNPA1	Heterogeneous nuclear ribonucleoprotein A1 (hnRNP A1) (Helix-destabilizing protein) (Single-strand RNA-binding protein) (hnRNP core protein A1) [Cleaved into: Heterogeneous nuclear ribonucleoprotein A1, N-terminally processed]	tr|F8W6I7|F8W6I7_HUMAN;sp|P09651|ROA1_HUMAN;tr|F8VZ49|F8VZ49_HUMAN;sp|Q32P51|RA1L2_HUMAN;tr|F8VTQ5|F8VTQ5_HUMAN;tr|F8W646|F8W646_HUMAN	Human	33.155	307	0	0	0	0	10	0	0	0	0	0	480860000	0	3	0.33	1.60287e+08	0.24	0	0.0006	1	0.68551	0.831579
N	P37108	SRP14	Signal recognition particle 14 kDa protein (SRP14) (18 kDa Alu RNA-binding protein)	sp|P37108|SRP14_HUMAN;tr|H0YLA2|H0YLA2_HUMAN	HUMAN	14.57	136	0	0	0	5	5	5	0	0	0	73046000	279220000	40940000	3	1	1.31069e+08	0	0.9463	0.0017	1	0.97749	0.378947
N	Q6P5R6	RPL22L1	60S ribosomal protein L22-like 1 (Large ribosomal subunit protein eL22-like 1)	tr|C9JYQ9|C9JYQ9_HUMAN;sp|Q6P5R6|RL22L_HUMAN;tr|H0Y8C2|H0Y8C2_HUMAN	Human	14.478	121	0	0	0	0	4	0	0	0	0	0	315350000	0	3	0.33	1.05117e+08	0.24	0	0.001	1	0.68552	Not detected
N	Q99880	HIST1H2BL	Histone H2B type 1-L (Histone H2B.c) (H2B/c)	sp|Q99880|H2B1L_HUMAN;sp|Q99879|H2B1M_HUMAN;sp|Q99877|H2B1N_HUMAN;sp|Q93079|H2B1H_HUMAN;sp|Q5QNW6|H2B2F_HUMAN;sp|P62807|H2B1C_HUMAN;sp|P58876|H2B1D_HUMAN;sp|P57053|H2BFS_HUMAN;sp|O60814|H2B1K_HUMAN;tr|U3KQK0|U3KQK0_HUMAN	HUMAN	13.952	126	1	1	1	2	0	2	1000900	1271500	2262700	136520000	0	132010000	3	0	89510000	0.45	0.6286	0.0023	0.3759	0.45167	0.505263
N	Q16629	SRSF7	Serine/arginine-rich splicing factor 7 (Splicing factor 9G8) (Splicing factor, arginine/serine-rich 7)	tr|A0A0B4J1Z1|A0A0B4J1Z1_HUMAN;tr|C9JAB2|C9JAB2_HUMAN;sp|Q16629|SRSF7_HUMAN	Human	15.763	137	0	0	0	0	4	0	0	0	0	0	167020000	0	3	0.33	5.56733e+07	0.24	0	0.0005	1	0.68551	0.442105
N	O60506	SYNCRIP	Heterogeneous nuclear ribonucleoprotein Q (hnRNP Q) (Glycine- and tyrosine-rich RNA-binding protein) (GRY-RBP) (NS1-associated protein 1) (Synaptotagmin-binding, cytoplasmic RNA-interacting protein)	sp|O60506|HNRPQ_HUMAN;tr|B7Z645|B7Z645_HUMAN	HUMAN	69.602	623	4	4	6	18	13	19	184150	216360	744750	24662000	99602000	33243000	3	0.33	5.25023e+07	0.44	0.9786	0.0002	0.4852	0.63457	0.578947
N	O95159	ZFPL1	Zinc finger protein-like 1 (Zinc finger protein MCG4)	sp|O95159|ZFPL1_HUMAN;tr|E9PJX1|E9PJX1_HUMAN;tr|E9PJ47|E9PJ47_HUMAN;tr|E9PMQ3|E9PMQ3_HUMAN;tr|E9PQ47|E9PQ47_HUMAN;tr|E9PNY1|E9PNY1_HUMAN	HUMAN	34.114	310	0	0	0	0	1	0	0	0	0	0	140830000	0	3	0.33	4.69433e+07	0.24	0	0.0002	1	0.68551	Not detected
N	Q9Y3B7	MRPL11	39S ribosomal protein L11, mitochondrial (L11mt) (MRP-L11) (Mitochondrial large ribosomal subunit protein uL11m)	sp|Q9Y3B7|RM11_HUMAN	HUMAN	20.683	192	2	2	3	10	6	10	32438	28077	81875	39522000	12488000	56101000	3	0.33	36037000	0.43	0.7425	0.0006	0.8827	0.83421	0.0631579
N	Q9BRT6	LLPH	Protein LLP homolog (Protein LAPS18-like)	sp|Q9BRT6|LLPH_HUMAN	HUMAN	15.225	129	0	0	0	2	3	1	0	0	0	4373500	95369000	1860200	3	1	3.38676e+07	0	0.4592	0.0003	1	0.82718	0.0421053
N	Q9BRJ6	C7orf50	Uncharacterized protein C7orf50	sp|Q9BRJ6|CG050_HUMAN;tr|C9JQV0|C9JQV0_HUMAN;tr|H7C0T1|H7C0T1_HUMAN;tr|H7C2R9|H7C2R9_HUMAN	Human	22.083	194	0	0	0	0	5	0	0	0	0	0	95314000	0	3	0.33	3.17713e+07	0.24	0	0.0002	1	0.68551	0.157895
N	Q9NPE3	NOP10	H/ACA ribonucleoprotein complex subunit 3 (Nucleolar protein 10) (Nucleolar protein family A member 3) (snoRNP protein NOP10)	sp|Q9NPE3|NOP10_HUMAN	HUMAN	7.7059	64	0	0	0	2	3	2	0	0	0	22154000	34281000	27218000	3	1	2.78843e+07	0	0.9503	0.001	1	0.9787	Not detected
N	Q96AG4	LRRC59	Leucine-rich repeat-containing protein 59 (Ribosome-binding protein p34) (p34) [Cleaved into: Leucine-rich repeat-containing protein 59, N-terminally processed]	sp|Q96AG4|LRC59_HUMAN	HUMAN	34.93	307	1	2	2	4	8	5	21415	97283	149810	2617900	66281000	4148900	3	1	2.43493e+07	0	0.6046	0.0001	0.5678	0.57575	0.2
N	E9PRG8	C11orf48	Uncharacterized protein C11orf98	tr|A0A0B4J220|A0A0B4J220_HUMAN	Human	14.234	123	0	0	0	0	4	0	0	0	0	0	67164000	0	3	0.33	22388000	0.24	0	0.0002	1	0.68551	Not detected
N	P17844	DDX5	Probable ATP-dependent RNA helicase DDX5 (EC 3.6.4.13) (DEAD box protein 5) (RNA helicase p68)	tr|J3KTA4|J3KTA4_HUMAN;sp|P17844|DDX5_HUMAN	Human	69.086	614	0	0	0	0	14	0	0	0	0	0	62292000	0	3	0.33	20764000	0.24	0	0	1	0.68551	0.705263
N	Q9BQG0	MYBBP1A	Myb-binding protein 1A	sp|Q9BQG0|MBB1A_HUMAN;tr|I3L1L3|I3L1L3_HUMAN	HUMAN	148.85	1328	1	1	1	10	30	17	3873.7	4546.1	11238	889250	58181000	2942800	3	1	2.0671e+07	0	0.4647	0	0.9332	0.78311	0.284211
N	D6RCD0	HSD17B11	Estradiol 17-beta-dehydrogenase 11	tr|D6RCD0|D6RCD0_HUMAN;sp|Q8NBQ5|DHB11_HUMAN	HUMAN	28.102	256	0	0	0	1	0	1	0	0	0	30630000	0	27581000	3	0.67	1.94037e+07	0	0.6304	0.0002	1	0.87999	Not detected
N	Q99848	EBNA1BP2	Probable rRNA-processing protein EBP2 (EBNA1-binding protein 2) (Nucleolar protein p40)	sp|Q99848|EBP2_HUMAN;tr|H7C2Q8|H7C2Q8_HUMAN	HUMAN	34.852	306	1	1	2	4	7	4	25196	38533	82420	9890100	40218000	5056400	3	0.67	1.83882e+07	0.23	0.9273	0.0001	0.6845	0.75533	0.294737
N	Q8TDN6	BRIX1	Ribosome biogenesis protein BRX1 homolog (Brix domain-containing protein 2)	sp|Q8TDN6|BRX1_HUMAN	HUMAN	41.401	353	1	1	1	4	12	5	41759	29078	177620	6336000	37600000	6205300	3	0	1.67138e+07	0.48	0.9252	0.0001	0.554	0.66523	0.284211
N	Q9NVP1	DDX18	ATP-dependent RNA helicase DDX18 (EC 3.6.4.13) (DEAD box protein 18) (Myc-regulated DEAD box protein) (MrDb)	sp|Q9NVP1|DDX18_HUMAN	HUMAN	75.406	670	0	0	0	13	13	12	0	0	0	13251000	26958000	8868300	3	1	16359100	0	0.9955	0.0001	1	0.99266	0.157895
N	Q13610	PWP1	Periodic tryptophan protein 1 homolog (Keratinocyte protein IEF SSP 9502)	sp|Q13610|PWP1_HUMAN;tr|B4DJV5|B4DJV5_HUMAN	HUMAN	55.827	501	0	1	0	5	10	5	0	31567	0	1803400	44936000	1341500	3	0	1.6027e+07	0.48	0.4918	0	0.849	0.73373	0.147368
N	Q92598	HSPH1	Heat shock protein 105 kDa (Antigen NY-CO-25) (Heat shock 110 kDa protein)	sp|Q92598|HS105_HUMAN;tr|A0A0A0MSM0|A0A0A0MSM0_HUMAN	HUMAN	96.864	858	8	9	10	25	24	23	120320	154270	248430	7389400	28386000	7375700	3	0	14383700	0.48	0.9837	0	0.3277	0.52811	0.368421
N	Q13895	BYSL	Bystin	sp|Q13895|BYST_HUMAN	Human	49.601	437	0	0	0	0	13	0	0	0	0	0	41397000	0	3	0.33	13799000	0.24	0	0	1	0.68551	0.115789
N	Q96SB4	SRPK1	SRSF protein kinase 1 (EC 2.7.11.1) (SFRS protein kinase 1) (Serine/arginine-rich protein-specific kinase 1) (SR-protein-specific kinase 1)	sp|Q96SB4|SRPK1_HUMAN;tr|H3BLV9|H3BLV9_HUMAN	HUMAN	74.324	655	0	1	1	8	12	5	0	30355	22239	3135200	34363000	3129100	3	0	1.35424e+07	0.48	0.7811	0	0.7964	0.78695	0.168421
N	Q9BQ67	GRWD1	Glutamate-rich WD repeat-containing protein 1	sp|Q9BQ67|GRWD1_HUMAN;tr|M0QX71|M0QX71_HUMAN	HUMAN	49.419	446	1	2	1	8	10	8	7183.4	28014	19796	5134300	28863000	4615400	3	0	12870900	0.48	0.9279	0	0.787	0.82575	0.231579
N	Q8TBF4	ZCRB1	Zinc finger CCHC-type and RNA-binding motif-containing protein 1 (U11/U12 small nuclear ribonucleoprotein 31 kDa protein) (U11/U12 snRNP 31 kDa protein) (U11/U12-31K)	sp|Q8TBF4|ZCRB1_HUMAN;tr|G3V1V1|G3V1V1_HUMAN	HUMAN	24.591	217	0	0	0	2	4	2	0	0	0	2861500	30912000	2766500	3	1	12180000	0	0.7807	0.0001	1	0.92638	Not detected
N	P07437	TUBB	Tubulin beta chain (Tubulin beta-5 chain)	tr|Q5JP53|Q5JP53_HUMAN;sp|P07437|TBB5_HUMAN;tr|Q5ST81|Q5ST81_HUMAN	Human	47.766	426	0	0	0	0	3	0	0	0	0	0	35907000	0	3	0.33	11969000	0.24	0	0	1	0.68551	0.957895
N	Q6P161	MRPL54	39S ribosomal protein L54, mitochondrial (L54mt) (MRP-L54) (Mitochondrial large ribosomal subunit protein mL54)	sp|Q6P161|RM54_HUMAN	HUMAN	15.819	138	0	0	0	2	2	2	0	0	0	9099900	7952900	18581000	3	1	1.18779e+07	0	0.7819	0.0002	1	0.92676	0.0947368
N	Q6PK04	CCDC137	Coiled-coil domain-containing protein 137	sp|Q6PK04|CC137_HUMAN;tr|I3L0U5|I3L0U5_HUMAN	HUMAN	33.231	289	0	0	0	5	7	4	0	0	0	5480900	23209000	4015000	3	1	1.09016e+07	0	0.9565	0.0001	1	0.98063	0.0105263
N	Q9NW13	RBM28	RNA-binding protein 28 (RNA-binding motif protein 28)	sp|Q9NW13|RBM28_HUMAN	HUMAN	85.737	759	0	1	4	13	13	13	0	7269.7	58498	10289000	15456000	5556900	3	1	1.0434e+07	0	0.9766	0	0.8183	0.86225	0.189474
N	Q9HCE1	MOV10	Helicase MOV-10 (EC 3.6.4.13) (Armitage homolog) (Moloney leukemia virus 10 protein)	sp|Q9HCE1|MOV10_HUMAN;tr|Q5JR04|Q5JR04_HUMAN	HUMAN	113.67	1003	0	0	0	17	23	19	0	0	0	5364900	19162000	6766000	3	1	1.0431e+07	0	0.9857	0	1	0.98962	0.252632
N	Q9NY12	GAR1	H/ACA ribonucleoprotein complex subunit 1 (Nucleolar protein family A member 1) (snoRNP protein GAR1)	sp|Q9NY12|GAR1_HUMAN	HUMAN	22.348	217	0	0	0	1	4	1	0	0	0	2277300	25558000	2615400	3	1	1.01502e+07	0	0.7939	0.0001	1	0.93044	0.0105263
N	Q9Y221	NIP7	60S ribosome subunit biogenesis protein NIP7 homolog (KD93)	sp|Q9Y221|NIP7_HUMAN;tr|J3QLW7|J3QLW7_HUMAN	HUMAN	20.462	180	0	0	0	3	4	3	0	0	0	2904700	24833000	2048700	3	1	9928800	0	0.8019	0.0001	1	0.93293	Not detected
N	Q96RQ3	MCCC1	Methylcrotonoyl-CoA carboxylase subunit alpha, mitochondrial (MCCase subunit alpha) (EC 6.4.1.4) (3-methylcrotonyl-CoA carboxylase 1) (3-methylcrotonyl-CoA carboxylase biotin-containing subunit) (3-methylcrotonyl-CoA:carbon dioxide ligase subunit alpha)	sp|Q96RQ3|MCCA_HUMAN;tr|E9PHF7|E9PHF7_HUMAN;tr|F5GYT8|F5GYT8_HUMAN;tr|E9PG35|E9PG35_HUMAN;tr|G5E9X5|G5E9X5_HUMAN	HUMAN	80.472	725	17	15	15	20	12	18	4249100	4632100	3698900	11456000	7065300	8669000	3	0	9.06343e+06	0.48	0.8851	0	0.0157	0.28385	0.768421
N	Q9NUD5	ZCCHC3	Zinc finger CCHC domain-containing protein 3	sp|Q9NUD5|ZCHC3_HUMAN	HUMAN	43.547	403	0	0	0	8	11	7	0	0	0	3734300	17010000	4959800	3	1	8.56803e+06	0	0.9716	0	1	0.98529	0.0526316
N	Q1KMD3	HNRNPUL2	Heterogeneous nuclear ribonucleoprotein U-like protein 2 (Scaffold-attachment factor A2) (SAF-A2)	sp|Q1KMD3|HNRL2_HUMAN;tr|H3BQZ7|H3BQZ7_HUMAN	HUMAN	85.104	747	1	1	6	14	6	16	4857.8	25183	175940	9513000	2934800	12874000	3	0.67	8440600	0.22	0.748	0	0.6088	0.64813	0.157895
N	Q9GZP9	DERL2	Derlin-2 (Degradation in endoplasmic reticulum protein 2) (DERtrin-2) (Der1-like protein 2) (F-LAN-1) (F-LANa)	sp|Q9GZP9|DERL2_HUMAN;tr|I3L1T3|I3L1T3_HUMAN	HUMAN	27.567	239	0	0	0	0	1	0	0	0	0	0	24847000	0	3	0.33	8.28233e+06	0.24	0	0	1	0.68551	Not detected
N	P09661	SNRPA1	U2 small nuclear ribonucleoprotein A' (U2 snRNP A')	sp|P09661|RU2A_HUMAN;tr|H0YLR3|H0YLR3_HUMAN;tr|H0YMA0|H0YMA0_HUMAN	HUMAN	28.415	255	0	0	0	2	7	3	0	0	0	1202500	21599000	1267100	3	1	8.02287e+06	0	0.6421	0	1	0.88362	0.305263
N	Q9BRU9	UTP23	rRNA-processing protein UTP23 homolog	sp|Q9BRU9|UTP23_HUMAN;tr|G3XAM4|G3XAM4_HUMAN;tr|E5RGP0|E5RGP0_HUMAN	HUMAN	28.402	249	0	0	0	4	4	3	0	0	0	7196100	13324000	3368800	3	1	7.96297e+06	0	0.975	0.0001	1	0.98633	Not detected
N	Q9BUJ2	HNRNPUL1	Heterogeneous nuclear ribonucleoprotein U-like protein 1 (Adenovirus early region 1B-associated protein 5) (E1B-55 kDa-associated protein 5) (E1B-AP5)	tr|A0A0A0MRA5|A0A0A0MRA5_HUMAN;tr|B7Z4B8|B7Z4B8_HUMAN;sp|Q9BUJ2|HNRL1_HUMAN;tr|M0R3F1|M0R3F1_HUMAN;tr|M0QYZ0|M0QYZ0_HUMAN	Human	85.939	766	0	0	0	0	12	0	0	0	0	0	23875000	0	3	0.33	7.95833e+06	0.24	0	0	1	0.68551	0.263158
N	O00567	NOP56	Nucleolar protein 56 (Nucleolar protein 5A)	sp|O00567|NOP56_HUMAN;tr|H0YDU4|H0YDU4_HUMAN;tr|H0Y653|H0Y653_HUMAN	HUMAN	66.049	594	0	0	1	10	13	8	0	0	32726	4606200	15204000	3367100	3	0.33	7.72577e+06	0.43	0.984	0	0.8615	0.89416	0.126316
N	Q96DH6	MSI2	RNA-binding protein Musashi homolog 2 (Musashi-2)	tr|B4DHE8|B4DHE8_HUMAN;sp|Q96DH6|MSI2H_HUMAN;tr|J3KTC1|J3KTC1_HUMAN;tr|B4DM51|B4DM51_HUMAN	Human	34.812	324	0	0	0	0	4	0	0	0	0	0	22809000	0	3	0.33	7603000	0.24	0	0	1	0.68551	0.0736842
N	P63220	RPS21	40S ribosomal protein S21 (Small ribosomal subunit protein eS21)	tr|Q8WVC2|Q8WVC2_HUMAN;sp|P63220|RS21_HUMAN;tr|Q9BYK1|Q9BYK1_HUMAN	Human	8.85	81	0	0	0	0	3	0	0	0	0	0	22710000	0	3	0.33	7570000	0.24	0	0.0001	1	0.68551	0.336842
N	P61803	DAD1	Dolichyl-diphosphooligosaccharide--protein glycosyltransferase subunit DAD1 (Oligosaccharyl transferase subunit DAD1) (Defender against cell death 1) (DAD-1)	tr|F5GXX5|F5GXX5_HUMAN;sp|P61803|DAD1_HUMAN;tr|F5H895|F5H895_HUMAN;tr|A0A0B4J239|A0A0B4J239_HUMAN	Human	9.5541	85	0	0	0	0	2	0	0	0	0	0	21524000	0	3	0.33	7.17467e+06	0.24	0	0.0001	1	0.68551	0.0105263
N	Q8WWM7	ATXN2L	Ataxin-2-like protein (Ataxin-2 domain protein) (Ataxin-2-related protein)	sp|Q8WWM7|ATX2L_HUMAN	HUMAN	113.37	1075	3	3	3	3	13	3	12561000	24597000	28552000	3479300	6530900	10715000	3	0	6908400	0.48	0.7769	0	0.0026	0.24148	0.915789
N	Q96BK5	PINX1	PIN2/TERF1-interacting telomerase inhibitor 1 (Liver-related putative tumor suppressor) (Pin2-interacting protein X1) (Protein 67-11-3) (TRF1-interacting protein 1)	sp|Q96BK5|PINX1_HUMAN	HUMAN	37.034	328	0	0	0	3	2	4	0	0	0	10035000	2364100	7898600	3	1	6765900	0	0.7745	0.0001	1	0.92446	Not detected
N	P55769	NHP2L1	NHP2-like protein 1 (High mobility group-like nuclear protein 2 homolog 1) (OTK27) (SNU13 homolog) (hSNU13) (U4/U6.U5 small nuclear ribonucleoprotein SNU13) (U4/U6.U5 tri-snRNP 15.5 kDa protein) [Cleaved into: NHP2-like protein 1, N-terminally processed]	sp|P55769|NH2L1_HUMAN;tr|B1AHD1|B1AHD1_HUMAN;tr|A0A3B3IUA2|A0A3B3IUA2_HUMAN;tr|A0A3B3IRU2|A0A3B3IRU2_HUMAN	HUMAN	14.173	128	1	2	1	2	3	3	24628	105730	54505	3286100	11101000	5160100	3	0	6.51573e+06	0.48	0.9711	0.0001	0.399	0.57311	Not detected
N	P17096	HMGA1	High mobility group protein HMG-I/HMG-Y (HMG-I(Y)) (High mobility group AT-hook protein 1) (High mobility group protein A1) (High mobility group protein R)	sp|P17096|HMGA1_HUMAN	HUMAN	11.676	107	0	0	5	2	1	3	0	0	7196700	1994400	7858300	9330000	3	0	6.39423e+06	0.48	0.7634	0.0001	0.0302	0.25623	0.105263
N	O75494	SRSF10	Serine/arginine-rich splicing factor 10 (40 kDa SR-repressor protein) (SRrp40) (FUS-interacting serine-arginine-rich protein 1) (Splicing factor SRp38) (Splicing factor, arginine/serine-rich 13A) (TLS-associated protein with Ser-Arg repeats) (TASR) (TLS-associated protein with SR repeats) (TLS-associated serine-arginine protein) (TLS-associated SR protein)	tr|Q5JRI1|Q5JRI1_HUMAN;sp|O75494|SRS10_HUMAN	Human	20.913	172	0	0	0	0	2	0	0	0	0	0	18542000	0	3	0.33	6.18067e+06	0.24	0	0	1	0.68551	0.105263
N	Q9P031	CCDC59	Thyroid transcription factor 1-associated protein 26 (TTF-1-associated protein 26) (Coiled-coil domain-containing protein 59) (TTF-1-associated protein BR2)	sp|Q9P031|TAP26_HUMAN;tr|F8VNY5|F8VNY5_HUMAN	Human	28.669	241	0	0	0	0	4	0	0	0	0	0	18465000	0	3	0.33	6155000	0.24	0	0	1	0.68551	0.0526316
N	Q9H0S4	DDX47	Probable ATP-dependent RNA helicase DDX47 (EC 3.6.4.13) (DEAD box protein 47)	sp|Q9H0S4|DDX47_HUMAN;tr|F5H1N9|F5H1N9_HUMAN	HUMAN	50.646	455	0	0	0	6	9	5	0	0	0	2006200	14745000	1502500	3	1	6.08457e+06	0	0.8496	0	1	0.94764	0.0947368
N	P55209	NAP1L1	Nucleosome assembly protein 1-like 1 (NAP-1-related protein) (hNRP)	tr|H0YHC3|H0YHC3_HUMAN;tr|F8W020|F8W020_HUMAN;tr|F8W118|F8W118_HUMAN;tr|F8VXI6|F8VXI6_HUMAN;tr|F8VUX1|F8VUX1_HUMAN;tr|F8VY35|F8VY35_HUMAN;tr|F8VV59|F8VV59_HUMAN;tr|B7Z9C2|B7Z9C2_HUMAN;tr|F8W0J6|F8W0J6_HUMAN;tr|F5H4R6|F5H4R6_HUMAN;tr|H0YIV4|H0YIV4_HUMAN;sp|P55209|NP1L1_HUMAN;tr|H0YH88|H0YH88_HUMAN;tr|F8W543|F8W543_HUMAN;tr|F8VRJ2|F8VRJ2_HUMAN	Human	23.417	198	0	0	0	0	2	0	0	0	0	0	17888000	0	3	0.33	5.96267e+06	0.24	0	0	1	0.68551	0.357895
N	Q8N5P1	ZC3H8	Zinc finger CCCH domain-containing protein 8	sp|Q8N5P1|ZC3H8_HUMAN;tr|A0A0C4DGZ1|A0A0C4DGZ1_HUMAN	HUMAN	33.575	291	0	0	0	3	7	4	0	0	0	1500700	13477000	1656800	3	1	5.54483e+06	0	0.8473	0	1	0.94691	Not detected
N	Q9UL40	ZNF346	Zinc finger protein 346 (Just another zinc finger protein)	sp|Q9UL40|ZN346_HUMAN;tr|D6RJ07|D6RJ07_HUMAN;tr|B7Z6B6|B7Z6B6_HUMAN;tr|B7Z6Q2|B7Z6Q2_HUMAN	HUMAN	32.932	294	0	0	0	4	5	4	0	0	0	3144200	8280000	4592100	3	1	5.33877e+06	0	0.9704	0	1	0.98491	0.0105263
N	P78362	SRPK2	SRSF protein kinase 2 (EC 2.7.11.1) (SFRS protein kinase 2) (Serine/arginine-rich protein-specific kinase 2) (SR-protein-specific kinase 2) [Cleaved into: SRSF protein kinase 2 N-terminal; SRSF protein kinase 2 C-terminal]	sp|P78362|SRPK2_HUMAN;tr|H7C5L6|H7C5L6_HUMAN	HUMAN	77.526	688	0	0	0	3	12	3	0	0	0	1453300	13104000	159500	3	1	4905600	0	0.5716	0	1	0.86188	0.136842
N	Q08170	SRSF4	Serine/arginine-rich splicing factor 4 (Pre-mRNA-splicing factor SRP75) (SRP001LB) (Splicing factor, arginine/serine-rich 4)	tr|A0A0D9SEM4|A0A0D9SEM4_HUMAN;sp|Q08170|SRSF4_HUMAN	Human	43.647	378	0	0	0	0	2	0	0	0	0	0	14537000	0	3	0.33	4.84567e+06	0.24	0	0	1	0.68551	0.368421
N	O95757	HSPA4L	Heat shock 70 kDa protein 4L (Heat shock 70-related protein APG-1) (Osmotic stress protein 94)	sp|O95757|HS74L_HUMAN;tr|E9PDE8|E9PDE8_HUMAN;tr|D6RJ96|D6RJ96_HUMAN	HUMAN	94.511	839	0	3	5	17	11	16	0	23353	39920	4324800	4997100	5194900	3	0	4.83893e+06	0.48	0.9208	0	0.6847	0.75347	0.273684
N	Q96KR1	ZFR	Zinc finger RNA-binding protein (hZFR) (M-phase phosphoprotein homolog)	sp|Q96KR1|ZFR_HUMAN	HUMAN	117.01	1074	0	1	4	13	11	14	0	19450	90396	3729000	4956300	5263800	3	0	4649700	0.48	0.913	0	0.5724	0.67409	0.242105
N	Q9GZL7	WDR12	Ribosome biogenesis protein WDR12 (WD repeat-containing protein 12)	sp|Q9GZL7|WDR12_HUMAN	HUMAN	47.707	423	0	0	0	6	7	5	0	0	0	2213100	10293000	914100	3	1	4473400	0	0.8774	0	1	0.95622	0.0736842
N	Q06265	EXOSC9	Exosome complex component RRP45 (Autoantigen PM/Scl 1) (Exosome component 9) (P75 polymyositis-scleroderma overlap syndrome-associated autoantigen) (Polymyositis/scleroderma autoantigen 1) (Polymyositis/scleroderma autoantigen 75 kDa) (PM/Scl-75)	tr|D6RAP4|D6RAP4_HUMAN;tr|D6R905|D6R905_HUMAN;tr|D6RA17|D6RA17_HUMAN;tr|D6RIY6|D6RIY6_HUMAN;sp|Q06265|EXOS9_HUMAN	Human	9.8593	86	0	0	0	0	2	0	0	0	0	0	13374000	0	3	0.33	4458000	0.24	0	0.0001	1	0.68551	0.189474
N	Q9BU76	C1orf35	Multiple myeloma tumor-associated protein 2 (hMMTAG2)	sp|Q9BU76|MMTA2_HUMAN	HUMAN	29.411	263	0	0	0	3	3	3	0	0	0	2287300	8663600	2105900	3	1	4.35227e+06	0	0.9826	0	1	0.98869	Not detected
N	Q6DD87	ZNF787	Zinc finger protein 787 (TTF-I-interacting peptide 20)	sp|Q6DD87|ZN787_HUMAN	HUMAN	40.428	382	0	0	0	3	6	0	0	0	0	2486600	10421000	0	3	0.67	4.30253e+06	0	0.5987	0	1	0.87021	0.0421053
N	Q13868	EXOSC2	Exosome complex component RRP4 (Exosome component 2) (Ribosomal RNA-processing protein 4)	tr|A3KFL2|A3KFL2_HUMAN;sp|Q13868|EXOS2_HUMAN;tr|A3KFL5|A3KFL5_HUMAN;tr|A3KFL1|A3KFL1_HUMAN	Human	31.994	285	0	0	0	0	7	0	0	0	0	0	12725000	0	3	0.33	4.24167e+06	0.24	0	0	1	0.68551	0.168421
N	Q96QR8	PURB	Transcriptional activator protein Pur-beta (Purine-rich element-binding protein B)	sp|Q96QR8|PURB_HUMAN	HUMAN	33.24	312	0	0	0	2	3	2	0	0	0	464310	11662000	316040	3	1	4147450	0	0.4775	0	1	0.83284	0.2
N	O00411	POLRMT	DNA-directed RNA polymerase, mitochondrial (MtRPOL) (EC 2.7.7.6)	sp|O00411|RPOM_HUMAN	HUMAN	138.62	1230	0	0	0	16	19	11	0	0	0	2040300	8706200	1499000	3	1	4.08183e+06	0	0.9557	0	1	0.98037	0.105263
N	Q13823	GNL2	Nucleolar GTP-binding protein 2 (Autoantigen NGP-1)	sp|Q13823|NOG2_HUMAN	HUMAN	83.654	731	0	0	0	6	11	6	0	0	0	1747900	8251500	2217800	3	1	4072400	0	0.9688	0	1	0.9844	0.0947368
N	Q2NL82	TSR1	Pre-rRNA-processing protein TSR1 homolog	sp|Q2NL82|TSR1_HUMAN;tr|I3L1Q5|I3L1Q5_HUMAN	HUMAN	91.809	804	0	0	0	5	12	3	0	0	0	228350	11458000	151680	3	1	3946010	0	0.3039	0	1	0.77927	0.126316
N	Q6ZN17	LIN28B	Protein lin-28 homolog B (Lin-28B)	sp|Q6ZN17|LN28B_HUMAN;tr|A0A1B0GVD3|A0A1B0GVD3_HUMAN;tr|A0A1B0GTK2|A0A1B0GTK2_HUMAN	HUMAN	27.083	250	0	0	1	2	5	2	0	0	16203	2042700	7721000	1810200	3	0.67	3.85797e+06	0.23	0.9814	0	0.8617	0.89351	0.0947368
N	Q9Y324	FCF1	rRNA-processing protein FCF1 homolog	tr|G3V2M5|G3V2M5_HUMAN;tr|G3V5S9|G3V5S9_HUMAN;tr|G3V1S4|G3V1S4_HUMAN;sp|Q9Y324|FCF1_HUMAN	Human	7.0253	61	0	0	0	0	2	0	0	0	0	0	11117000	0	3	0.33	3.70567e+06	0.24	0	0.0001	1	0.68551	Not detected
N	Q9H8H2	DDX31	Probable ATP-dependent RNA helicase DDX31 (EC 3.6.4.13) (DEAD box protein 31) (Helicain)	tr|F8WAJ0|F8WAJ0_HUMAN;sp|Q9H8H2|DDX31_HUMAN	Human	83.515	746	0	0	0	0	13	0	0	0	0	0	11100000	0	3	0.33	3700000	0.24	0	0	1	0.68551	0.0210526
N	P68400	CSNK2A1	Casein kinase II subunit alpha (CK II alpha) (EC 2.7.11.1)	tr|A0A2R8YD58|A0A2R8YD58_HUMAN;tr|E7EU96|E7EU96_HUMAN;sp|P68400|CSK21_HUMAN;tr|A0A2R8Y5A0|A0A2R8Y5A0_HUMAN;tr|A0A2R8YF43|A0A2R8YF43_HUMAN;tr|A0A2R8YFU2|A0A2R8YFU2_HUMAN;tr|A0A2R8Y4D6|A0A2R8Y4D6_HUMAN;tr|A0A2R8Y4H0|A0A2R8Y4H0_HUMAN;tr|A0A2R8YDP2|A0A2R8YDP2_HUMAN;sp|Q8NEV1|CSK23_HUMAN	Human	44.418	376	0	0	0	0	7	0	0	0	0	0	11099000	0	3	0.33	3.69967e+06	0.24	0	0	1	0.68551	0.105263
N	P49841	GSK3B	Glycogen synthase kinase-3 beta (GSK-3 beta) (EC 2.7.11.26) (Serine/threonine-protein kinase GSK3B) (EC 2.7.11.1)	sp|P49841|GSK3B_HUMAN;tr|A0A3B3ITW1|A0A3B3ITW1_HUMAN	HUMAN	46.744	420	0	0	0	1	5	4	0	0	0	0	9779200	1175600	3	0.67	3651600	0	0.5206	0	1	0.84612	Not detected
N	Q6DKI1	RPL7L1	60S ribosomal protein L7-like 1 (Large ribosomal subunit protein uL30-like 1)	tr|R4GMU7|R4GMU7_HUMAN;sp|Q6DKI1|RL7L_HUMAN	Human	22.874	198	0	0	0	0	4	0	0	0	0	0	10954000	0	3	0.33	3.65133e+06	0.24	0	0	1	0.68551	0.0526316
N	Q9GZR7	DDX24	ATP-dependent RNA helicase DDX24 (EC 3.6.4.13) (DEAD box protein 24)	tr|G3V529|G3V529_HUMAN;sp|Q9GZR7|DDX24_HUMAN;tr|A0A1W2PRR2|A0A1W2PRR2_HUMAN;tr|F5GYL3|F5GYL3_HUMAN;tr|A0A087WXU8|A0A087WXU8_HUMAN	Human	91.48	816	0	0	0	0	11	0	0	0	0	0	10931000	0	3	0.33	3.64367e+06	0.24	0	0	1	0.68551	0.105263
N	Q9NVU7	SDAD1	Protein SDA1 homolog (Nucleolar protein 130) (SDA1 domain-containing protein 1) (hSDA)	sp|Q9NVU7|SDA1_HUMAN;tr|E7EW05|E7EW05_HUMAN	Human	79.87	687	0	0	0	0	11	0	0	0	0	0	10697000	0	3	0.33	3.56567e+06	0.24	0	0	1	0.68551	0.0736842
N	A0A0C4DGR6	A0A0C4DGR6	Sideroflexin 2, isoform CRA_b (Sideroflexin-2)	tr|A0A0C4DGR6|A0A0C4DGR6_HUMAN;tr|R4GMS6|R4GMS6_HUMAN;tr|R4GMR9|R4GMR9_HUMAN;tr|R4GN74|R4GN74_HUMAN;tr|R4GNC2|R4GNC2_HUMAN;tr|R4GN63|R4GN63_HUMAN;tr|A0A1B0GX61|A0A1B0GX61_HUMAN;tr|R4GMW0|R4GMW0_HUMAN;sp|Q96NB2|SFXN2_HUMAN	HUMAN	21.295	186	0	0	0	1	0	1	0	0	0	5239600	0	5392300	3	0.67	3.54397e+06	0	0.6262	0.0001	1	0.87871	Not detected
N	Q14137	BOP1	Ribosome biogenesis protein BOP1 (Block of proliferation 1 protein)	sp|Q14137|BOP1_HUMAN	HUMAN	83.629	746	0	0	0	6	11	4	0	0	0	1309100	8418600	865460	3	1	3.53105e+06	0	0.8663	0	1	0.95278	0.115789
N	Q14258	TRIM25	E3 ubiquitin/ISG15 ligase TRIM25 (EC 6.3.2.n3) (Estrogen-responsive finger protein) (RING finger protein 147) (RING-type E3 ubiquitin transferase) (EC 2.3.2.27) (RING-type E3 ubiquitin transferase TRIM25) (Tripartite motif-containing protein 25) (Ubiquitin/ISG15-conjugating enzyme TRIM25) (Zinc finger protein 147)	sp|Q14258|TRI25_HUMAN;tr|A0A3B3IUA7|A0A3B3IUA7_HUMAN	HUMAN	70.973	630	0	0	0	12	13	10	0	0	0	3562200	3755300	3238700	3	1	3.51873e+06	0	0.9396	0	1	0.97539	Not detected
N	Q9Y4P3	TBL2	Transducin beta-like protein 2 (WS beta-transducin repeats protein) (WS-betaTRP) (Williams-Beuren syndrome chromosomal region 13 protein)	tr|E9PF19|E9PF19_HUMAN;tr|Q96E41|Q96E41_HUMAN;sp|Q9Y4P3|TBL2_HUMAN	Human	45.935	411	0	0	0	0	10	0	0	0	0	0	10406000	0	3	0.33	3.46867e+06	0.24	0	0	1	0.68551	0.147368
N	P78316	NOP14	Nucleolar protein 14 (Nucleolar complex protein 14)	sp|P78316|NOP14_HUMAN;tr|E9PFK5|E9PFK5_HUMAN	HUMAN	97.667	857	0	0	0	2	14	2	0	0	0	26715	10205000	159740	3	1	3.46382e+06	0	0.1956	0	1	0.74585	Not detected
N	Q8IWS0	PHF6	PHD finger protein 6 (PHD-like zinc finger protein)	tr|Q5JRC6|Q5JRC6_HUMAN;sp|Q8IWS0|PHF6_HUMAN;tr|A0A0D9SGE8|A0A0D9SGE8_HUMAN	Human	36.43	324	0	0	0	0	5	0	0	0	0	0	10306000	0	3	0.33	3.43533e+06	0.24	0	0	1	0.68551	Not detected
N	Q15014	MORF4L2	Mortality factor 4-like protein 2 (MORF-related gene X protein) (Protein MSL3-2) (Transcription factor-like protein MRGX)	sp|Q15014|MO4L2_HUMAN;tr|Q5JXX2|Q5JXX2_HUMAN;tr|A0A0A0MT59|A0A0A0MT59_HUMAN;tr|Q5JXX1|Q5JXX1_HUMAN	HUMAN	32.307	288	0	0	0	2	6	1	0	0	0	756400	9047500	488620	3	1	3430840	0	0.6916	0	1	0.89887	0.0210526
N	Q5JRI1	SRSF10	Serine/arginine-rich-splicing factor 10	tr|Q5JRI1|Q5JRI1_HUMAN;sp|O75494|SRS10_HUMAN;sp|Q8WXF0|SRS12_HUMAN	HUMAN	20.913	172	0	0	0	3	0	4	0	0	0	4612100	0	5491100	3	0.67	3.36773e+06	0	0.6172	0.0001	1	0.87592	0.105263
N	Q4G0A6	FAM188B	Probable ubiquitin carboxyl-terminal hydrolase MINDY-4 (EC 3.4.19.12) (Probable deubiquitinating enzyme MINDY-4)	sp|Q4G0A6|MINY4_HUMAN	Human	84.371	757	0	0	0	0	2	0	0	0	0	0	9896200	0	3	0.33	3.29873e+06	0.24	0	0	1	0.68551	Not detected
N	P0DP25	P0DP25	Calmodulin-3	sp|P0DP25|CALM3_HUMAN;sp|P0DP24|CALM2_HUMAN;sp|P0DP23|CALM1_HUMAN;tr|H0Y7A7|H0Y7A7_HUMAN;tr|E7ETZ0|E7ETZ0_HUMAN;tr|E7EMB3|E7EMB3_HUMAN;tr|Q96HY3|Q96HY3_HUMAN;tr|G3V361|G3V361_HUMAN	HUMAN	16.837	149	4	5	5	1	2	3	1108000	1843900	6062800	135960	8985600	766910	3	0	3.29616e+06	0.48	0.5593	0	0.0055	0.17635	Not detected
N	Q9BTV4	TMEM43	Transmembrane protein 43 (Protein LUMA)	sp|Q9BTV4|TMM43_HUMAN	HUMAN	44.875	400	2	0	0	0	1	0	107150	0	0	0	9881700	0	3	0	3293900	0.48	0	0	0.1856	0.1272	Not detected
N	P78371	CCT2	T-complex protein 1 subunit beta (TCP-1-beta) (CCT-beta)	sp|P78371|TCPB_HUMAN;tr|F5GWF6|F5GWF6_HUMAN;tr|F8VQ14|F8VQ14_HUMAN	HUMAN	57.488	535	8	8	13	1	2	1	178820	356470	804630	5698300	346320	3476000	3	0.33	3173540	0.43	0.6787	0	0.0702	0.2575	0.431579
N	P14927	UQCRB	Cytochrome b-c1 complex subunit 7 (Complex III subunit 7) (Complex III subunit VII) (QP-C) (Ubiquinol-cytochrome c reductase complex 14 kDa protein)	sp|P14927|QCR7_HUMAN;tr|B7Z2R2|B7Z2R2_HUMAN	HUMAN	13.53	111	0	0	0	1	0	1	0	0	0	4958400	0	4544200	3	0.67	3.16753e+06	0	0.63	0.0001	1	0.87989	0.0105263
N	P36873	PPP1CC	Serine/threonine-protein phosphatase PP1-gamma catalytic subunit (PP-1G) (EC 3.1.3.16) (Protein phosphatase 1C catalytic subunit)	tr|F8VR82|F8VR82_HUMAN;tr|F8VYE8|F8VYE8_HUMAN;sp|P36873|PP1G_HUMAN;tr|F8W0W8|F8W0W8_HUMAN;tr|A0A087WYY5|A0A087WYY5_HUMAN;sp|P62136|PP1A_HUMAN;tr|E7ETD8|E7ETD8_HUMAN;sp|P62140|PP1B_HUMAN	Human	30.987	270	0	0	0	0	8	0	0	0	0	0	9441000	0	3	0.33	3147000	0.24	0	0	1	0.68551	0.315789
N	Q9Y3B2	EXOSC1	Exosome complex component CSL4 (Exosome component 1)	tr|B1AMU7|B1AMU7_HUMAN;sp|Q9Y3B2|EXOS1_HUMAN;tr|R4GNH9|R4GNH9_HUMAN;tr|R4GMQ7|R4GMQ7_HUMAN;tr|B1AMU3|B1AMU3_HUMAN;tr|B1AMU4|B1AMU4_HUMAN	Human	17.789	165	0	0	0	0	3	0	0	0	0	0	9074600	0	3	0.33	3.02487e+06	0.24	0	0	1	0.68551	0.105263
N	Q1ED39	KNOP1	Lysine-rich nucleolar protein 1 (Protein FAM191A) (Testis-specific gene 118 protein)	sp|Q1ED39|KNOP1_HUMAN	HUMAN	51.588	458	0	0	0	3	5	1	0	0	0	3105600	5235400	718060	3	1	3.01969e+06	0	0.8983	0	1	0.96267	0.0421053
N	Q14692	BMS1	Ribosome biogenesis protein BMS1 homolog (Ribosome assembly protein BMS1 homolog)	sp|Q14692|BMS1_HUMAN	HUMAN	145.81	1282	0	0	0	8	15	9	0	0	0	1315000	6599600	1084900	3	1	2.99983e+06	0	0.9403	0	1	0.97562	0.0842105
N	Q9Y3Y2	CHTOP	Chromatin target of PRMT1 protein (Friend of PRMT1 protein) (Small arginine- and glycine-rich protein) (SRAG)	tr|X6R700|X6R700_HUMAN;sp|Q9Y3Y2|CHTOP_HUMAN;tr|A0A087X1B7|A0A087X1B7_HUMAN	Human	23.661	223	0	0	0	0	3	0	0	0	0	0	8867100	0	3	0.33	2955700	0.24	0	0	1	0.68551	0.178947
N	Q9Y2R4	DDX52	Probable ATP-dependent RNA helicase DDX52 (EC 3.6.4.13) (ATP-dependent RNA helicase ROK1-like) (DEAD box protein 52)	sp|Q9Y2R4|DDX52_HUMAN;tr|A0A087X121|A0A087X121_HUMAN	HUMAN	67.497	599	0	0	0	1	5	4	0	0	0	27789	8529700	157900	3	1	2.90513e+06	0	0.2222	0	1	0.75407	Not detected
N	P20042	EIF2S2	Eukaryotic translation initiation factor 2 subunit 2 (Eukaryotic translation initiation factor 2 subunit beta) (eIF-2-beta)	sp|P20042|IF2B_HUMAN	HUMAN	38.388	333	0	0	0	1	5	0	0	0	0	33217	8467900	0	3	0.67	2.83371e+06	0	0.0487	0	1	0.70055	0.210526
N	A0A0D9SEM4	A0A0D9SEM4	Serine/arginine-rich-splicing factor 4 (Fragment)	tr|A0A0D9SEM4|A0A0D9SEM4_HUMAN;sp|Q08170|SRSF4_HUMAN	HUMAN	43.647	378	0	0	0	2	0	0	0	0	0	4883000	0	3522700	3	0.67	2801900	0	0.6284	0	1	0.87938	Not detected
N	Q9UGY1	NOL12	Nucleolar protein 12	tr|V9GYY5|V9GYY5_HUMAN;sp|Q9UGY1|NOL12_HUMAN	Human	23.82	206	0	0	0	0	3	0	0	0	0	0	8379700	0	3	0.33	2.79323e+06	0.24	0	0	1	0.68551	Not detected
N	Q96ME7	ZNF512	Zinc finger protein 512	tr|G3XAG1|G3XAG1_HUMAN;sp|Q96ME7|ZN512_HUMAN	Human	64.594	566	0	0	0	0	7	0	0	0	0	0	8345700	0	3	0.33	2781900	0.24	0	0	1	0.68551	0.0105263
N	P48729	CSNK1A1	Casein kinase I isoform alpha (CKI-alpha) (EC 2.7.11.1) (CK1)	tr|D6REM4|D6REM4_HUMAN;tr|E7ETM0|E7ETM0_HUMAN;sp|P48729|KC1A_HUMAN;tr|H0Y9X2|H0Y9X2_HUMAN;tr|U3KQK7|U3KQK7_HUMAN;sp|Q8N752|KC1AL_HUMAN	Human	27.741	236	0	0	0	0	4	0	0	0	0	0	8343300	0	3	0.33	2781100	0.24	0	0	1	0.68551	0.0105263
N	Q9BZI7	UPF3B	Regulator of nonsense transcripts 3B (Nonsense mRNA reducing factor 3B) (Up-frameshift suppressor 3 homolog B) (hUpf3B) (Up-frameshift suppressor 3 homolog on chromosome X) (hUpf3p-X)	sp|Q9BZI7|REN3B_HUMAN;tr|A0A087WYC8|A0A087WYC8_HUMAN	Human	57.761	483	0	0	0	0	7	0	0	0	0	0	8299900	0	3	0.33	2.76663e+06	0.24	0	0	1	0.68551	0.0631579
N	Q9NRW3	APOBEC3C	DNA dC->dU-editing enzyme APOBEC-3C (A3C) (EC 3.5.4.38) (APOBEC1-like) (Phorbolin I)	sp|Q9NRW3|ABC3C_HUMAN	HUMAN	22.826	190	0	0	0	2	3	2	0	0	0	984950	4713300	2542100	3	1	2.74678e+06	0	0.9162	0	1	0.96819	0.0105263
N	Q9H5H4	ZNF768	Zinc finger protein 768	sp|Q9H5H4|ZN768_HUMAN;tr|H3BS42|H3BS42_HUMAN	Human	60.228	540	0	0	0	0	7	0	0	0	0	0	8233600	0	3	0.33	2.74453e+06	0.24	0	0	1	0.68551	0.0105263
N	Q86WX3	RPS19BP1	Active regulator of SIRT1 (40S ribosomal protein S19-binding protein 1) (RPS19-binding protein 1) (S19BP)	sp|Q86WX3|AROS_HUMAN	HUMAN	15.434	136	0	0	0	2	3	3	0	0	0	2476100	3849200	1749600	3	1	2.69163e+06	0	0.9851	0	1	0.98945	0.0105263
N	Q9NQT4	EXOSC5	Exosome complex component RRP46 (Chronic myelogenous leukemia tumor antigen 28) (Exosome component 5) (Ribosomal RNA-processing protein 46) (p12B)	sp|Q9NQT4|EXOS5_HUMAN;tr|M0R050|M0R050_HUMAN	HUMAN	25.249	235	0	0	0	2	2	2	0	0	0	321620	7356500	244130	3	1	2640750	0	0.5194	0	1	0.84575	0.147368
N	C9JLW8	FAM195B	Mapk-regulated corepressor-interacting protein 1 (Granulin-2) (Protein FAM195B)	tr|I3L2L5|I3L2L5_HUMAN;sp|C9JLW8|MCRI1_HUMAN;tr|I3L4Q0|I3L4Q0_HUMAN;tr|I3L317|I3L317_HUMAN	Human	10.463	92	0	0	0	0	2	0	0	0	0	0	7856800	0	3	0.33	2.61893e+06	0.24	0	0	1	0.68551	Not detected
N	G3XAG1	G3XAG1	Zinc finger protein 512 (Zinc finger protein 512, isoform CRA_b)	tr|G3XAG1|G3XAG1_HUMAN;sp|Q96ME7|ZN512_HUMAN	HUMAN	64.594	566	0	0	0	9	0	10	0	0	0	3263900	0	4582500	3	0.67	2.61547e+06	0	0.6017	0	1	0.87114	Not detected
N	Q4G0J3	LARP7	La-related protein 7 (La ribonucleoprotein domain family member 7) (hLARP7) (P-TEFb-interaction protein for 7SK stability) (PIP7S)	sp|Q4G0J3|LARP7_HUMAN;tr|H0YA82|H0YA82_HUMAN	HUMAN	66.898	582	0	0	0	6	7	5	0	0	0	3173200	2518000	1737600	3	1	2.47627e+06	0	0.9173	0	1	0.96852	0.0631579
N	Q9NQT5	EXOSC3	Exosome complex component RRP40 (Exosome component 3) (Ribosomal RNA-processing protein 40) (p10)	sp|Q9NQT5|EXOS3_HUMAN	HUMAN	29.572	275	0	1	1	2	4	1	0	24239	28119	551670	6295400	535030	3	0	2460700	0.48	0.7655	0	0.4283	0.5298	0.178947
N	Q9GZS3	WDR61	WD repeat-containing protein 61 (Meiotic recombination REC14 protein homolog) (SKI8 homolog) (Ski8) [Cleaved into: WD repeat-containing protein 61, N-terminally processed]	sp|Q9GZS3|WDR61_HUMAN;tr|H0YN81|H0YN81_HUMAN;tr|H0YMF9|H0YMF9_HUMAN;tr|H0YL19|H0YL19_HUMAN	HUMAN	33.58	305	0	0	0	2	6	1	0	0	0	629570	6530000	198590	3	1	2452720	0	0.6365	0	1	0.88189	0.0736842
N	Q12797	ASPH	Aspartyl/asparaginyl beta-hydroxylase (EC 1.14.11.16) (Aspartate beta-hydroxylase) (ASP beta-hydroxylase) (Peptide-aspartate beta-dioxygenase)	sp|Q12797|ASPH_HUMAN	HUMAN	85.862	758	0	0	0	3	5	1	0	0	0	19741	7264800	18634	3	1	2.43439e+06	0	0.0753	0	1	0.70875	0.0421053
N	G3V5S9	G3V5S9	rRNA-processing protein FCF1 homolog	tr|G3V5S9|G3V5S9_HUMAN;tr|G3V1S4|G3V1S4_HUMAN;sp|Q9Y324|FCF1_HUMAN;tr|G3V2M5|G3V2M5_HUMAN	HUMAN	21.491	183	0	0	0	3	0	3	0	0	0	3861500	0	3401900	3	0.67	2.42113e+06	0	0.6307	0	1	0.88009	Not detected
N	Q9UII4	HERC5	E3 ISG15--protein ligase HERC5 (EC 2.3.2.-) (Cyclin-E-binding protein 1) (HECT domain and RCC1-like domain-containing protein 5)	sp|Q9UII4|HERC5_HUMAN;tr|E9PBL0|E9PBL0_HUMAN	HUMAN	116.85	1024	0	0	0	5	17	4	0	0	0	645420	6177900	420690	3	1	2414670	0	0.7589	0	1	0.91966	Not detected
N	Q8NHQ9	DDX55	ATP-dependent RNA helicase DDX55 (EC 3.6.4.13) (DEAD box protein 55)	tr|F5H5U2|F5H5U2_HUMAN;sp|Q8NHQ9|DDX55_HUMAN	Human	65.19	569	0	0	0	0	4	0	0	0	0	0	7141800	0	3	0.33	2380600	0.24	0	0	1	0.68551	0.463158
N	P62304	SNRPE	Small nuclear ribonucleoprotein E (snRNP-E) (Sm protein E) (Sm-E) (SmE)	sp|P62304|RUXE_HUMAN;tr|A6NHK2|A6NHK2_HUMAN	HUMAN	10.803	92	0	0	0	1	0	2	0	0	0	2136500	0	4997100	3	0.67	2.37787e+06	0	0.5253	0.0001	1	0.84758	0.252632
N	Q96GQ7	DDX27	Probable ATP-dependent RNA helicase DDX27 (EC 3.6.4.13) (DEAD box protein 27)	tr|B7Z6D5|B7Z6D5_HUMAN;sp|Q96GQ7|DDX27_HUMAN;tr|A0A087X059|A0A087X059_HUMAN	Human	86.604	765	0	0	0	0	13	0	0	0	0	0	7004000	0	3	0.33	2.33467e+06	0.24	0	0	1	0.68551	0.126316
N	Q01081	U2AF1	Splicing factor U2AF 35 kDa subunit (U2 auxiliary factor 35 kDa subunit) (U2 small nuclear RNA auxiliary factor 1) (U2 snRNP auxiliary factor small subunit)	sp|Q01081|U2AF1_HUMAN;sp|P0DN76|U2AF5_HUMAN	HUMAN	27.872	240	1	1	0	3	0	4	40817	14088	0	1598000	0	5146600	3	0	2248200	0.48	0.4637	0	0.476	0.46937	0.157895
N	G3V529	G3V529	RNA helicase (EC 3.6.4.13)	tr|G3V529|G3V529_HUMAN;sp|Q9GZR7|DDX24_HUMAN;tr|A0A1W2PRR2|A0A1W2PRR2_HUMAN;tr|F5GYL3|F5GYL3_HUMAN;tr|A0A087WXU8|A0A087WXU8_HUMAN	HUMAN	91.48	816	0	0	0	11	0	12	0	0	0	3781800	0	2828900	3	0.67	2.20357e+06	0	0.6294	0	1	0.87971	Not detected
N	A0A087WWE7	A0A087WWE7	Ribosomal biogenesis factor	tr|A0A087WWE7|A0A087WWE7_HUMAN;sp|Q8N0T1|CH059_HUMAN;tr|E5RGR5|E5RGR5_HUMAN	HUMAN	6.9511	61	0	0	0	1	0	0	0	0	0	6420800	0	0	3	0.33	2.14027e+06	0.24	0	0.0001	1	0.68551	Not detected
N	Q15633	TARBP2	RISC-loading complex subunit TARBP2 (TAR RNA-binding protein 2) (Trans-activation-responsive RNA-binding protein)	sp|Q15633|TRBP2_HUMAN;tr|F8VSA1|F8VSA1_HUMAN	HUMAN	39.039	366	0	0	0	3	3	4	0	0	0	1249800	3035500	1714500	3	1	1.99993e+06	0	0.9732	0	1	0.98578	Not detected
N	P29558	RBMS1	RNA-binding motif, single-stranded-interacting protein 1 (Single-stranded DNA-binding protein MSSP-1) (Suppressor of CDC2 with RNA-binding motif 2)	tr|E7ETU5|E7ETU5_HUMAN;tr|F6Y5H0|F6Y5H0_HUMAN;sp|P29558|RBMS1_HUMAN;tr|E7EPF2|E7EPF2_HUMAN;tr|C9J9B2|C9J9B2_HUMAN;tr|C9JIJ9|C9JIJ9_HUMAN;sp|Q6XE24|RBMS3_HUMAN;tr|A0A1B0GUW5|A0A1B0GUW5_HUMAN	Human	40.147	370	0	0	0	0	2	0	0	0	0	0	5952600	0	3	0.33	1984200	0.24	0	0	1	0.68551	0.0315789
N	P82650	MRPS22	28S ribosomal protein S22, mitochondrial (MRP-S22) (S22mt) (Mitochondrial small ribosomal subunit protein mS22)	tr|H7C5L9|H7C5L9_HUMAN;tr|G5E9W7|G5E9W7_HUMAN;tr|G5E9V5|G5E9V5_HUMAN;sp|P82650|RT22_HUMAN;tr|H7C5F2|H7C5F2_HUMAN;tr|H7C5H3|H7C5H3_HUMAN	Human	14.61	121	0	0	0	0	2	0	0	0	0	0	5894700	0	3	0.33	1964900	0.24	0	0	1	0.68551	0.105263
N	Q9UMY1	NOL7	Nucleolar protein 7 (Nucleolar protein of 27 kDa)	sp|Q9UMY1|NOL7_HUMAN;tr|H7C2B1|H7C2B1_HUMAN	Human	29.426	257	0	0	0	0	2	0	0	0	0	0	5570300	0	3	0.33	1.85677e+06	0.24	0	0	1	0.68551	Not detected
N	Q9Y5J1	UTP18	U3 small nucleolar RNA-associated protein 18 homolog (WD repeat-containing protein 50)	sp|Q9Y5J1|UTP18_HUMAN	HUMAN	62.003	556	0	0	0	4	4	3	0	0	0	1168400	3049200	1306800	3	1	1.84147e+06	0	0.9929	0	1	0.99184	0.0736842
N	Q8TDD1	DDX54	ATP-dependent RNA helicase DDX54 (EC 3.6.4.13) (ATP-dependent RNA helicase DP97) (DEAD box RNA helicase 97 kDa) (DEAD box protein 54)	sp|Q8TDD1|DDX54_HUMAN	HUMAN	98.594	881	0	0	0	7	6	8	0	0	0	1418100	2768300	1308000	3	1	1.83147e+06	0	0.9923	0	1	0.99168	0.189474
N	E9PE17	MRPS17	28S ribosomal protein S17, mitochondrial (Fragment)	tr|E9PE17|E9PE17_HUMAN;sp|Q9Y2R5|RT17_HUMAN;tr|I3L0E3|I3L0E3_HUMAN	HUMAN	14.374	129	0	0	0	3	0	3	0	0	0	1086300	0	4315100	3	0.67	1.80047e+06	0	0.4211	0	1	0.81543	0.0105263
N	Q96J85	LARP4	C-Mpl binding protein (La-related protein 4)	tr|Q96J85|Q96J85_HUMAN;sp|Q71RC2|LARP4_HUMAN;tr|Q8TBL5|Q8TBL5_HUMAN;tr|A0A087WTL9|A0A087WTL9_HUMAN;tr|X6RLN4|X6RLN4_HUMAN	HUMAN	42.504	375	0	1	2	2	0	2	0	63219	137160	2022800	0	3360900	3	0.67	1.79457e+06	0.21	0.5807	0	0.2531	0.35268	0.0842105
N	Q13765	NACA	Nascent polypeptide-associated complex subunit alpha (NAC-alpha) (Alpha-NAC) (allergen Hom s 2)	tr|F8W1N5|F8W1N5_HUMAN;tr|F8VZJ2|F8VZJ2_HUMAN;tr|F8VNW4|F8VNW4_HUMAN;tr|F8W0W4|F8W0W4_HUMAN;tr|H0YHX9|H0YHX9_HUMAN;sp|Q13765|NACA_HUMAN;sp|E9PAV3|NACAM_HUMAN	Human	7.813	71	0	0	0	0	1	0	0	0	0	0	5236500	0	3	0.33	1745500	0.24	0	0	1	0.68551	0.421053
N	P45973	CBX5	Chromobox protein homolog 5 (Antigen p25) (Heterochromatin protein 1 homolog alpha) (HP1 alpha)	sp|P45973|CBX5_HUMAN	HUMAN	22.225	191	0	0	0	0	0	1	0	0	0	0	0	5192100	3	0.33	1730700	0.24	0	0	1	0.68551	0.0736842
N	O14979	HNRNPDL	Heterogeneous nuclear ribonucleoprotein D-like (hnRNP D-like) (hnRNP DL) (AU-rich element RNA-binding factor) (JKT41-binding protein) (Protein laAUF1)	tr|A0A087WUK2|A0A087WUK2_HUMAN;sp|O14979|HNRDL_HUMAN	Human	40.04	363	0	0	0	0	5	0	0	0	0	0	5191000	0	3	0.33	1.73033e+06	0.24	0	0	1	0.68551	0.536842
N	Q8IZ69	TRMT2A	tRNA (uracil-5-)-methyltransferase homolog A (EC 2.1.1.-) (HpaII tiny fragments locus 9c protein)	sp|Q8IZ69|TRM2A_HUMAN;tr|F2Z2W7|F2Z2W7_HUMAN	Human	68.725	625	0	0	0	0	9	0	0	0	0	0	5182200	0	3	0.33	1727400	0.24	0	0	1	0.68551	0.0210526
N	Q9NSI2	FAM207A	Protein FAM207A	sp|Q9NSI2|F207A_HUMAN;tr|C9JJU7|C9JJU7_HUMAN	Human	25.456	230	0	0	0	0	3	0	0	0	0	0	5181900	0	3	0.33	1727300	0.24	0	0	1	0.68551	Not detected
N	O95470	SGPL1	Sphingosine-1-phosphate lyase 1 (S1PL) (SP-lyase 1) (SPL 1) (hSPL) (EC 4.1.2.27) (Sphingosine-1-phosphate aldolase)	sp|O95470|SGPL1_HUMAN	HUMAN	63.523	568	0	0	0	0	10	0	0	0	0	0	5143000	0	3	0.33	1.71433e+06	0.24	0	0	1	0.68551	0.0631579
N	P49711	CTCF	Transcriptional repressor CTCF (11-zinc finger protein) (CCCTC-binding factor) (CTCFL paralog)	tr|A0A2R8Y595|A0A2R8Y595_HUMAN;tr|A0A2R8YFL0|A0A2R8YFL0_HUMAN;sp|P49711|CTCF_HUMAN	Human	72.999	638	0	0	0	0	4	0	0	0	0	0	5128700	0	3	0.33	1.70957e+06	0.24	0	0	1	0.68551	0.0526316
N	P43243	MATR3	Matrin-3	tr|A0A0R4J2E8|A0A0R4J2E8_HUMAN;sp|P43243|MATR3_HUMAN;tr|A8MXP9|A8MXP9_HUMAN;tr|D6REM6|D6REM6_HUMAN;tr|D6R991|D6R991_HUMAN	Human	94.622	847	0	0	0	0	8	0	0	0	0	0	4847500	0	3	0.33	1.61583e+06	0.24	0	0	1	0.68551	0.494737
N	Q13206	DDX10	Probable ATP-dependent RNA helicase DDX10 (EC 3.6.4.13) (DEAD box protein 10)	tr|E9PIF2|E9PIF2_HUMAN;sp|Q13206|DDX10_HUMAN;tr|A0A3B3ISR7|A0A3B3ISR7_HUMAN	Human	96.454	835	0	0	0	0	11	0	0	0	0	0	4839600	0	3	0.33	1613200	0.24	0	0	1	0.68551	Not detected
N	Q8TAD8	SNIP1	Smad nuclear-interacting protein 1 (FHA domain-containing protein SNIP1)	sp|Q8TAD8|SNIP1_HUMAN	HUMAN	45.777	396	0	0	0	5	0	3	0	0	0	2959500	0	1819700	3	0.67	1.59307e+06	0	0.6201	0	1	0.87683	Not detected
N	Q0VDF9	HSPA14	Heat shock 70 kDa protein 14 (HSP70-like protein 1) (Heat shock protein HSP60)	sp|Q0VDF9|HSP7E_HUMAN	HUMAN	54.794	509	0	0	0	1	0	1	0	0	0	1790200	0	2944200	3	0.67	1.57813e+06	0	0.5821	0	1	0.8651	Not detected
N	Q9BX40	LSM14B	Protein LSM14 homolog B (RNA-associated protein 55B) (hRAP55B)	sp|Q9BX40|LS14B_HUMAN;tr|A0A0C4DFV2|A0A0C4DFV2_HUMAN;tr|Q5TBQ1|Q5TBQ1_HUMAN;tr|Q5TBP9|Q5TBP9_HUMAN;tr|Q5TBQ0|Q5TBQ0_HUMAN	HUMAN	42.07	385	0	0	0	2	4	2	0	0	0	477750	3994100	245100	3	1	1.57232e+06	0	0.7635	0	1	0.92106	Not detected
N	Q5T280	C9orf114	Putative methyltransferase C9orf114 (EC 2.1.1.-) (Centromere protein 32) (CENP-32) (Kinetochore-associated protein) (SPOUT domain-containing methyltransferase 1)	sp|Q5T280|CI114_HUMAN	HUMAN	42.008	376	0	0	0	1	4	2	0	0	0	173470	4158600	238470	3	1	1.52351e+06	0	0.5974	0	1	0.86982	Not detected
N	P61960	UFM1	Ubiquitin-fold modifier 1	sp|P61960|UFM1_HUMAN;tr|H0Y614|H0Y614_HUMAN	Human	9.1175	85	0	0	0	0	2	0	0	0	0	0	4417000	0	3	0.33	1.47233e+06	0.24	0	0	1	0.68551	Not detected
N	E9PPJ5	MDK	Midkine (Fragment)	tr|E9PPJ5|E9PPJ5_HUMAN;sp|P21741|MK_HUMAN;tr|E9PLM6|E9PLM6_HUMAN	HUMAN	14.374	131	0	0	0	2	0	1	0	0	0	1042400	0	3331000	3	0.67	1457800	0	0.4652	0	1	0.82905	0.0421053
N	Q8NI36	WDR36	WD repeat-containing protein 36 (T-cell activation WD repeat-containing protein) (TA-WDRP)	tr|A0A0A0MTB8|A0A0A0MTB8_HUMAN;sp|Q8NI36|WDR36_HUMAN	Human	99.365	895	0	0	0	0	9	0	0	0	0	0	4358400	0	3	0.33	1452800	0.24	0	0	1	0.68551	0.0526316
N	Q9NUQ6	SPATS2L	SPATS2-like protein (DNA polymerase-transactivated protein 6) (Stress granule and nucleolar protein) (SGNP)	sp|Q9NUQ6|SPS2L_HUMAN;tr|B8ZZZ7|B8ZZZ7_HUMAN;tr|F8W6C2|F8W6C2_HUMAN	HUMAN	61.728	558	0	0	0	4	6	5	0	0	0	502690	3226500	622670	3	1	1450620	0	0.928	0	1	0.97184	0.0105263
N	Q9NZL4	HSPBP1	Hsp70-binding protein 1 (HspBP1) (Heat shock protein-binding protein 1) (Hsp70-binding protein 2) (HspBP2) (Hsp70-interacting protein 1) (Hsp70-interacting protein 2)	sp|Q9NZL4|HPBP1_HUMAN;tr|K7EN20|K7EN20_HUMAN;tr|K7EL16|K7EL16_HUMAN	HUMAN	39.302	359	0	0	0	2	5	2	0	0	0	1129200	2644100	573180	3	1	1.44883e+06	0	0.9792	0	1	0.98763	Not detected
N	O43159	RRP8	Ribosomal RNA-processing protein 8 (EC 2.1.1.-) (Cerebral protein 1) (Nucleomethylin)	sp|O43159|RRP8_HUMAN;tr|E9PPP6|E9PPP6_HUMAN;tr|E9PPY3|E9PPY3_HUMAN	HUMAN	50.714	456	0	0	0	2	6	2	0	0	0	827250	2761300	733240	3	1	1.4406e+06	0	0.991	0	1	0.99127	0.0421053
N	Q15269	PWP2	Periodic tryptophan protein 2 homolog	tr|A0A0B4J2E5|A0A0B4J2E5_HUMAN;sp|Q15269|PWP2_HUMAN	Human	102.45	919	0	0	0	0	10	0	0	0	0	0	4283900	0	3	0.33	1.42797e+06	0.24	0	0	1	0.68551	0.0421053
N	P01116	KRAS	GTPase KRas (EC 3.6.5.2) (K-Ras 2) (Ki-Ras) (c-K-ras) (c-Ki-ras) [Cleaved into: GTPase KRas, N-terminally processed]	sp|P01116|RASK_HUMAN;sp|P01111|RASN_HUMAN	HUMAN	21.656	189	0	0	0	1	0	1	0	0	0	1939000	0	2313400	3	0.67	1.41747e+06	0	0.617	0	1	0.87587	Not detected
N	P51571	SSR4	Translocon-associated protein subunit delta (TRAP-delta) (Signal sequence receptor subunit delta) (SSR-delta)	sp|P51571|SSRD_HUMAN;tr|A6NLM8|A6NLM8_HUMAN	HUMAN	18.998	173	0	0	0	2	3	1	0	0	0	707390	3297800	223190	3	1	1409460	0	0.8421	0	1	0.94533	0.168421
N	Q9NRX1	PNO1	RNA-binding protein PNO1 (Partner of NOB1)	tr|F8WBJ6|F8WBJ6_HUMAN;sp|Q9NRX1|PNO1_HUMAN	Human	15.175	136	0	0	0	0	3	0	0	0	0	0	4207300	0	3	0.33	1.40243e+06	0.24	0	0	1	0.68551	0.0631579
N	Q96GA3	LTV1	Protein LTV1 homolog	sp|Q96GA3|LTV1_HUMAN	HUMAN	54.854	475	0	0	0	0	5	1	0	0	0	0	3823400	351270	3	0.67	1.39156e+06	0	0.4687	0	1	0.83011	0.157895
N	Q9BV68	RNF126	E3 ubiquitin-protein ligase RNF126 (EC 2.3.2.27) (RING finger protein 126)	tr|K7EIY6|K7EIY6_HUMAN;sp|Q9BV68|RN126_HUMAN;tr|U3KQF4|U3KQF4_HUMAN	Human	30.785	283	0	0	0	0	1	0	0	0	0	0	4112700	0	3	0.33	1370900	0.24	0	0	1	0.68551	0.0105263
N	Q71RC2	LARP4	La-related protein 4 (La ribonucleoprotein domain family member 4)	sp|Q71RC2|LARP4_HUMAN;tr|Q96J85|Q96J85_HUMAN	Human	80.595	724	0	0	0	0	8	0	0	0	0	0	4104900	0	3	0.33	1368300	0.24	0	0	1	0.68551	0.0842105
N	Q03701	CEBPZ	CCAAT/enhancer-binding protein zeta (CCAAT-box-binding transcription factor) (CBF) (CCAAT-binding factor)	sp|Q03701|CEBPZ_HUMAN	HUMAN	120.97	1054	0	0	0	6	9	8	0	0	0	794080	2164700	1112500	3	1	1.35709e+06	0	0.9765	0	1	0.98679	0.0421053
N	O00566	MPHOSPH10	U3 small nucleolar ribonucleoprotein protein MPP10 (M phase phosphoprotein 10)	sp|O00566|MPP10_HUMAN	HUMAN	78.863	681	0	0	0	5	3	7	0	0	0	1047200	1965800	881110	3	1	1.29804e+06	0	0.9935	0	1	0.99203	0.0105263
N	Q86XZ4	SPATS2	Spermatogenesis-associated serine-rich protein 2 (Serine-rich spermatocytes and round spermatid 59 kDa protein) (p59scr)	sp|Q86XZ4|SPAS2_HUMAN	HUMAN	59.544	545	0	0	0	3	5	3	0	0	0	273300	3354300	265100	3	1	1.29757e+06	0	0.7443	0	1	0.91515	0.0210526
N	O00622	CYR61	CCN family member 1 (Cellular communication network factor 1) (Cysteine-rich angiogenic inducer 61) (Insulin-like growth factor-binding protein 10) (IBP-10) (IGF-binding protein 10) (IGFBP-10) (Protein CYR61) (Protein GIG1)	sp|O00622|CYR61_HUMAN	HUMAN	42.026	381	0	0	0	8	0	7	0	0	0	2764400	0	1042200	3	0.67	1.26887e+06	0	0.5637	0	1	0.85941	0.0315789
N	Q9NUL3	STAU2	Double-stranded RNA-binding protein Staufen homolog 2	tr|A0A0A0MTC4|A0A0A0MTC4_HUMAN;tr|A0A0A0MTD1|A0A0A0MTD1_HUMAN;tr|F8VPI7|F8VPI7_HUMAN;tr|E7EPX0|E7EPX0_HUMAN;tr|A0A0A0MTC6|A0A0A0MTC6_HUMAN;tr|E7EVJ4|E7EVJ4_HUMAN;tr|E9PH62|E9PH62_HUMAN;sp|Q9NUL3|STAU2_HUMAN;tr|G5EA18|G5EA18_HUMAN;tr|E5RJN7|E5RJN7_HUMAN;tr|E5RJ67|E5RJ67_HUMAN;tr|H0YBY0|H0YBY0_HUMAN	Human	43.278	398	0	0	0	0	7	0	0	0	0	0	3806000	0	3	0.33	1.26867e+06	0.24	0	0	1	0.68551	0.0526316
N	Q9UNX4	WDR3	WD repeat-containing protein 3	sp|Q9UNX4|WDR3_HUMAN	HUMAN	106.1	943	0	0	0	4	13	5	0	0	0	228940	3324300	211190	3	1	1254810	0	0.6863	0	1	0.89725	0.0421053
N	Q9NZM5	GLTSCR2	Ribosome biogenesis protein NOP53 (Glioma tumor suppressor candidate region gene 2 protein) (Protein interacting with carboxyl terminus 1) (PICT-1) (p60)	sp|Q9NZM5|NOP53_HUMAN	Human	54.389	478	0	0	0	0	2	0	0	0	0	0	3717500	0	3	0.33	1.23917e+06	0.24	0	0	1	0.68551	Not detected
N	P52815	MRPL12	39S ribosomal protein L12, mitochondrial (L12mt) (MRP-L12) (5c5-2) (Mitochondrial large ribosomal subunit protein bL12m)	tr|B4DLN1|B4DLN1_HUMAN;sp|P52815|RM12_HUMAN	Human	48.099	442	0	0	0	0	4	0	0	0	0	0	3695100	0	3	0.33	1231700	0.24	0	0	1	0.68551	0.273684
N	Q9H7H0	METTL17	Methyltransferase-like protein 17, mitochondrial (EC 2.1.1.-) (False p73 target gene protein) (Methyltransferase 11 domain-containing protein 1) (Protein RSM22 homolog, mitochondrial)	sp|Q9H7H0|MET17_HUMAN;tr|G3V4P2|G3V4P2_HUMAN;tr|G3V3X6|G3V3X6_HUMAN;tr|B4E298|B4E298_HUMAN;tr|G3V353|G3V353_HUMAN;tr|G3V4H5|G3V4H5_HUMAN	HUMAN	50.733	456	0	0	0	1	5	1	0	0	0	241940	3117200	279210	3	1	1.21278e+06	0	0.7556	0	1	0.91864	Not detected
N	Q71F23	MLF1IP	Centromere protein U (CENP-U) (Centromere protein of 50 kDa) (CENP-50) (Interphase centromere complex protein 24) (KSHV latent nuclear antigen-interacting protein 1) (MLF1-interacting protein) (Polo-box-interacting protein 1)	sp|Q71F23|CENPU_HUMAN;tr|Q09GN1|Q09GN1_HUMAN	Human	47.521	418	0	0	0	0	5	0	0	0	0	0	3605500	0	3	0.33	1.20183e+06	0.24	0	0	1	0.68551	Not detected
N	O15446	POLR1G	DNA-directed RNA polymerase I subunit RPA34 (A34.5) (Antisense to ERCC-1 protein) (ASE-1) (CD3-epsilon-associated protein) (CD3E-associated protein) (DNA-directed RNA polymerase I subunit G) (RNA polymerase I-associated factor PAF49)	sp|O15446|RPA34_HUMAN	HUMAN	54.985	510	0	0	0	1	4	1	0	0	0	179020	3120100	272010	3	1	1.19038e+06	0	0.7088	0	1	0.90419	0.0421053
N	Q96B26	EXOSC8	Exosome complex component RRP43 (Exosome component 8) (Opa-interacting protein 2) (OIP-2) (Ribosomal RNA-processing protein 43) (p9)	sp|Q96B26|EXOS8_HUMAN	HUMAN	30.039	276	1	1	0	2	3	0	16723	18002	0	388390	3132000	0	3	0.33	1.17346e+06	0.42	0.4931	0	0.251	0.32422	0.126316
N	P78406	RAE1	mRNA export factor (Rae1 protein homolog) (mRNA-associated protein mrnp 41)	sp|P78406|RAE1L_HUMAN;tr|E9PQ57|E9PQ57_HUMAN;tr|E9PPG9|E9PPG9_HUMAN	HUMAN	40.968	368	0	0	0	2	2	0	0	0	0	174190	3132000	0	3	0.67	1.10206e+06	0	0.3328	0	1	0.78818	0.0842105
N	Q9NWT1	PAK1IP1	p21-activated protein kinase-interacting protein 1 (PAK/PLC-interacting protein 1) (hPIP1) (PAK1-interacting protein 1) (WD repeat-containing protein 84)	sp|Q9NWT1|PK1IP_HUMAN	HUMAN	43.963	392	0	0	0	4	7	3	0	0	0	319830	2835400	141530	3	1	1098920	0	0.7262	0	1	0.90956	0.0526316
N	Q9UKB1	FBXW11	F-box/WD repeat-containing protein 11 (F-box and WD repeats protein beta-TrCP2) (F-box/WD repeat-containing protein 1B) (Homologous to Slimb protein) (HOS)	sp|Q9UKB1|FBW1B_HUMAN;tr|B7Z3H4|B7Z3H4_HUMAN;sp|Q9Y297|FBW1A_HUMAN	HUMAN	62.09	542	0	0	0	7	0	8	0	0	0	1278000	0	2017700	3	0.67	1.09857e+06	0	0.5875	0	1	0.86679	Not detected
N	Q02978	SLC25A11	Mitochondrial 2-oxoglutarate/malate carrier protein (OGCP) (Solute carrier family 25 member 11)	tr|I3L1P8|I3L1P8_HUMAN;sp|Q02978|M2OM_HUMAN	Human	32.182	296	0	0	0	0	3	0	0	0	0	0	3278800	0	3	0.33	1.09293e+06	0.24	0	0	1	0.68551	0.357895
N	P62314	SNRPD1	Small nuclear ribonucleoprotein Sm D1 (Sm-D1) (Sm-D autoantigen) (snRNP core protein D1)	sp|P62314|SMD1_HUMAN;tr|J3QLI9|J3QLI9_HUMAN	HUMAN	13.281	119	0	0	0	1	0	1	0	0	0	2268900	0	1005900	3	0.67	1091600	0	0.587	0	1	0.86661	0.326316
N	Q8WXD5	GEMIN6	Gem-associated protein 6 (Gemin-6) (SIP2)	sp|Q8WXD5|GEMI6_HUMAN	HUMAN	18.824	167	0	0	0	0	1	1	0	0	0	0	621400	2632500	3	0.67	1.08463e+06	0	0.2428	0	1	0.76041	0.0526316
N	Q9ULW3	ABT1	Activator of basal transcription 1 (hABT1) (Basal transcriptional activator)	sp|Q9ULW3|ABT1_HUMAN	Human	31.079	272	0	0	0	0	5	0	0	0	0	0	3243200	0	3	0.33	1.08107e+06	0.24	0	0	1	0.68551	Not detected
N	Q5C9Z4	NOM1	Nucleolar MIF4G domain-containing protein 1 (SGD1 homolog)	sp|Q5C9Z4|NOM1_HUMAN	HUMAN	96.256	860	0	0	0	2	6	3	0	0	0	357730	2529900	334330	3	1	1.07399e+06	0	0.885	0	1	0.95856	0.0210526
N	P82933	MRPS9	28S ribosomal protein S9, mitochondrial (MRP-S9) (S9mt) (Mitochondrial small ribosomal subunit protein uS9m)	sp|P82933|RT09_HUMAN	HUMAN	45.834	396	1	1	1	6	3	5	34077	51126	40229	688170	1983400	548930	3	0	1073500	0.48	0.9959	0	0.1265	0.394	0.105263
N	Q3KQU3	MAP7D1	MAP7 domain-containing protein 1 (Arginine/proline-rich coiled-coil domain-containing protein 1) (Proline/arginine-rich coiled-coil domain-containing protein 1)	sp|Q3KQU3|MA7D1_HUMAN	HUMAN	92.819	841	0	0	0	2	7	2	0	0	0	700240	2322800	195790	3	1	1.07294e+06	0	0.8842	0	1	0.95831	0.136842
N	Q9NQZ2	UTP3	Something about silencing protein 10 (Charged amino acid-rich leucine zipper 1) (CRL1) (Disrupter of silencing SAS10) (UTP3 homolog)	sp|Q9NQZ2|SAS10_HUMAN	HUMAN	54.557	479	0	0	0	1	2	1	0	0	0	917330	1726400	567020	3	1	1070250	0	0.9914	0	1	0.99139	0.0105263
N	Q12926	ELAVL2	ELAV-like protein 2 (ELAV-like neuronal protein 1) (Hu-antigen B) (HuB) (Nervous system-specific RNA-binding protein Hel-N1)	sp|Q12926|ELAV2_HUMAN;tr|A0A0A0MRX1|A0A0A0MRX1_HUMAN;tr|B1AM48|B1AM48_HUMAN;tr|B1APY9|B1APY9_HUMAN;sp|P26378|ELAV4_HUMAN;tr|B1APY8|B1APY8_HUMAN;tr|A0A0R4J2E6|A0A0R4J2E6_HUMAN	Human	39.503	359	0	0	0	0	4	0	0	0	0	0	3191800	0	3	0.33	1.06393e+06	0.24	0	0	1	0.68551	0.0631579
N	Q9NWU5	MRPL22	39S ribosomal protein L22, mitochondrial (L22mt) (MRP-L22) (39S ribosomal protein L25, mitochondrial) (L25mt) (MRP-L25) (Mitochondrial large ribosomal subunit protein uL22m)	sp|Q9NWU5|RM22_HUMAN;tr|E7ESL0|E7ESL0_HUMAN;tr|J3KQY1|J3KQY1_HUMAN	HUMAN	23.64	206	0	0	0	1	2	3	0	0	0	92359	2028500	905610	3	1	1008823	0	0.7646	0	1	0.9214	0.136842
N	O60762	DPM1	Dolichol-phosphate mannosyltransferase subunit 1 (EC 2.4.1.83) (Dolichol-phosphate mannose synthase subunit 1) (DPM synthase subunit 1) (Dolichyl-phosphate beta-D-mannosyltransferase subunit 1) (Mannose-P-dolichol synthase subunit 1) (MPD synthase subunit 1)	sp|O60762|DPM1_HUMAN;tr|Q5QPK2|Q5QPK2_HUMAN;tr|H0Y368|H0Y368_HUMAN;tr|Q5QPJ9|Q5QPJ9_HUMAN	HUMAN	29.634	260	0	0	0	0	2	0	0	0	0	0	2952400	0	3	0.33	984133	0.24	0	0	1	0.68551	0.105263
N	Q14331	FRG1	Protein FRG1 (FSHD region gene 1 protein)	tr|E9PRR7|E9PRR7_HUMAN;sp|Q14331|FRG1_HUMAN	Human	12.516	116	0	0	0	0	2	0	0	0	0	0	2917200	0	3	0.33	972400	0.24	0	0	1	0.68551	Not detected
N	Q9NQ29	LUC7L	Putative RNA-binding protein Luc7-like 1 (Putative SR protein LUC7B1) (SR+89)	sp|Q9NQ29|LUC7L_HUMAN;tr|B8ZZ10|B8ZZ10_HUMAN;tr|A8MYV2|A8MYV2_HUMAN	HUMAN	43.727	371	0	0	0	3	0	3	0	0	0	1827000	0	1067600	3	0.67	964867	0	0.6163	0	1	0.87567	0.147368
N	Q96K58	ZNF668	Zinc finger protein 668	sp|Q96K58|ZN668_HUMAN	Human	67.889	619	0	0	0	0	6	0	0	0	0	0	2816800	0	3	0.33	938933	0.24	0	0	1	0.68551	Not detected
N	O94822	LTN1	E3 ubiquitin-protein ligase listerin (EC 2.3.2.27) (RING finger protein 160) (RING-type E3 ubiquitin transferase listerin) (Zinc finger protein 294)	sp|O94822|LTN1_HUMAN;tr|H7BYG8|H7BYG8_HUMAN	HUMAN	200.55	1766	0	0	0	0	2	0	0	0	0	0	2811100	0	3	0.33	937033	0.24	0	0	1	0.68551	Not detected
N	E5RJR5	SKP1	S-phase kinase-associated protein 1	tr|E5RJR5|E5RJR5_HUMAN;sp|P63208|SKP1_HUMAN;tr|E5RGM3|E5RGM3_HUMAN;tr|E7ERH2|E7ERH2_HUMAN;tr|F8W8N3|F8W8N3_HUMAN	HUMAN	18.72	163	1	1	1	2	0	2	194360	193430	265140	1757200	0	1049400	3	0	935533	0.48	0.618	0	0.0383	0.21696	0.326316
N	O14880	MGST3	Microsomal glutathione S-transferase 3 (Microsomal GST-3) (Glutathione peroxidase MGST3) (EC 1.11.1.-) (LTC4 synthase MGST3) (EC 4.4.1.20) (Microsomal glutathione S-transferase III) (Microsomal GST-III)	sp|O14880|MGST3_HUMAN;tr|Q5VV89|Q5VV89_HUMAN;tr|Q5VV87|Q5VV87_HUMAN	HUMAN	16.516	152	0	0	0	1	2	1	0	0	0	192850	2393000	192450	3	1	926100	0	0.7453	0	1	0.91545	Not detected
N	Q8N6T7	SIRT6	NAD-dependent protein deacetylase sirtuin-6 (EC 2.3.1.286) (Regulatory protein SIR2 homolog 6) (SIR2-like protein 6)	sp|Q8N6T7|SIR6_HUMAN;tr|M0R1N9|M0R1N9_HUMAN;tr|M0R1F6|M0R1F6_HUMAN;tr|M0QZ09|M0QZ09_HUMAN	HUMAN	39.118	355	0	0	0	0	2	0	0	0	0	0	2760500	0	3	0.33	920167	0.24	0	0	1	0.68551	Not detected
N	Q96SI9	STRBP	Spermatid perinuclear RNA-binding protein	sp|Q96SI9|STRBP_HUMAN	HUMAN	73.652	672	0	1	1	2	7	2	0	33632	25129	484560	1438600	835900	3	0	919687	0.48	0.9553	0	0.2575	0.47127	0.157895
N	Q15397	KIAA0020	Pumilio homolog 3 (HBV X-transactivated gene 5 protein) (HBV XAg-transactivated protein 5) (Minor histocompatibility antigen HA-8) (HLA-HA8)	sp|Q15397|PUM3_HUMAN	HUMAN	73.584	648	0	0	0	4	5	0	0	0	0	598930	2126300	0	3	0.67	908410	0	0.6151	0	1	0.87528	Not detected
N	O15260	SURF4	Surfeit locus protein 4	tr|Q5T8U5|Q5T8U5_HUMAN;sp|O15260|SURF4_HUMAN	Human	21.127	186	0	0	0	0	2	0	0	0	0	0	2720800	0	3	0.33	906933	0.24	0	0	1	0.68551	Not detected
N	Q9Y3E5	PTRH2	Peptidyl-tRNA hydrolase 2, mitochondrial (PTH 2) (EC 3.1.1.29) (Bcl-2 inhibitor of transcription 1)	sp|Q9Y3E5|PTH2_HUMAN;tr|J3KQ48|J3KQ48_HUMAN	HUMAN	19.193	179	0	0	0	1	0	1	0	0	0	1348700	0	1362100	3	0.67	903600	0	0.627	0	1	0.87896	0.0210526
N	Q5DJT8	CT45A2	Cancer/testis antigen family 45 member A2 (Cancer/testis antigen 45-2) (Cancer/testis antigen 45A2)	sp|Q5DJT8|CT452_HUMAN;sp|P0DMV2|CT459_HUMAN;sp|P0DMV1|CT458_HUMAN;sp|P0DMU9|CT45A_HUMAN;sp|Q8NHU0|CT453_HUMAN;sp|Q5HYN5|CT451_HUMAN;sp|P0DMV0|CT457_HUMAN;sp|P0DMU8|CT455_HUMAN;sp|P0DMU7|CT456_HUMAN	HUMAN	21.362	189	0	0	0	1	0	1	0	0	0	2674800	0	0	3	0.33	891600	0.24	0	0	1	0.68551	Not detected
N	O94813	SLIT2	Slit homolog 2 protein (Slit-2) [Cleaved into: Slit homolog 2 protein N-product; Slit homolog 2 protein C-product]	tr|A0A087WYV5|A0A087WYV5_HUMAN;sp|O94813|SLIT2_HUMAN;tr|X6R3P0|X6R3P0_HUMAN	Human	159.98	1439	0	0	0	0	10	0	0	0	0	0	2606400	0	3	0.33	868800	0.24	0	0	1	0.68551	Not detected
N	Q6PGP7	TTC37	Tetratricopeptide repeat protein 37 (TPR repeat protein 37) (SKI3 homolog) (Ski3) (Tricho-hepatic-enteric syndrome protein) (Thespin)	sp|Q6PGP7|TTC37_HUMAN;tr|D6RCE2|D6RCE2_HUMAN	Human	175.48	1564	0	0	0	0	14	0	0	0	0	0	2604900	0	3	0.33	868300	0.24	0	0	1	0.68551	0.0105263
N	P06702	S100A9	Protein S100-A9 (Calgranulin-B) (Calprotectin L1H subunit) (Leukocyte L1 complex heavy chain) (Migration inhibitory factor-related protein 14) (MRP-14) (p14) (S100 calcium-binding protein A9)	sp|P06702|S10A9_HUMAN	HUMAN	13.242	114	0	0	0	2	0	0	0	0	0	2593200	0	0	3	0.33	864400	0.24	0	0	1	0.68551	0.231579
N	P82914	MRPS15	28S ribosomal protein S15, mitochondrial (MRP-S15) (S15mt) (Mitochondrial small ribosomal subunit protein uS15m)	sp|P82914|RT15_HUMAN	HUMAN	29.842	257	0	0	0	2	0	1	0	0	0	1970100	0	575510	3	0.67	848537	0	0.5201	0	1	0.84597	0.0736842
N	O43818	RRP9	U3 small nucleolar RNA-interacting protein 2 (RRP9 homolog) (U3 small nucleolar ribonucleoprotein-associated 55 kDa protein) (U3 snoRNP-associated 55 kDa protein) (U3-55K)	sp|O43818|U3IP2_HUMAN	HUMAN	51.84	475	0	0	0	4	0	3	0	0	0	2277700	0	247400	3	0.67	841700	0	0.3242	0	1	0.78554	0.0210526
N	B7Z6D5	DDX27	RNA helicase (EC 3.6.4.13)	tr|B7Z6D5|B7Z6D5_HUMAN;sp|Q96GQ7|DDX27_HUMAN	HUMAN	86.604	765	0	0	0	6	0	5	0	0	0	1804100	0	712830	3	0.67	838977	0	0.5708	0	1	0.86162	0.126316
N	Q9UHA3	RSL24D1	Probable ribosome biogenesis protein RLP24 (Ribosomal L24 domain-containing protein 1) (Ribosomal protein L24-like)	sp|Q9UHA3|RLP24_HUMAN;tr|H3BMQ2|H3BMQ2_HUMAN;tr|H3BPF2|H3BPF2_HUMAN	HUMAN	19.621	163	0	0	0	1	0	2	0	0	0	581240	0	1934300	3	0.67	838513	0	0.4571	0	1	0.82653	0.0631579
N	Q15477	SKIV2L	Helicase SKI2W (Ski2) (EC 3.6.4.-) (Helicase-like protein) (HLP)	sp|Q15477|SKIV2_HUMAN;tr|B4E0B4|B4E0B4_HUMAN	HUMAN	137.75	1246	0	0	0	0	9	0	0	0	0	0	2490400	0	3	0.33	830133	0.24	0	0	1	0.68551	Not detected
N	Q01105	SET	Protein SET (HLA-DR-associated protein II) (Inhibitor of granzyme A-activated DNase) (IGAAD) (PHAPII) (Phosphatase 2A inhibitor I2PP2A) (I-2PP2A) (Template-activating factor I) (TAF-I)	sp|Q01105|SET_HUMAN;tr|A0A0C4DFV9|A0A0C4DFV9_HUMAN	HUMAN	33.488	290	3	4	3	0	2	0	728940	1784400	1590200	0	2483400	0	3	0	827800	0.47	0	0	0.0022	0.00153	0.631579
N	Q9H814	PHAX	Phosphorylated adapter RNA export protein (RNA U small nuclear RNA export adapter protein)	sp|Q9H814|PHAX_HUMAN	HUMAN	44.402	394	0	0	0	0	3	0	0	0	0	0	2473300	0	3	0.33	824433	0.24	0	0	1	0.68551	0.0105263
N	Q9NP64	ZCCHC17	Nucleolar protein of 40 kDa (pNO40) (Pnn-interacting nucleolar protein) (Putative S1 RNA-binding domain protein) (PS1D protein) (Zinc finger CCHC domain-containing protein 17)	tr|A0A087WYV3|A0A087WYV3_HUMAN;sp|Q9NP64|NO40_HUMAN;tr|A0A0D9SEW3|A0A0D9SEW3_HUMAN;tr|A0A087WXF8|A0A087WXF8_HUMAN;tr|A0A087WXU5|A0A087WXU5_HUMAN	Human	20.451	179	0	0	0	0	2	0	0	0	0	0	2434200	0	3	0.33	811400	0.24	0	0	1	0.68551	Not detected
N	Q49A26	GLYR1	Putative oxidoreductase GLYR1 (EC 1.-.-.-) (3-hydroxyisobutyrate dehydrogenase-like protein) (Cytokine-like nuclear factor N-PAC) (Glyoxylate reductase 1 homolog) (Nuclear protein NP60) (Nuclear protein of 60 kDa) (Nucleosome-destabilizing factor) (hNDF)	tr|K7EMM8|K7EMM8_HUMAN;sp|Q49A26|GLYR1_HUMAN	Human	57.215	524	0	0	0	0	5	0	0	0	0	0	2414900	0	3	0.33	804967	0.24	0	0	1	0.68551	Not detected
N	E9PC69	MARK2	Non-specific serine/threonine protein kinase (EC 2.7.11.1)	tr|E9PC69|E9PC69_HUMAN;sp|Q7KZI7|MARK2_HUMAN;tr|E7ETY4|E7ETY4_HUMAN	HUMAN	86.69	778	0	0	0	4	0	5	0	0	0	1337600	0	1072900	3	0.67	803500	0	0.6307	0	1	0.8801	Not detected
N	Q9NV31	IMP3	U3 small nucleolar ribonucleoprotein protein IMP3 (U3 snoRNP protein IMP3) (BRMS2)	sp|Q9NV31|IMP3_HUMAN	HUMAN	21.85	184	0	0	0	2	2	2	0	0	0	363400	1744800	273980	3	1	794060	0	0.9398	0	1	0.97546	0.0210526
N	Q16540	MRPL23	39S ribosomal protein L23, mitochondrial (L23mt) (MRP-L23) (L23 mitochondrial-related protein) (Mitochondrial large ribosomal subunit protein uL23m) (Ribosomal protein L23-like)	sp|Q16540|RM23_HUMAN;tr|A6NJD9|A6NJD9_HUMAN;tr|A8MVT4|A8MVT4_HUMAN;tr|A8MYK1|A8MYK1_HUMAN;tr|H7C2P7|H7C2P7_HUMAN	HUMAN	17.781	153	0	0	0	0	2	0	0	0	0	0	2381400	0	3	0.33	793800	0.24	0	0	1	0.68551	0.126316
N	G5E9W7	G5E9W7	28S ribosomal protein S22, mitochondrial (Mitochondrial ribosomal protein S22, isoform CRA_e)	tr|G5E9W7|G5E9W7_HUMAN;tr|G5E9V5|G5E9V5_HUMAN;sp|P82650|RT22_HUMAN;tr|H7C5F2|H7C5F2_HUMAN;tr|H7C5H3|H7C5H3_HUMAN	HUMAN	36.805	319	0	0	0	5	0	4	0	0	0	1230900	0	1146500	3	0.67	792467	0	0.6297	0	1	0.87978	Not detected
N	O43823	AKAP8	A-kinase anchor protein 8 (AKAP-8) (A-kinase anchor protein 95 kDa) (AKAP 95)	sp|O43823|AKAP8_HUMAN	HUMAN	76.107	692	0	0	0	0	1	0	0	0	0	0	2374800	0	3	0.33	791600	0.24	0	0	1	0.68551	0.0736842
N	Q9GZU8	FAM192A	PSME3-interacting protein (NEFA-interacting nuclear protein NIP30) (PA28G-interacting protein)	sp|Q9GZU8|PIP30_HUMAN;tr|H3BQQ6|H3BQQ6_HUMAN;tr|H3BTI2|H3BTI2_HUMAN;tr|H3BTP8|H3BTP8_HUMAN;tr|H3BSY6|H3BSY6_HUMAN;tr|H3BP64|H3BP64_HUMAN;tr|H3BUL4|H3BUL4_HUMAN;tr|H3BMX9|H3BMX9_HUMAN;tr|H3BN22|H3BN22_HUMAN;tr|Q6P4H7|Q6P4H7_HUMAN;tr|H3BSF0|H3BSF0_HUMAN;tr|H3BU93|H3BU93_HUMAN	HUMAN	28.912	254	0	0	0	1	0	1	0	0	0	1383700	0	978800	3	0.67	787500	0	0.6277	0	1	0.87916	Not detected
N	Q9ULX6	AKAP8L	A-kinase anchor protein 8-like (AKAP8-like protein) (Helicase A-binding protein 95) (HAP95) (Homologous to AKAP95 protein) (HA95) (Neighbor of A-kinase-anchoring protein 95) (Neighbor of AKAP95)	sp|Q9ULX6|AKP8L_HUMAN	HUMAN	71.639	646	0	0	0	2	4	2	0	0	0	243650	1812000	278460	3	1	778037	0	0.8941	0	1	0.96138	0.157895
N	Q9UH17	APOBEC3B	DNA dC->dU-editing enzyme APOBEC-3B (A3B) (EC 3.5.4.38) (Phorbolin-1-related protein) (Phorbolin-2/3)	tr|Q6ICH2|Q6ICH2_HUMAN;sp|Q9UH17|ABC3B_HUMAN;sp|Q96AK3|ABC3D_HUMAN;tr|B0QYD3|B0QYD3_HUMAN	Human	24.151	202	0	0	0	0	2	0	0	0	0	0	2305100	0	3	0.33	768367	0.24	0	0	1	0.68551	0.0315789
N	A0A1W2PP04	A0A1W2PP04	RNA-binding motif protein, X-linked 2	tr|A0A1W2PP04|A0A1W2PP04_HUMAN;sp|Q9Y388|RBMX2_HUMAN	HUMAN	31.522	276	0	0	0	3	0	3	0	0	0	1264900	0	1023600	3	0.67	762833	0	0.6308	0	1	0.88013	Not detected
N	Q6IN84	MRM1	rRNA methyltransferase 1, mitochondrial (EC 2.1.1.-) (16S rRNA (guanosine(1145)-2'-O)-methyltransferase) (16S rRNA [Gm1145] 2'-O-methyltransferase)	sp|Q6IN84|MRM1_HUMAN;tr|A0A087WZC1|A0A087WZC1_HUMAN	HUMAN	38.638	353	0	0	0	0	3	0	0	0	0	0	2260400	0	3	0.33	753467	0.24	0	0	1	0.68551	Not detected
N	Q9NRM2	ZNF277	Zinc finger protein 277 (Nuclear receptor-interacting factor 4)	sp|Q9NRM2|ZN277_HUMAN;tr|G5E9M4|G5E9M4_HUMAN	Human	52.787	450	0	0	0	0	3	0	0	0	0	0	2259700	0	3	0.33	753233	0.24	0	0	1	0.68551	Not detected
N	P46379	BAG6	Large proline-rich protein BAG6 (BAG family molecular chaperone regulator 6) (BCL2-associated athanogene 6) (BAG-6) (HLA-B-associated transcript 3) (Protein G3) (Protein Scythe)	tr|F6S6P2|F6S6P2_HUMAN;tr|X6REW1|X6REW1_HUMAN;tr|A0A0G2JJM1|A0A0G2JJM1_HUMAN;tr|A0A0G2JL47|A0A0G2JL47_HUMAN;tr|A0A024RCR6|A0A024RCR6_HUMAN;tr|A0A0G2JK23|A0A0G2JK23_HUMAN;sp|P46379|BAG6_HUMAN	Human	54.67	515	0	0	0	0	1	0	0	0	0	0	2259300	0	3	0.33	753100	0.24	0	0	1	0.68551	0.105263
N	A4D1E9	GTPBP10	GTP-binding protein 10 (Protein obg homolog 2) (ObgH2)	sp|A4D1E9|GTPBA_HUMAN;tr|C9J8R7|C9J8R7_HUMAN;tr|C9JNI1|C9JNI1_HUMAN	Human	42.932	387	0	0	0	0	4	0	0	0	0	0	2205200	0	3	0.33	735067	0.24	0	0	1	0.68551	Not detected
N	Q9H0U9	TSPYL1	Testis-specific Y-encoded-like protein 1 (TSPY-like protein 1)	sp|Q9H0U9|TSYL1_HUMAN	Human	49.192	437	0	0	0	0	3	0	0	0	0	0	2174400	0	3	0.33	724800	0.24	0	0	1	0.68551	0.0421053
N	Q9BVJ6	UTP14A	U3 small nucleolar RNA-associated protein 14 homolog A (Antigen NY-CO-16) (Serologically defined colon cancer antigen 16)	sp|Q9BVJ6|UT14A_HUMAN	HUMAN	87.977	771	0	0	0	7	3	3	0	0	0	794720	1146900	201930	3	1	714517	0	0.9047	0	1	0.96465	Not detected
N	Q8WYP5	AHCTF1	Protein ELYS (Embryonic large molecule derived from yolk sac) (Protein MEL-28) (Putative AT-hook-containing transcription factor 1)	sp|Q8WYP5|ELYS_HUMAN	HUMAN	252.5	2266	0	0	0	1	0	1	0	0	0	474880	0	1628700	3	0.67	701193	0	0.451	0	1	0.82465	Not detected
N	Q9H9L3	ISG20L2	Interferon-stimulated 20 kDa exonuclease-like 2 (EC 3.1.-.-)	sp|Q9H9L3|I20L2_HUMAN	Human	39.153	353	0	0	0	0	4	0	0	0	0	0	2098100	0	3	0.33	699367	0.24	0	0	1	0.68551	Not detected
N	P27707	DCK	Deoxycytidine kinase (dCK) (EC 2.7.1.74) (Deoxyadenosine kinase) (EC 2.7.1.76) (Deoxyguanosine kinase) (EC 2.7.1.113)	sp|P27707|DCK_HUMAN;tr|D6RFG8|D6RFG8_HUMAN;tr|D6RCP9|D6RCP9_HUMAN	HUMAN	30.518	260	0	0	0	1	0	1	0	0	0	1187900	0	904070	3	0.67	697323	0	0.6299	0	1	0.87984	Not detected
N	F5H5U2	DDX55	RNA helicase (EC 3.6.4.13)	tr|F5H5U2|F5H5U2_HUMAN;sp|Q8NHQ9|DDX55_HUMAN	HUMAN	65.19	569	0	0	0	6	0	4	0	0	0	1621900	0	415960	3	0.67	679287	0	0.4955	0	1	0.83838	Not detected
N	Q5VWQ0	RSBN1	Lysine-specific demethylase 9 (KDM9) (EC 1.14.11.-) (Round spermatid basic protein 1)	tr|A0A087WWP8|A0A087WWP8_HUMAN;sp|Q5VWQ0|RSBN1_HUMAN;tr|A0A0C4DGT8|A0A0C4DGT8_HUMAN;tr|A0A0C4DH79|A0A0C4DH79_HUMAN	Human	84.975	754	0	0	0	0	5	0	0	0	0	0	2036500	0	3	0.33	678833	0.24	0	0	1	0.68551	Not detected
N	Q9BYD2	MRPL9	39S ribosomal protein L9, mitochondrial (L9mt) (MRP-L9) (Mitochondrial large ribosomal subunit protein bL9m)	sp|Q9BYD2|RM09_HUMAN;tr|Q5SZR1|Q5SZR1_HUMAN	HUMAN	30.243	267	0	0	0	3	2	3	0	0	0	736720	400040	896950	3	1	677903	0	0.8252	0	1	0.9401	0.0315789
N	Q9Y3T9	NOC2L	Nucleolar complex protein 2 homolog (Protein NOC2 homolog) (NOC2-like protein) (Novel INHAT repressor)	sp|Q9Y3T9|NOC2L_HUMAN	HUMAN	84.918	749	0	0	0	1	3	1	0	0	0	270730	1498900	235310	3	1	668313	0	0.9277	0	1	0.97173	0.0736842
N	B5MCF9	PES1	Pescadillo homolog	tr|B5MCF9|B5MCF9_HUMAN;sp|O00541|PESC_HUMAN;tr|B3KXD6|B3KXD6_HUMAN	HUMAN	66.077	571	0	0	0	3	0	6	0	0	0	597290	0	1364800	3	0.67	654030	0	0.5295	0	1	0.84887	0.136842
N	Q9H2W6	MRPL46	39S ribosomal protein L46, mitochondrial (L46mt) (MRP-L46) (Mitochondrial large ribosomal subunit protein mL46) (P2ECSL)	sp|Q9H2W6|RM46_HUMAN	HUMAN	31.705	279	0	0	0	1	2	0	0	0	0	114250	1838000	0	3	0.67	650750	0	0.3543	0	1	0.79484	0.0736842
N	O75155	CAND2	Cullin-associated NEDD8-dissociated protein 2 (Cullin-associated and neddylation-dissociated protein 2) (Epididymis tissue protein Li 169) (TBP-interacting protein of 120 kDa B) (TBP-interacting protein 120B) (p120 CAND2)	sp|O75155|CAND2_HUMAN	HUMAN	135.25	1236	0	0	0	1	1	2	0	0	0	695050	634730	587210	3	1	638997	0	0.9278	0	1	0.97177	Not detected
N	Q9BXR0	QTRT1	Queuine tRNA-ribosyltransferase catalytic subunit 1 (EC 2.4.2.29) (Guanine insertion enzyme) (tRNA-guanine transglycosylase)	sp|Q9BXR0|TGT_HUMAN;tr|K7ESP6|K7ESP6_HUMAN;tr|K7EJ21|K7EJ21_HUMAN	HUMAN	44.047	403	0	0	0	1	0	1	0	0	0	978090	0	933640	3	0.67	637243	0	0.629	0	1	0.87958	0.0105263
N	Q9UEG4	ZNF629	Zinc finger protein 629 (Zinc finger protein 65)	sp|Q9UEG4|ZN629_HUMAN	HUMAN	96.619	869	0	0	0	3	0	2	0	0	0	948070	0	870500	3	0.67	606190	0	0.63	0	1	0.87988	Not detected
N	Q8NFW8	CMAS	N-acylneuraminate cytidylyltransferase (EC 2.7.7.43) (CMP-N-acetylneuraminic acid synthase) (CMP-NeuNAc synthase)	sp|Q8NFW8|NEUA_HUMAN	HUMAN	48.379	434	0	0	0	2	0	3	0	0	0	447600	0	1349800	3	0.67	599133	0	0.4768	0	1	0.83261	0.0526316
N	E9PF19	TBL2	Transducin beta-like protein 2	tr|E9PF19|E9PF19_HUMAN;sp|Q9Y4P3|TBL2_HUMAN;tr|Q96E41|Q96E41_HUMAN	HUMAN	45.935	411	0	0	0	3	0	3	0	0	0	914850	0	881890	3	0.67	598913	0	0.6287	0	1	0.87949	0.147368
N	Q8N8A6	DDX51	ATP-dependent RNA helicase DDX51 (EC 3.6.4.13) (DEAD box protein 51)	sp|Q8N8A6|DDX51_HUMAN	Human	72.456	666	0	0	0	0	6	0	0	0	0	0	1701800	0	3	0.33	567267	0.24	0	0	1	0.68551	0.0210526
N	A0A0A0MSJ8	A0A0A0MSJ8	Serine/threonine-protein phosphatase 6 regulatory subunit 2 (Fragment)	tr|A0A0A0MSJ8|A0A0A0MSJ8_HUMAN;tr|T1ECW5|T1ECW5_HUMAN;sp|O75170|PP6R2_HUMAN	HUMAN	59.256	562	0	0	0	1	0	0	0	0	0	1674000	0	0	3	0.33	558000	0.24	0	0	1	0.68551	Not detected
N	P48651	PTDSS1	Phosphatidylserine synthase 1 (PSS-1) (PtdSer synthase 1) (EC 2.7.8.29) (Serine-exchange enzyme I)	sp|P48651|PTSS1_HUMAN	HUMAN	55.527	473	0	0	0	1	3	2	0	0	0	30417	1522600	91609	3	1	548209	0	0.5199	0	1	0.84591	Not detected
N	Q9NXE4	SMPD4	Sphingomyelin phosphodiesterase 4 (EC 3.1.4.12) (Neutral sphingomyelinase 3) (nSMase-3) (nSMase3) (Neutral sphingomyelinase III)	tr|H7C0W5|H7C0W5_HUMAN;tr|H7C1Q6|H7C1Q6_HUMAN;tr|H7BXF4|H7BXF4_HUMAN;sp|Q9NXE4|NSMA3_HUMAN;tr|H7C2J2|H7C2J2_HUMAN	Human	35.623	313	0	0	0	0	1	0	0	0	0	0	1615200	0	3	0.33	538400	0.24	0	0	1	0.68551	0.0105263
N	O75251	NDUFS7	NADH dehydrogenase [ubiquinone] iron-sulfur protein 7, mitochondrial (EC 7.1.1.2) (Complex I-20kD) (CI-20kD) (NADH-ubiquinone oxidoreductase 20 kDa subunit) (PSST subunit)	tr|F5H5N1|F5H5N1_HUMAN;sp|O75251|NDUS7_HUMAN;tr|F5GXJ1|F5GXJ1_HUMAN;tr|A0A087WXF6|A0A087WXF6_HUMAN;tr|A0A087WTI3|A0A087WTI3_HUMAN	Human	19.77	182	0	0	0	0	2	0	0	0	0	0	1608700	0	3	0.33	536233	0.24	0	0	1	0.68551	0.0105263
N	Q9GZS1	POLR1E	DNA-directed RNA polymerase I subunit RPA49 (RNA polymerase I subunit A49) (DNA-directed RNA polymerase I subunit E) (RNA polymerase I-associated factor 1) (RNA polymerase I-associated factor 53)	sp|Q9GZS1|RPA49_HUMAN;tr|E7EX70|E7EX70_HUMAN	HUMAN	47.26	419	0	0	0	1	3	1	0	0	0	97110	1447700	62485	3	1	535765	0	0.6239	0	1	0.87801	0.0210526
N	Q3ZCQ8	TIMM50	Mitochondrial import inner membrane translocase subunit TIM50	sp|Q3ZCQ8|TIM50_HUMAN;tr|M0R0C3|M0R0C3_HUMAN;tr|M0R2F8|M0R2F8_HUMAN;tr|M0R1Y4|M0R1Y4_HUMAN;tr|M0R003|M0R003_HUMAN	HUMAN	39.646	353	0	0	3	1	2	1	0	0	87446	16627	1544100	18302	3	0.33	526343	0.44	0.2352	0	0.0953	0.13786	0.347368
N	O43251	RBFOX2	RNA binding protein fox-1 homolog 2 (Fox-1 homolog B) (Hexaribonucleotide-binding protein 2) (RNA-binding motif protein 9) (RNA-binding protein 9) (Repressor of tamoxifen transcriptional activity)	tr|A0A0G2JSB3|A0A0G2JSB3_HUMAN;tr|I3L1D4|I3L1D4_HUMAN;tr|B0QYY7|B0QYY7_HUMAN;tr|S4R469|S4R469_HUMAN;tr|F8VR27|F8VR27_HUMAN;tr|F8VZY7|F8VZY7_HUMAN;tr|B0QYV1|B0QYV1_HUMAN;tr|B0QYY4|B0QYY4_HUMAN;tr|A0A087X2B1|A0A087X2B1_HUMAN;tr|A0A0G2JRA5|A0A0G2JRA5_HUMAN;sp|O43251|RFOX2_HUMAN;sp|Q9NWB1|RFOX1_HUMAN;tr|J3KNW3|J3KNW3_HUMAN;tr|B7Z1U7|B7Z1U7_HUMAN;tr|F8VZG9|F8VZG9_HUMAN;tr|A0A286YEU2|A0A286YEU2_HUMAN;t…	Human	20.252	186	0	0	0	0	1	0	0	0	0	0	1574300	0	3	0.33	524767	0.24	0	0	1	0.68551	0.0947368
N	Q9Y520	PRRC2C	Protein PRRC2C (BAT2 domain-containing protein 1) (HBV X-transactivated gene 2 protein) (HBV XAg-transactivated protein 2) (HLA-B-associated transcript 2-like 2) (Proline-rich and coiled-coil-containing protein 2C)	tr|E7EPN9|E7EPN9_HUMAN;sp|Q9Y520|PRC2C_HUMAN	Human	308.77	2819	0	0	0	0	8	0	0	0	0	0	1555400	0	3	0.33	518467	0.24	0	0	1	0.68551	0.231579
N	Q6PIU2	NCEH1	Neutral cholesterol ester hydrolase 1 (NCEH) (EC 3.1.1.-) (Arylacetamide deacetylase-like 1)	sp|Q6PIU2|NCEH1_HUMAN;tr|A0A0R4J2G3|A0A0R4J2G3_HUMAN;tr|A0A0A0MTJ9|A0A0A0MTJ9_HUMAN	HUMAN	45.807	408	0	0	0	0	0	1	0	0	0	0	0	1525300	3	0.33	508433	0.24	0	0	1	0.68551	Not detected
N	P19388	POLR2E	DNA-directed RNA polymerases I, II, and III subunit RPABC1 (RNA polymerases I, II, and III subunit ABC1) (DNA-directed RNA polymerase II 23 kDa polypeptide) (DNA-directed RNA polymerase II subunit E) (RPB5 homolog) (XAP4)	tr|A0A087WWX0|A0A087WWX0_HUMAN;tr|A0A087WVZ9|A0A087WVZ9_HUMAN;tr|A0A0A0MQR7|A0A0A0MQR7_HUMAN;sp|P19388|RPAB1_HUMAN;tr|A0A087WVN5|A0A087WVN5_HUMAN	Human	15.421	134	0	0	0	0	2	0	0	0	0	0	1523500	0	3	0.33	507833	0.24	0	0	1	0.68551	0.0421053
N	Q9NNW5	WDR6	WD repeat-containing protein 6	sp|Q9NNW5|WDR6_HUMAN;tr|A0A087X295|A0A087X295_HUMAN;tr|E9PDU5|E9PDU5_HUMAN;tr|E9PBK6|E9PBK6_HUMAN	HUMAN	121.72	1121	0	0	0	0	1	0	0	0	0	0	1498200	0	3	0.33	499400	0.24	0	0	1	0.68551	0.0105263
N	E9PP16	PPFIBP2	Liprin-beta-2	tr|E9PP16|E9PP16_HUMAN;sp|Q8ND30|LIPB2_HUMAN	HUMAN	81.379	718	0	0	0	1	0	1	0	0	0	559900	0	916960	3	0.67	492287	0	0.5827	0	1	0.86528	Not detected
N	Q8WTT2	NOC3L	Nucleolar complex protein 3 homolog (NOC3 protein homolog) (Factor for adipocyte differentiation 24) (NOC3-like protein) (Nucleolar complex-associated protein 3-like protein)	sp|Q8WTT2|NOC3L_HUMAN	HUMAN	92.547	800	0	0	0	2	2	4	0	0	0	325190	351280	796500	3	1	490990	0	0.7634	0	1	0.92104	0.105263
N	Q9Y5Z9	UBIAD1	UbiA prenyltransferase domain-containing protein 1 (EC 2.5.1.-) (Transitional epithelial response protein 1)	sp|Q9Y5Z9|UBIA1_HUMAN	Human	36.831	338	0	0	0	0	1	0	0	0	0	0	1471800	0	3	0.33	490600	0.24	0	0	1	0.68551	Not detected
N	O15173	PGRMC2	Membrane-associated progesterone receptor component 2 (Progesterone membrane-binding protein) (Steroid receptor protein DG6)	sp|O15173|PGRC2_HUMAN;tr|U3KQM0|U3KQM0_HUMAN	HUMAN	23.818	223	0	0	0	0	1	0	0	0	0	0	1442900	0	3	0.33	480967	0.24	0	0	1	0.68551	0.0105263
N	Q96QE5	TEFM	Transcription elongation factor, mitochondrial	sp|Q96QE5|TEFM_HUMAN;tr|J3KTG7|J3KTG7_HUMAN	Human	41.676	360	0	0	0	0	3	0	0	0	0	0	1420800	0	3	0.33	473600	0.24	0	0	1	0.68551	Not detected
N	Q15629	TRAM1	Translocating chain-associated membrane protein 1	tr|G3XAN4|G3XAN4_HUMAN;sp|Q15629|TRAM1_HUMAN	Human	33.435	288	0	0	0	0	1	0	0	0	0	0	1415700	0	3	0.33	471900	0.24	0	0	1	0.68551	Not detected
N	P18827	SDC1	Syndecan-1 (SYND1) (CD antigen CD138)	sp|P18827|SDC1_HUMAN;tr|E9PHH3|E9PHH3_HUMAN;tr|H7C1K4|H7C1K4_HUMAN	Human	32.461	310	0	0	0	0	2	0	0	0	0	0	1411800	0	3	0.33	470600	0.24	0	0	1	0.68551	0.0105263
N	Q8IUF8	MINA	Ribosomal oxygenase 2 (60S ribosomal protein L27a histidine hydroxylase) (Bifunctional lysine-specific demethylase and histidyl-hydroxylase MINA) (EC 1.14.11.-) (Histone lysine demethylase MINA) (MYC-induced nuclear antigen) (Mineral dust-induced gene protein) (Nucleolar protein 52) (Ribosomal oxygenase MINA) (ROX)	sp|Q8IUF8|RIOX2_HUMAN;tr|H0Y9L8|H0Y9L8_HUMAN;tr|D6RCB6|D6RCB6_HUMAN	Human	52.8	465	0	0	0	0	2	0	0	0	0	0	1393900	0	3	0.33	464633	0.24	0	0	1	0.68551	Not detected
N	Q5W0B1	RNF219	ORC ubiquitin ligase 1 (OBI1) (EC 2.3.2.27) (RING finger protein 219)	sp|Q5W0B1|RN219_HUMAN	Human	81.116	726	0	0	0	0	2	0	0	0	0	0	1391300	0	3	0.33	463767	0.24	0	0	1	0.68551	Not detected
N	Q9Y265	RUVBL1	RuvB-like 1 (EC 3.6.4.12) (49 kDa TATA box-binding protein-interacting protein) (49 kDa TBP-interacting protein) (54 kDa erythrocyte cytosolic protein) (ECP-54) (INO80 complex subunit H) (Nuclear matrix protein 238) (NMP 238) (Pontin 52) (TIP49a) (TIP60-associated protein 54-alpha) (TAP54-alpha)	sp|Q9Y265|RUVB1_HUMAN;tr|E7ETR0|E7ETR0_HUMAN	HUMAN	50.227	456	1	4	5	1	2	1	9350.5	98204	269460	54569	1287100	12686	3	0	451452	0.48	0.3832	0	0.0176	0.13032	0.336842
N	Q9NY61	AATF	Protein AATF (Apoptosis-antagonizing transcription factor) (Rb-binding protein Che-1)	sp|Q9NY61|AATF_HUMAN	HUMAN	63.132	560	0	0	0	2	3	2	0	0	0	151950	905540	296860	3	1	451450	0	0.9409	0	1	0.97581	0.0105263
N	R4GMU7	R4GMU7	60S ribosomal protein L7-like 1 (Fragment)	tr|R4GMU7|R4GMU7_HUMAN;sp|Q6DKI1|RL7L_HUMAN	HUMAN	22.874	198	0	0	0	3	0	2	0	0	0	682810	0	667530	3	0.67	450113	0	0.6283	0	1	0.87935	Not detected
N	B9A008	IMP4	U3 small nucleolar ribonucleoprotein protein IMP4 (Fragment)	tr|B9A008|B9A008_HUMAN;tr|E7ENR5|E7ENR5_HUMAN;tr|H0Y714|H0Y714_HUMAN;sp|Q96G21|IMP4_HUMAN;tr|B8ZZ47|B8ZZ47_HUMAN	HUMAN	19.619	172	0	0	0	2	0	2	0	0	0	685910	0	662640	3	0.67	449517	0	0.6287	0	1	0.87947	Not detected
N	O75390	CS	Citrate synthase, mitochondrial (EC 2.3.3.1) (Citrate (Si)-synthase)	tr|A0A0C4DGI3|A0A0C4DGI3_HUMAN;tr|B4DJV2|B4DJV2_HUMAN;sp|O75390|CISY_HUMAN;tr|H0YIC4|H0YIC4_HUMAN	Human	44.703	400	0	0	0	0	1	0	0	0	0	0	1348500	0	3	0.33	449500	0.24	0	0	1	0.68551	0.231579
N	Q8IV48	ERI1	3'-5' exoribonuclease 1 (EC 3.1.-.-) (3'-5' exonuclease ERI1) (Eri-1 homolog) (Histone mRNA 3'-end-specific exoribonuclease) (Histone mRNA 3'-exonuclease 1) (Protein 3'hExo) (HEXO)	sp|Q8IV48|ERI1_HUMAN	Human	40.063	349	0	0	0	0	4	0	0	0	0	0	1345500	0	3	0.33	448500	0.24	0	0	1	0.68551	0.0105263
N	Q3ZCM7	TUBB8	Tubulin beta-8 chain (Tubulin beta 8 class VIII)	sp|Q3ZCM7|TBB8_HUMAN;tr|A0A075B736|A0A075B736_HUMAN;tr|Q5SQY0|Q5SQY0_HUMAN	HUMAN	49.775	444	0	0	0	2	0	2	0	0	0	406930	0	921860	3	0.67	442930	0	0.531	0	1	0.84935	0.747368
N	Q9UBB4	ATXN10	Ataxin-10 (Brain protein E46 homolog) (Spinocerebellar ataxia type 10 protein)	sp|Q9UBB4|ATX10_HUMAN;tr|A0A1W2PQD2|A0A1W2PQD2_HUMAN;tr|B1AHE4|B1AHE4_HUMAN	HUMAN	53.488	475	0	0	0	0	0	1	0	0	0	0	0	1326400	3	0.33	442133	0.24	0	0	1	0.68551	0.0105263
N	Q68D10	SPTY2D1	Protein SPT2 homolog (Protein KU002155) (SPT2 domain-containing protein 1)	sp|Q68D10|SPT2_HUMAN	Human	75.598	685	0	0	0	0	4	0	0	0	0	0	1324800	0	3	0.33	441600	0.24	0	0	1	0.68551	Not detected
N	P49840	GSK3A	Glycogen synthase kinase-3 alpha (GSK-3 alpha) (EC 2.7.11.26) (Serine/threonine-protein kinase GSK3A) (EC 2.7.11.1)	tr|A8MT37|A8MT37_HUMAN;sp|P49840|GSK3A_HUMAN	Human	44.919	401	0	0	0	0	2	0	0	0	0	0	1317500	0	3	0.33	439167	0.24	0	0	1	0.68551	Not detected
N	Q969V3	NCLN	Nicalin (Nicastrin-like protein)	sp|Q969V3|NCLN_HUMAN;tr|K7EMW4|K7EMW4_HUMAN	HUMAN	62.974	563	0	1	1	0	1	0	0	39464	40814	0	1316200	0	3	0	438733	0.48	0	0	0.0645	0.0442	0.0210526
N	O75909	CCNK	Cyclin-K	sp|O75909|CCNK_HUMAN;tr|G3V5E1|G3V5E1_HUMAN;tr|G3V2Q3|G3V2Q3_HUMAN	HUMAN	64.239	580	0	0	0	1	0	1	0	0	0	480920	0	835210	3	0.67	438710	0	0.5744	0	1	0.86272	Not detected
N	Q9H0U4	RAB1B	Ras-related protein Rab-1B	sp|Q9H0U4|RAB1B_HUMAN;tr|E9PLD0|E9PLD0_HUMAN;tr|E7END7|E7END7_HUMAN;sp|P62820|RAB1A_HUMAN	Human	22.171	201	0	0	0	0	1	0	0	0	0	0	1309000	0	3	0.33	436333	0.24	0	0	1	0.68551	0.0631579
N	K7EIN2	K7EIN2	Tudor-interacting repair regulator protein (Fragment)	tr|K7EIN2|K7EIN2_HUMAN;sp|Q9BRJ7|TIRR_HUMAN;tr|K7ENA3|K7ENA3_HUMAN;tr|W4VSQ8|W4VSQ8_HUMAN	HUMAN	21.809	198	0	0	0	1	0	2	0	0	0	234050	0	1069500	3	0.67	434517	0	0.3926	0	1	0.80665	Not detected
N	F8WBJ6	F8WBJ6	RNA-binding protein PNO1	tr|F8WBJ6|F8WBJ6_HUMAN;sp|Q9NRX1|PNO1_HUMAN	HUMAN	15.175	136	0	0	0	0	0	1	0	0	0	0	0	1284500	3	0.33	428167	0.24	0	0	1	0.68551	Not detected
N	E5RJN7	STAU2	Double-stranded RNA-binding protein Staufen homolog 2 (Fragment)	tr|E5RJN7|E5RJN7_HUMAN;tr|E7EVI1|E7EVI1_HUMAN;tr|A0A0A0MTC4|A0A0A0MTC4_HUMAN;tr|A0A0A0MTD1|A0A0A0MTD1_HUMAN;tr|F8VPI7|F8VPI7_HUMAN;tr|E7EPX0|E7EPX0_HUMAN;tr|A0A0A0MTC6|A0A0A0MTC6_HUMAN;tr|E7EVJ4|E7EVJ4_HUMAN;tr|E9PH62|E9PH62_HUMAN;sp|Q9NUL3|STAU2_HUMAN;tr|G5EA18|G5EA18_HUMAN	HUMAN	34.861	320	0	0	0	3	0	3	0	0	0	385300	0	896710	3	0.67	427337	0	0.5262	0	1	0.84786	0.0526316
N	P56182	RRP1	Ribosomal RNA processing protein 1 homolog A (Novel nuclear protein 1) (NNP-1) (Nucleolar protein Nop52) (RRP1-like protein)	sp|P56182|RRP1_HUMAN	Human	52.839	461	0	0	0	0	3	0	0	0	0	0	1280000	0	3	0.33	426667	0.24	0	0	1	0.68551	0.115789
N	Q96I24	FUBP3	Far upstream element-binding protein 3 (FUSE-binding protein 3)	sp|Q96I24|FUBP3_HUMAN	HUMAN	61.64	572	0	0	2	3	0	2	0	0	89273	317340	0	961770	3	0.67	426370	0.24	0.4758	0	0.1835	0.27257	0.0526316
N	Q9NY93	DDX56	Probable ATP-dependent RNA helicase DDX56 (EC 3.6.4.13) (ATP-dependent 61 kDa nucleolar RNA helicase) (DEAD box protein 21) (DEAD box protein 56)	sp|Q9NY93|DDX56_HUMAN;tr|F8WEI3|F8WEI3_HUMAN;tr|H7BZN7|H7BZN7_HUMAN;tr|F8WDT8|F8WDT8_HUMAN;tr|G3V0G3|G3V0G3_HUMAN;tr|H7C3E9|H7C3E9_HUMAN	Human	61.589	547	0	0	0	0	4	0	0	0	0	0	1270800	0	3	0.33	423600	0.24	0	0	1	0.68551	0.115789
N	Q99698	LYST	Lysosomal-trafficking regulator (Beige homolog)	sp|Q99698|LYST_HUMAN;tr|A0A0A0MRZ6|A0A0A0MRZ6_HUMAN	HUMAN	429.13	3801	0	0	0	1	0	1	0	0	0	982620	0	256650	3	0.67	413090	0	0.499	0	1	0.83946	0.0105263
N	P55081	MFAP1	Microfibrillar-associated protein 1 (Spliceosome B complex protein MFAP1)	sp|P55081|MFAP1_HUMAN	HUMAN	51.958	439	0	0	0	1	0	1	0	0	0	459180	0	778490	3	0.67	412557	0	0.5778	0	1	0.86379	Not detected
N	P40939	HADHA	Trifunctional enzyme subunit alpha, mitochondrial (78 kDa gastrin-binding protein) (Monolysocardiolipin acyltransferase) (EC 2.3.1.-) (TP-alpha) [Includes: Long-chain enoyl-CoA hydratase (EC 4.2.1.17); Long chain 3-hydroxyacyl-CoA dehydrogenase (EC 1.1.1.211)]	sp|P40939|ECHA_HUMAN;tr|H0YFD6|H0YFD6_HUMAN;tr|A0A2R8Y4F5|A0A2R8Y4F5_HUMAN;tr|A0A2R8YG21|A0A2R8YG21_HUMAN	HUMAN	82.999	763	2	3	2	1	4	1	16782	35786	54151	27999	1194700	10564	3	0	411088	0.48	0.2889	0	0.0455	0.12031	0.105263
N	C9J031	MKRN1	E3 ubiquitin-protein ligase makorin-1 (Fragment)	tr|C9J031|C9J031_HUMAN;tr|C9IY57|C9IY57_HUMAN;sp|Q9UHC7|MKRN1_HUMAN;tr|C9JYX8|C9JYX8_HUMAN	HUMAN	17.976	165	0	0	0	2	0	1	0	0	0	519940	0	706360	3	0.67	408767	0	0.6052	0	1	0.87223	Not detected
N	P10155	TROVE2	60 kDa SS-A/Ro ribonucleoprotein (60 kDa Ro protein) (60 kDa ribonucleoprotein Ro) (Ro60) (RoRNP) (Ro 60 kDa autoantigen) (Ro60 autoantigen) (Sjoegren syndrome antigen A2) (Sjoegren syndrome type A antigen) (SS-A) (TROVE domain family member 2)	sp|P10155|RO60_HUMAN	HUMAN	60.67	538	0	0	0	1	4	0	0	0	0	8327.8	1209800	0	3	0.67	406043	0	0.0765	0	1	0.70912	0.0105263
N	Q9UER7	DAXX	Death domain-associated protein 6 (Daxx) (hDaxx) (ETS1-associated protein 1) (EAP1) (Fas death domain-associated protein)	sp|Q9UER7|DAXX_HUMAN	Human	81.372	740	0	0	0	0	3	0	0	0	0	0	1186500	0	3	0.33	395500	0.24	0	0	1	0.68551	Not detected
N	Q92616	GCN1L1	eIF-2-alpha kinase activator GCN1 (GCN1 eIF-2-alpha kinase activator homolog) (GCN1-like protein 1) (General control of amino-acid synthesis 1-like protein 1) (Translational activator GCN1) (HsGCN1)	sp|Q92616|GCN1_HUMAN	HUMAN	292.75	2671	1	1	0	2	3	2	1073.2	19579	0	389520	165940	627190	3	1	394217	0	0.7496	0	0.3178	0.44912	Not detected
N	Q9Y289	SLC5A6	Sodium-dependent multivitamin transporter (Na(+)-dependent multivitamin transporter) (Solute carrier family 5 member 6)	sp|Q9Y289|SC5A6_HUMAN	HUMAN	68.641	635	0	0	0	0	1	0	0	0	0	0	1179000	0	3	0.33	393000	0.24	0	0	1	0.68551	0.0105263
N	P83111	LACTB	Serine beta-lactamase-like protein LACTB, mitochondrial (EC 3.4.-.-)	sp|P83111|LACTB_HUMAN	HUMAN	60.693	547	0	0	0	0	3	0	0	0	0	0	1173800	0	3	0.33	391267	0.24	0	0	1	0.68551	Not detected
N	Q6NZ67	MZT2B	Mitotic-spindle organizing protein 2B (Mitotic-spindle organizing protein associated with a ring of gamma-tubulin 2B)	sp|Q6NZ67|MZT2B_HUMAN;tr|B8ZZ87|B8ZZ87_HUMAN;tr|H7BZ50|H7BZ50_HUMAN;tr|H7C173|H7C173_HUMAN;sp|Q6P582|MZT2A_HUMAN	Human	16.225	158	0	0	0	0	1	0	0	0	0	0	1173800	0	3	0.33	391267	0.24	0	0	1	0.68551	Not detected
N	Q6P1N9	TATDN1	Putative deoxyribonuclease TATDN1 (EC 3.1.21.-) (Hepatocarcinoma high expression protein)	sp|Q6P1N9|TATD1_HUMAN;tr|E5RG17|E5RG17_HUMAN;tr|H0YBX2|H0YBX2_HUMAN;tr|G5EA19|G5EA19_HUMAN;tr|U3KQS5|U3KQS5_HUMAN;tr|E5RID7|E5RID7_HUMAN;tr|E5RGF2|E5RGF2_HUMAN;tr|A0A0D9SGD3|A0A0D9SGD3_HUMAN	HUMAN	33.601	297	0	0	0	0	0	1	0	0	0	0	0	1165100	3	0.33	388367	0.24	0	0	1	0.68551	Not detected
N	C9J8T0	EEFSEC	Selenocysteine-specific elongation factor	tr|C9J8T0|C9J8T0_HUMAN;sp|P57772|SELB_HUMAN	HUMAN	47.876	436	0	0	0	3	0	3	0	0	0	329090	0	824770	3	0.67	384620	0	0.5126	0	1	0.84365	Not detected
N	H3BS42	H3BS42	Zinc finger protein 768	tr|H3BS42|H3BS42_HUMAN;sp|Q9H5H4|ZN768_HUMAN	HUMAN	56.668	509	0	0	0	2	0	1	0	0	0	327570	0	813560	3	0.67	380377	0	0.5142	0	1	0.84417	Not detected
N	Q8WUA4	GTF3C2	General transcription factor 3C polypeptide 2 (TF3C-beta) (Transcription factor IIIC 110 kDa subunit) (TFIIIC 110 kDa subunit) (TFIIIC110) (Transcription factor IIIC subunit beta)	sp|Q8WUA4|TF3C2_HUMAN;tr|H0Y4Q6|H0Y4Q6_HUMAN	HUMAN	100.68	911	0	0	0	0	2	2	0	0	0	0	1056800	79629	3	0.67	378810	0	0.4286	0	1	0.81773	0.0736842
N	P07237	P4HB	Protein disulfide-isomerase (PDI) (EC 5.3.4.1) (Cellular thyroid hormone-binding protein) (Prolyl 4-hydroxylase subunit beta) (p55)	tr|H7BZ94|H7BZ94_HUMAN;sp|P07237|PDIA1_HUMAN;tr|I3NI03|I3NI03_HUMAN;tr|H0Y3Z3|H0Y3Z3_HUMAN	Human	52.502	464	0	0	0	0	1	0	0	0	0	0	1128400	0	3	0.33	376133	0.24	0	0	1	0.68551	0.347368
N	P0DPB6	P0DPB6	DNA-directed RNA polymerases I and III subunit RPAC2 (RNA polymerases I and III subunit AC2) (AC19) (DNA-directed RNA polymerase I subunit D) (RNA polymerase I 16 kDa subunit) (RPA16) (RPC16) (hRPA19)	sp|P0DPB6|RPAC2_HUMAN;tr|A0A0R4J2F3|A0A0R4J2F3_HUMAN	HUMAN	15.237	133	0	0	0	1	0	1	0	0	0	413010	0	702340	3	0.67	371783	0	0.5774	0	1	0.86366	Not detected
N	Q9UJS0	SLC25A13	Calcium-binding mitochondrial carrier protein Aralar2 (Citrin) (Mitochondrial aspartate glutamate carrier 2) (Solute carrier family 25 member 13)	sp|Q9UJS0|CMC2_HUMAN	HUMAN	74.175	675	0	0	0	2	2	0	0	0	0	402800	703580	0	3	0.67	368793	0	0.6185	0	1	0.87634	0.157895
N	Q9BWJ5	SF3B5	Splicing factor 3B subunit 5 (SF3b5) (Pre-mRNA-splicing factor SF3b 10 kDa subunit)	sp|Q9BWJ5|SF3B5_HUMAN	HUMAN	10.135	86	0	0	0	0	0	1	0	0	0	0	0	1105800	3	0.33	368600	0.24	0	0	1	0.68551	0.0315789
N	Q5VYS8	ZCCHC6	Terminal uridylyltransferase 7 (TUTase 7) (EC 2.7.7.52) (Zinc finger CCHC domain-containing protein 6)	sp|Q5VYS8|TUT7_HUMAN;tr|X6R3Q3|X6R3Q3_HUMAN	Human	171.23	1495	0	0	0	0	9	0	0	0	0	0	1091900	0	3	0.33	363967	0.24	0	0	1	0.68551	0.0210526
N	Q8TED0	UTP15	U3 small nucleolar RNA-associated protein 15 homolog	sp|Q8TED0|UTP15_HUMAN;tr|D6RF65|D6RF65_HUMAN;tr|H0Y8P4|H0Y8P4_HUMAN	HUMAN	58.414	518	0	0	0	2	0	1	0	0	0	798840	0	288230	3	0.67	362357	0	0.5567	0	1	0.85726	0.0105263
N	Q13315	ATM	Serine-protein kinase ATM (EC 2.7.11.1) (Ataxia telangiectasia mutated) (A-T mutated)	sp|Q13315|ATM_HUMAN;tr|E9PIN0|E9PIN0_HUMAN	HUMAN	350.68	3056	0	0	0	0	1	0	0	0	0	0	1082400	0	3	0.33	360800	0.24	0	0	1	0.68551	Not detected
N	P60903	S100A10	Protein S100-A10 (Calpactin I light chain) (Calpactin-1 light chain) (Cellular ligand of annexin II) (S100 calcium-binding protein A10) (p10 protein) (p11)	sp|P60903|S10AA_HUMAN	HUMAN	11.203	97	0	2	2	0	0	1	0	96264	328900	0	0	1077000	3	0	359000	0.48	0	0	0.0346	0.0237	Not detected
N	Q12789	GTF3C1	General transcription factor 3C polypeptide 1 (TF3C-alpha) (TFIIIC box B-binding subunit) (Transcription factor IIIC 220 kDa subunit) (TFIIIC 220 kDa subunit) (TFIIIC220) (Transcription factor IIIC subunit alpha)	sp|Q12789|TF3C1_HUMAN	HUMAN	238.87	2109	0	0	0	5	10	4	0	0	0	135290	888020	38948	3	1	354086	0	0.7511	0	1	0.91726	0.0947368
N	Q6ZN55	ZNF574	Zinc finger protein 574	sp|Q6ZN55|ZN574_HUMAN;tr|A0A0C4DFM2|A0A0C4DFM2_HUMAN	Human	98.899	896	0	0	0	0	4	0	0	0	0	0	1043100	0	3	0.33	347700	0.24	0	0	1	0.68551	0.0421053
N	P51114	FXR1	Fragile X mental retardation syndrome-related protein 1 (hFXR1p)	tr|B4DXZ6|B4DXZ6_HUMAN;sp|P51114|FXR1_HUMAN;tr|E7EU85|E7EU85_HUMAN;tr|E9PFF5|E9PFF5_HUMAN;tr|C9JAJ4|C9JAJ4_HUMAN	Human	68.326	608	0	0	0	0	3	0	0	0	0	0	1040700	0	3	0.33	346900	0.24	0	0	1	0.68551	0.0736842
N	Q92615	LARP4B	La-related protein 4B (La ribonucleoprotein domain family member 4B) (La ribonucleoprotein domain family member 5) (La-related protein 5)	sp|Q92615|LAR4B_HUMAN;tr|H0Y641|H0Y641_HUMAN;tr|H0Y4V9|H0Y4V9_HUMAN	HUMAN	80.551	738	0	0	0	1	1	1	0	0	0	0	985140	52906	3	0.67	346015	0	0.3602	0	1	0.79665	0.136842
N	G5EA06	G5EA06	28S ribosomal protein S27, mitochondrial (Mitochondrial ribosomal protein S27, isoform CRA_b)	tr|G5EA06|G5EA06_HUMAN;sp|Q92552|RT27_HUMAN;tr|D6RH20|D6RH20_HUMAN	HUMAN	41.329	358	0	0	0	4	0	3	0	0	0	904320	0	133310	3	0.67	345877	0	0.384	0	1	0.80399	Not detected
N	Q9Y5Y0	FLVCR1	Feline leukemia virus subgroup C receptor-related protein 1 (Feline leukemia virus subgroup C receptor) (hFLVCR)	sp|Q9Y5Y0|FLVC1_HUMAN	HUMAN	59.862	555	0	0	0	0	0	1	0	0	0	0	0	1020200	3	0.33	340067	0.24	0	0	1	0.68551	Not detected
N	Q9H501	ESF1	ESF1 homolog (ABT1-associated protein)	sp|Q9H501|ESF1_HUMAN;tr|A0A087WX71|A0A087WX71_HUMAN	HUMAN	98.795	851	0	0	0	1	3	2	0	0	0	161040	526520	308700	3	1	332087	0	0.9452	0	1	0.97713	Not detected
N	Q9ULK4	MED23	Mediator of RNA polymerase II transcription subunit 23 (Activator-recruited cofactor 130 kDa component) (ARC130) (Cofactor required for Sp1 transcriptional activation subunit 3) (CRSP complex subunit 3) (Mediator complex subunit 23) (Protein sur-2 homolog) (hSur-2) (Transcriptional coactivator CRSP130) (Vitamin D3 receptor-interacting protein complex 130 kDa component) (DRIP130)	sp|Q9ULK4|MED23_HUMAN;tr|Q5JWT2|Q5JWT2_HUMAN	HUMAN	156.47	1368	0	0	0	1	0	1	0	0	0	371660	0	619690	3	0.67	330450	0	0.5802	0	1	0.86451	0.0210526
N	E9PIF2	DDX10	RNA helicase (EC 3.6.4.13)	tr|E9PIF2|E9PIF2_HUMAN;sp|Q13206|DDX10_HUMAN;tr|A0A3B3ISR7|A0A3B3ISR7_HUMAN	HUMAN	96.454	835	0	0	0	5	0	6	0	0	0	302890	0	678580	3	0.67	327157	0	0.533	0	1	0.84996	Not detected
N	Q96MU7	YTHDC1	YTH domain-containing protein 1 (Splicing factor YT521) (YT521-B)	sp|Q96MU7|YTDC1_HUMAN;tr|J3QR07|J3QR07_HUMAN	HUMAN	84.699	727	0	0	0	0	0	1	0	0	0	0	0	971250	3	0.33	323750	0.24	0	0	1	0.68551	Not detected
N	O15381	NVL	Nuclear valosin-containing protein-like (NVLp) (Nuclear VCP-like protein)	sp|O15381|NVL_HUMAN;tr|E7EWK7|E7EWK7_HUMAN	HUMAN	95.05	856	0	0	0	2	3	3	0	0	0	108540	681450	166640	3	1	318877	0	0.9394	0	1	0.97534	0.0315789
N	P55786	NPEPPS	Puromycin-sensitive aminopeptidase (PSA) (EC 3.4.11.14) (Cytosol alanyl aminopeptidase) (AAP-S)	tr|E9PLK3|E9PLK3_HUMAN;sp|P55786|PSA_HUMAN;sp|A6NEC2|PSAL_HUMAN;tr|E9PP11|E9PP11_HUMAN	Human	102.99	915	0	0	0	0	1	0	0	0	0	0	955470	0	3	0.33	318490	0.24	0	0	1	0.68551	0.0526316
N	A0A0A0MTB8	A0A0A0MTB8	WD repeat-containing protein 36	tr|A0A0A0MTB8|A0A0A0MTB8_HUMAN;sp|Q8NI36|WDR36_HUMAN	HUMAN	99.365	895	0	0	0	4	0	3	0	0	0	581150	0	361700	3	0.67	314283	0	0.6209	0	1	0.87709	Not detected
N	Q8IUX4	APOBEC3F	DNA dC->dU-editing enzyme APOBEC-3F (EC 3.5.4.38) (Apolipoprotein B mRNA-editing enzyme catalytic polypeptide-like 3F) (A3F)	sp|Q8IUX4|ABC3F_HUMAN;sp|Q9HC16|ABC3G_HUMAN	Human	45.02	373	0	0	0	0	2	0	0	0	0	0	913960	0	3	0.33	304653	0.24	0	0	1	0.68551	0.0210526
N	Q96FX7	TRMT61A	tRNA (adenine(58)-N(1))-methyltransferase catalytic subunit TRMT61A (EC 2.1.1.220) (mRNA methyladenosine-N(1)-methyltransferase catalytic subunit TRMT61A) (EC 2.1.1.-) (tRNA(m1A58)-methyltransferase subunit TRMT61A) (tRNA(m1A58)MTase subunit TRMT61A)	sp|Q96FX7|TRM61_HUMAN;tr|H0Y2Q1|H0Y2Q1_HUMAN	Human	31.381	289	0	0	0	0	2	0	0	0	0	0	891830	0	3	0.33	297277	0.24	0	0	1	0.68551	0.0210526
N	P39656	DDOST	Dolichyl-diphosphooligosaccharide--protein glycosyltransferase 48 kDa subunit (DDOST 48 kDa subunit) (Oligosaccharyl transferase 48 kDa subunit)	tr|A0A0C4DGS1|A0A0C4DGS1_HUMAN;sp|P39656|OST48_HUMAN;tr|U3KQ84|U3KQ84_HUMAN	Human	48.799	439	0	0	0	0	2	0	0	0	0	0	880030	0	3	0.33	293343	0.24	0	0	1	0.68551	0.2
N	Q9H116	GZF1	GDNF-inducible zinc finger protein 1 (Zinc finger and BTB domain-containing protein 23) (Zinc finger protein 336)	sp|Q9H116|GZF1_HUMAN	Human	80.491	711	0	0	0	0	3	0	0	0	0	0	867920	0	3	0.33	289307	0.24	0	0	1	0.68551	Not detected
N	E7EPN9	PRRC2C	Protein PRRC2C	tr|E7EPN9|E7EPN9_HUMAN;sp|Q9Y520|PRC2C_HUMAN	HUMAN	308.77	2819	0	4	7	6	0	7	0	22985	214610	402920	0	464530	3	0	289150	0.48	0.6195	0	0.0492	0.22487	0.231579
N	Q7Z739	Q7Z739	YTH domain-containing family protein 3	tr|A0A024R7W5|A0A024R7W5_HUMAN;tr|A0A087X0Q1|A0A087X0Q1_HUMAN;sp|Q7Z739|YTHD3_HUMAN;tr|A0A087WY31|A0A087WY31_HUMAN	Human	58.311	534	0	0	0	0	1	0	0	0	0	0	840940	0	3	0.33	280313	0.24	0	0	1	0.68551	Not detected
N	O75820	ZNF189	Zinc finger protein 189	sp|O75820|ZN189_HUMAN	Human	72.975	626	0	0	0	0	2	0	0	0	0	0	838750	0	3	0.33	279583	0.24	0	0	1	0.68551	Not detected
N	Q9BQE3	TUBA1C	Tubulin alpha-1C chain (Alpha-tubulin 6) (Tubulin alpha-6 chain) [Cleaved into: Detyrosinated tubulin alpha-1C chain]	sp|Q9BQE3|TBA1C_HUMAN;tr|F5H5D3|F5H5D3_HUMAN;tr|A0A1W2PQM2|A0A1W2PQM2_HUMAN	HUMAN	49.895	449	0	1	0	0	1	2	0	5124.2	0	0	449860	375090	3	0.67	274983	0.21	0.5498	0	0.5005	0.51273	1
N	Q8IWX8	CHERP	Calcium homeostasis endoplasmic reticulum protein (ERPROT 213-21) (SR-related CTD-associated factor 6)	sp|Q8IWX8|CHERP_HUMAN;tr|J3QK89|J3QK89_HUMAN	HUMAN	103.7	916	0	0	0	2	0	3	0	0	0	231500	0	578420	3	0.67	269973	0	0.5131	0	1	0.84382	0.115789
N	Q6PCB5	RSBN1L	Lysine-specific demethylase RSBN1L (EC 1.14.11.-) (Round spermatid basic protein 1-like protein)	sp|Q6PCB5|RSBNL_HUMAN;tr|H7C2D3|H7C2D3_HUMAN;tr|C9JM20|C9JM20_HUMAN	HUMAN	94.868	846	0	0	0	2	4	1	0	0	0	225400	540220	42881	3	1	269500	0	0.8673	0	1	0.95309	Not detected
N	O75616	ERAL1	GTPase Era, mitochondrial (H-ERA) (hERA) (Conserved ERA-like GTPase) (CEGA) (ERA-W) (ERA-like protein 1)	sp|O75616|ERAL1_HUMAN;tr|J3QSB2|J3QSB2_HUMAN;tr|J3QRV9|J3QRV9_HUMAN	HUMAN	48.349	437	0	0	0	0	2	0	0	0	0	0	807560	0	3	0.33	269187	0.24	0	0	1	0.68551	0.0105263
N	P52434	POLR2H	DNA-directed RNA polymerases I, II, and III subunit RPABC3 (RNA polymerases I, II, and III subunit ABC3) (DNA-directed RNA polymerase II subunit H) (DNA-directed RNA polymerases I, II, and III 17.1 kDa polypeptide) (RPB17) (RPB8 homolog) (hRPB8)	tr|C9JLU1|C9JLU1_HUMAN;sp|P52434|RPAB3_HUMAN	Human	16.925	148	0	0	0	0	1	0	0	0	0	0	798340	0	3	0.33	266113	0.24	0	0	1	0.68551	0.0842105
N	P33993	MCM7	DNA replication licensing factor MCM7 (EC 3.6.4.12) (CDC47 homolog) (P1.1-MCM3)	sp|P33993|MCM7_HUMAN	HUMAN	81.307	719	0	0	0	0	0	1	0	0	0	0	0	786670	3	0.33	262223	0.24	0	0	1	0.68551	0.2
N	Q9P265	DIP2B	Disco-interacting protein 2 homolog B (DIP2 homolog B)	sp|Q9P265|DIP2B_HUMAN	HUMAN	171.49	1576	0	0	0	0	0	1	0	0	0	0	0	783710	3	0.33	261237	0.24	0	0	1	0.68551	Not detected
N	Q9NX63	CHCHD3	MICOS complex subunit MIC19 (Coiled-coil-helix-coiled-coil-helix domain-containing protein 3)	sp|Q9NX63|MIC19_HUMAN;tr|C9JRZ6|C9JRZ6_HUMAN;tr|F8WAR4|F8WAR4_HUMAN	Human	26.152	227	0	0	0	0	1	0	0	0	0	0	774730	0	3	0.33	258243	0.24	0	0	1	0.68551	0.0105263
N	P35241	RDX	Radixin	sp|P35241|RADI_HUMAN;tr|A0A2R8Y5S7|A0A2R8Y5S7_HUMAN;tr|A0A2R8Y7M3|A0A2R8Y7M3_HUMAN	HUMAN	68.563	583	0	0	0	1	0	1	0	0	0	462170	0	312540	3	0.67	258237	0	0.6257	0	1	0.87856	0.210526
N	Q9BTE3	MCMBP	Mini-chromosome maintenance complex-binding protein (MCM-BP) (MCM-binding protein)	sp|Q9BTE3|MCMBP_HUMAN	HUMAN	72.979	642	0	0	0	1	0	1	0	0	0	380910	0	376550	3	0.67	252487	0	0.6279	0	1	0.87922	0.105263
N	Q9UJV9	DDX41	Probable ATP-dependent RNA helicase DDX41 (EC 3.6.4.13) (DEAD box protein 41) (DEAD box protein abstrakt homolog)	sp|Q9UJV9|DDX41_HUMAN;tr|J3KNN5|J3KNN5_HUMAN	HUMAN	69.837	622	0	0	0	3	0	3	0	0	0	362330	0	389310	3	0.67	250547	0	0.624	0	1	0.87803	0.0421053
N	Q99755	PIP5K1A	Phosphatidylinositol 4-phosphate 5-kinase type-1 alpha (PIP5K1-alpha) (PtdIns(4)P-5-kinase 1 alpha) (EC 2.7.1.68) (68 kDa type I phosphatidylinositol 4-phosphate 5-kinase alpha) (Phosphatidylinositol 4-phosphate 5-kinase type I alpha) (PIP5KIalpha)	tr|A6PW57|A6PW57_HUMAN;sp|Q99755|PI51A_HUMAN;sp|O14986|PI51B_HUMAN;sp|O60331|PI51C_HUMAN;sp|A2A3N6|PIPSL_HUMAN	Human	61.257	550	0	0	0	0	2	0	0	0	0	0	750660	0	3	0.33	250220	0.24	0	0	1	0.68551	0.0105263
N	P38935	IGHMBP2	DNA-binding protein SMUBP-2 (EC 3.6.4.12) (EC 3.6.4.13) (ATP-dependent helicase IGHMBP2) (Glial factor 1) (GF-1) (Immunoglobulin mu-binding protein 2)	sp|P38935|SMBP2_HUMAN	Human	109.15	993	0	0	0	0	4	0	0	0	0	0	737140	0	3	0.33	245713	0.24	0	0	1	0.68551	0.0105263
N	Q9Y4F3	KIAA0430	Meiosis regulator and mRNA stability factor 1 (Limkain-b1) (Meiosis arrest female protein 1)	sp|Q9Y4F3|MARF1_HUMAN;tr|G8JLP4|G8JLP4_HUMAN;tr|F8VVB8|F8VVB8_HUMAN	HUMAN	192.86	1742	0	0	0	6	0	10	0	0	0	249830	0	478120	3	0.67	242650	0	0.5596	0	1	0.85816	Not detected
N	F8W1T6	F8W1T6	RNA-binding motif, single-stranded-interacting protein 2	tr|F8W1T6|F8W1T6_HUMAN;sp|Q15434|RBMS2_HUMAN;tr|F5H5C8|F5H5C8_HUMAN;tr|F8VV01|F8VV01_HUMAN	HUMAN	37.186	344	0	0	0	2	0	2	0	0	0	331780	0	389030	3	0.67	240270	0	0.6183	0	1	0.87628	Not detected
N	A0A0C4DFX7	A0A0C4DFX7	WD repeat-containing protein 76	tr|A0A0C4DFX7|A0A0C4DFX7_HUMAN;sp|Q9H967|WDR76_HUMAN	HUMAN	62.553	562	0	0	0	2	0	1	0	0	0	559250	0	159800	3	0.67	239683	0	0.516	0	1	0.84471	Not detected
N	A0A075B785	A0A075B785	RAB11-binding protein RELCH	tr|A0A075B785|A0A075B785_HUMAN;tr|A0A2R8Y566|A0A2R8Y566_HUMAN;sp|Q9P260|RELCH_HUMAN	HUMAN	112.71	1017	0	0	0	1	0	0	0	0	0	717110	0	0	3	0.33	239037	0.24	0	0	1	0.68551	Not detected
N	P68371	TUBB4B	Tubulin beta-4B chain (Tubulin beta-2 chain) (Tubulin beta-2C chain)	sp|P68371|TBB4B_HUMAN	Human	49.83	445	0	0	0	0	0	0	0	0	0	0	709030	0	3	0.33	236343	0.24	0	0	1	0.68551	0.936842
N	P57088	TMEM33	Transmembrane protein 33 (Protein DB83) (SHINC-3)	sp|P57088|TMM33_HUMAN;tr|D6RAA6|D6RAA6_HUMAN	HUMAN	27.978	247	0	0	0	0	1	1	0	0	0	0	707770	0	3	0.33	235923	0.24	0	0	1	0.68551	0.0421053
N	O14735	CDIPT	CDP-diacylglycerol--inositol 3-phosphatidyltransferase (EC 2.7.8.11) (Phosphatidylinositol synthase) (PI synthase) (PtdIns synthase)	sp|O14735|CDIPT_HUMAN;tr|B3KY94|B3KY94_HUMAN	HUMAN	23.539	213	1	1	1	0	1	0	72529	120670	193180	0	701480	0	3	0	233827	0.48	0	0	0.007	0.00478	0.0105263
N	Q9UNF0	PACSIN2	Protein kinase C and casein kinase substrate in neurons protein 2 (Syndapin-2) (Syndapin-II) (SdpII)	sp|Q9UNF0|PACN2_HUMAN;tr|A0A0U1RR22|A0A0U1RR22_HUMAN	HUMAN	55.738	486	0	0	0	1	0	0	0	0	0	696750	0	0	3	0.33	232250	0.24	0	0	1	0.68551	Not detected
N	Q99623	PHB2	Prohibitin-2 (B-cell receptor-associated protein BAP37) (D-prohibitin) (Repressor of estrogen receptor activity)	tr|F5GY37|F5GY37_HUMAN;tr|J3KPX7|J3KPX7_HUMAN;sp|Q99623|PHB2_HUMAN;tr|F5H3X6|F5H3X6_HUMAN;tr|F5GWA7|F5GWA7_HUMAN	Human	29.723	267	0	0	0	0	2	0	0	0	0	0	689390	0	3	0.33	229797	0.24	0	0	1	0.68551	0.326316
N	Q86W50	METTL16	RNA N6-adenosine-methyltransferase METTL16 (Methyltransferase 10 domain-containing protein) (Methyltransferase-like protein 16) (N6-adenosine-methyltransferase METTL16) (EC 2.1.1.348) (U6 small nuclear RNA (adenine-(43)-N(6))-methyltransferase) (EC 2.1.1.346)	sp|Q86W50|MET16_HUMAN	Human	63.62	562	0	0	0	0	3	0	0	0	0	0	684740	0	3	0.33	228247	0.24	0	0	1	0.68551	Not detected
N	Q5JTW2	CEP78	Centrosomal protein of 78 kDa (Cep78)	tr|A0A2R8Y589|A0A2R8Y589_HUMAN;sp|Q5JTW2|CEP78_HUMAN;tr|A0A2R8Y7U5|A0A2R8Y7U5_HUMAN;tr|A8MST6|A8MST6_HUMAN;tr|A0A2U3TZI9|A0A2U3TZI9_HUMAN;tr|A0A2R8Y5W6|A0A2R8Y5W6_HUMAN;tr|A0A2R8Y432|A0A2R8Y432_HUMAN;tr|A0A2R8YCP0|A0A2R8YCP0_HUMAN;tr|A0A2R8Y7A4|A0A2R8Y7A4_HUMAN;tr|A0A2R8Y4C1|A0A2R8Y4C1_HUMAN	Human	74.926	673	0	0	0	0	3	0	0	0	0	0	684270	0	3	0.33	228090	0.24	0	0	1	0.68551	Not detected
N	Q15572	TAF1C	TATA box-binding protein-associated factor RNA polymerase I subunit C (RNA polymerase I-specific TBP-associated factor 110 kDa) (TAFI110) (TATA box-binding protein-associated factor 1C) (TBP-associated factor 1C) (Transcription initiation factor SL1/TIF-IB subunit C)	sp|Q15572|TAF1C_HUMAN	Human	95.212	869	0	0	0	0	4	0	0	0	0	0	657230	0	3	0.33	219077	0.24	0	0	1	0.68551	0.0315789
N	Q9HCM4	EPB41L5	Band 4.1-like protein 5 (Erythrocyte membrane protein band 4.1-like 5)	sp|Q9HCM4|E41L5_HUMAN	HUMAN	81.855	733	0	0	0	0	2	2	0	0	0	0	546080	103230	3	0.67	216437	0	0.5919	0	1	0.86811	Not detected
N	Q9H9J2	MRPL44	39S ribosomal protein L44, mitochondrial (L44mt) (MRP-L44) (EC 3.1.26.-) (Mitochondrial large ribosomal subunit protein mL44)	sp|Q9H9J2|RM44_HUMAN	HUMAN	37.535	332	0	0	0	0	2	1	0	0	0	0	639960	8380.5	3	0.67	216114	0	0.1431	0	1	0.72965	0.0736842
N	Q15361	TTF1	Transcription termination factor 1 (TTF-1) (RNA polymerase I termination factor) (Transcription termination factor I) (TTF-I)	sp|Q15361|TTF1_HUMAN	Human	103.05	905	0	0	0	0	3	0	0	0	0	0	638590	0	3	0.33	212863	0.24	0	0	1	0.68551	0.0210526
N	Q5JRX3	PITRM1	Presequence protease, mitochondrial (hPreP) (EC 3.4.24.-) (Pitrilysin metalloproteinase 1) (Metalloprotease 1) (hMP1)	sp|Q5JRX3|PREP_HUMAN;tr|A0A0A0MRX9|A0A0A0MRX9_HUMAN	HUMAN	117.41	1037	0	0	0	1	0	1	0	0	0	133390	0	499760	3	0.67	211050	0	0.433	0	1	0.81911	0.0105263
N	P30419	NMT1	Glycylpeptide N-tetradecanoyltransferase 1 (EC 2.3.1.97) (Myristoyl-CoA:protein N-myristoyltransferase 1) (NMT 1) (Type I N-myristoyltransferase) (Peptide N-myristoyltransferase 1)	sp|P30419|NMT1_HUMAN	HUMAN	56.806	496	0	0	0	1	0	1	0	0	0	290950	0	335730	3	0.67	208893	0	0.6195	0	1	0.87664	0.0526316
N	Q9HBE1	PATZ1	POZ-, AT hook-, and zinc finger-containing protein 1 (BTB/POZ domain zinc finger transcription factor) (Protein kinase A RI subunit alpha-associated protein) (Zinc finger and BTB domain-containing protein 19) (Zinc finger protein 278) (Zinc finger sarcoma gene protein)	sp|Q9HBE1|PATZ1_HUMAN	HUMAN	74.059	687	0	0	0	0	0	2	0	0	0	0	0	624310	3	0.33	208103	0.24	0	0	1	0.68551	0.0210526
N	Q9H5U6	ZCCHC4	rRNA N6-adenosine-methyltransferase ZCCHC4 (EC 2.1.1.-) (Zinc finger CCHC domain-containing protein 4)	tr|A0A087X0K5|A0A087X0K5_HUMAN;sp|Q9H5U6|ZCHC4_HUMAN	Human	14.734	127	0	0	0	0	2	0	0	0	0	0	619180	0	3	0.33	206393	0.24	0	0	1	0.68551	Not detected
N	A0A0G2JNZ5	A0A0G2JNZ5	Glucosylceramidase (EC 3.2.1.45)	tr|A0A0G2JNZ5|A0A0G2JNZ5_HUMAN;tr|A0A0G2JNZ0|A0A0G2JNZ0_HUMAN;tr|A0A0G2JLB3|A0A0G2JLB3_HUMAN;sp|P04062|GLCM_HUMAN	HUMAN	50.263	449	0	0	0	1	0	1	0	0	0	188200	0	428830	3	0.67	205677	0	0.53	0	1	0.84903	Not detected
N	M0QY97	M0QY97	Zinc finger CCCH domain-containing protein 4 (Fragment)	tr|M0QY97|M0QY97_HUMAN;sp|Q9UPT8|ZC3H4_HUMAN	HUMAN	95.425	910	0	0	0	1	0	1	0	0	0	349010	0	259740	3	0.67	202917	0	0.6293	0	1	0.87967	Not detected
N	P27448	MARK3	MAP/microtubule affinity-regulating kinase 3 (EC 2.7.11.1) (C-TAK1) (cTAK1) (Cdc25C-associated protein kinase 1) (ELKL motif kinase 2) (EMK-2) (Protein kinase STK10) (Ser/Thr protein kinase PAR-1) (Par-1a) (Serine/threonine-protein kinase p78)	sp|P27448|MARK3_HUMAN;tr|A0A0A0MSZ1|A0A0A0MSZ1_HUMAN;tr|J3KNR0|J3KNR0_HUMAN;tr|B4DIB3|B4DIB3_HUMAN;sp|Q9P0L2|MARK1_HUMAN;tr|A0A087X0I6|A0A087X0I6_HUMAN;tr|H0YNV4|H0YNV4_HUMAN	HUMAN	84.428	753	0	0	0	2	3	0	0	0	0	168890	439340	0	3	0.67	202743	0	0.6304	0	1	0.88002	Not detected
N	O00571	DDX3X	ATP-dependent RNA helicase DDX3X (EC 3.6.4.13) (CAP-Rf) (DEAD box protein 3, X-chromosomal) (DEAD box, X isoform) (DBX) (Helicase-like protein 2) (HLP2)	tr|A0A2R8Y5G6|A0A2R8Y5G6_HUMAN;tr|F6S8Q4|F6S8Q4_HUMAN;tr|A0A0D9SFB3|A0A0D9SFB3_HUMAN;tr|A0A2R8YF78|A0A2R8YF78_HUMAN;tr|A0A2R8YCW1|A0A2R8YCW1_HUMAN;tr|A0A0D9SG12|A0A0D9SG12_HUMAN;tr|A0A2R8YFR4|A0A2R8YFR4_HUMAN;tr|A0A2U3TZJ9|A0A2U3TZJ9_HUMAN;tr|A0A2R8YFS5|A0A2R8YFS5_HUMAN;tr|A0A2R8Y4A4|A0A2R8Y4A4_HUMAN;sp|O00571|DDX3X_HUMAN;tr|A0A2R8Y645|A0A2R8Y645_HUMAN;tr|A0A0D9SF53|A0A0D9SF53_HUMAN;tr|A0A2R8YDT5…	Human	69.047	622	0	0	0	0	3	0	0	0	0	0	596030	0	3	0.33	198677	0.24	0	0	1	0.68551	0.4
N	Q9BRD0	BUD13	BUD13 homolog	sp|Q9BRD0|BUD13_HUMAN	HUMAN	70.52	619	0	0	0	2	0	1	0	0	0	144250	0	440960	3	0.67	195070	0	0.4741	0	1	0.83178	Not detected
N	Q96ES7	CCDC101	SAGA-associated factor 29 (Coiled-coil domain-containing protein 101) (SAGA complex-associated factor 29)	sp|Q96ES7|SGF29_HUMAN;tr|H3BN84|H3BN84_HUMAN	HUMAN	33.238	293	0	0	0	0	0	1	0	0	0	0	0	577300	3	0.33	192433	0.24	0	0	1	0.68551	Not detected
N	E9PRR7	FRG1	Protein FRG1 (Fragment)	tr|E9PRR7|E9PRR7_HUMAN;sp|Q14331|FRG1_HUMAN	HUMAN	12.516	116	0	0	0	1	0	0	0	0	0	574950	0	0	3	0.33	191650	0.24	0	0	1	0.68551	Not detected
N	P61163	ACTR1A	Alpha-centractin (Centractin) (ARP1) (Actin-RPV) (Centrosome-associated actin homolog)	sp|P61163|ACTZ_HUMAN;tr|R4GMT0|R4GMT0_HUMAN;tr|A0A1B0GVS3|A0A1B0GVS3_HUMAN	HUMAN	42.613	376	0	0	1	0	0	0	0	0	37956	0	0	572640	3	0	190880	0.48	0	0	0.1977	0.13555	0.221053
N	P82921	MRPS21	28S ribosomal protein S21, mitochondrial (MRP-S21) (S21mt) (Mitochondrial small ribosomal subunit protein bS21m)	sp|P82921|RT21_HUMAN	HUMAN	10.688	87	0	0	0	1	0	1	0	0	0	321550	0	249750	3	0.67	190433	0	0.6303	0	1	0.87997	Not detected
N	E9PG73	PPIG	Peptidyl-prolyl cis-trans isomerase G	tr|E9PG73|E9PG73_HUMAN;sp|Q13427|PPIG_HUMAN;tr|C9JN15|C9JN15_HUMAN;tr|C9JT64|C9JT64_HUMAN;tr|C9J679|C9J679_HUMAN;tr|C9JM79|C9JM79_HUMAN	HUMAN	87.088	739	0	0	0	1	0	2	0	0	0	484310	0	71309	3	0.67	185206	0	0.3838	0	1	0.80391	Not detected
N	Q9Y6Y8	SEC23IP	SEC23-interacting protein (p125)	sp|Q9Y6Y8|S23IP_HUMAN	HUMAN	111.08	1000	0	0	0	0	1	0	0	0	0	0	544600	0	3	0.33	181533	0.24	0	0	1	0.68551	Not detected
N	Q7Z478	DHX29	ATP-dependent RNA helicase DHX29 (EC 3.6.4.13) (DEAH box protein 29) (Nucleic acid helicase DDXx)	sp|Q7Z478|DHX29_HUMAN;tr|A0A087WYN9|A0A087WYN9_HUMAN	Human	155.23	1369	0	0	0	0	3	0	0	0	0	0	536020	0	3	0.33	178673	0.24	0	0	1	0.68551	0.0105263
N	A0A087WYP2	A0A087WYP2	Selenoprotein H	tr|A0A087WYP2|A0A087WYP2_HUMAN;sp|Q8IZQ5|SELH_HUMAN;tr|H0YE28|H0YE28_HUMAN	HUMAN	13.303	121	0	0	0	1	0	1	0	0	0	188270	0	346830	3	0.67	178367	0	0.5655	0	1	0.86	Not detected
N	Q53H12	AGK	Acylglycerol kinase, mitochondrial (hAGK) (EC 2.7.1.107) (EC 2.7.1.138) (EC 2.7.1.94) (Multiple substrate lipid kinase) (HsMuLK) (MuLK) (Multi-substrate lipid kinase)	tr|E9PC15|E9PC15_HUMAN;sp|Q53H12|AGK_HUMAN;tr|A0A3B3ITD0|A0A3B3ITD0_HUMAN;tr|A0A3B3ISZ0|A0A3B3ISZ0_HUMAN;tr|E9PG39|E9PG39_HUMAN;tr|A0A3B3ITX7|A0A3B3ITX7_HUMAN;tr|A0A3B3ISY9|A0A3B3ISY9_HUMAN	Human	43.796	394	0	0	0	0	1	0	0	0	0	0	531730	0	3	0.33	177243	0.24	0	0	1	0.68551	0.0105263
N	Q8TAT6	NPLOC4	Nuclear protein localization protein 4 homolog (Protein NPL4)	sp|Q8TAT6|NPL4_HUMAN	HUMAN	68.119	608	0	0	0	1	0	0	0	0	0	521800	0	0	3	0.33	173933	0.24	0	0	1	0.68551	0.0631579
N	P13073	COX4I1	Cytochrome c oxidase subunit 4 isoform 1, mitochondrial (Cytochrome c oxidase polypeptide IV) (Cytochrome c oxidase subunit IV isoform 1) (COX IV-1)	sp|P13073|COX41_HUMAN;tr|H3BN72|H3BN72_HUMAN;tr|H3BNV9|H3BNV9_HUMAN;tr|Q86WV2|Q86WV2_HUMAN;tr|H3BPG0|H3BPG0_HUMAN	Human	19.576	169	0	0	0	0	1	0	0	0	0	0	517090	0	3	0.33	172363	0.24	0	0	1	0.68551	0.0315789
N	Q8IX01	SUGP2	SURP and G-patch domain-containing protein 2 (Arginine/serine-rich-splicing factor 14) (Splicing factor, arginine/serine-rich 14)	tr|M0R3F6|M0R3F6_HUMAN;sp|Q8IX01|SUGP2_HUMAN;tr|M0R2Z9|M0R2Z9_HUMAN;tr|M0R065|M0R065_HUMAN;tr|M0R216|M0R216_HUMAN	Human	93.859	841	0	0	0	0	2	0	0	0	0	0	516840	0	3	0.33	172280	0.24	0	0	1	0.68551	Not detected
N	Q9Y2Q9	MRPS28	28S ribosomal protein S28, mitochondrial (MRP-S28) (S28mt) (28S ribosomal protein S35, mitochondrial) (MRP-S35) (S35mt) (Mitochondrial small ribosomal subunit protein bS1m)	tr|E5RGC7|E5RGC7_HUMAN;tr|E5RFH3|E5RFH3_HUMAN;tr|H0YAT2|H0YAT2_HUMAN;sp|Q9Y2Q9|RT28_HUMAN;tr|E5RK86|E5RK86_HUMAN	Human	11.747	103	0	0	0	0	2	0	0	0	0	0	515140	0	3	0.33	171713	0.24	0	0	1	0.68551	0.0210526
N	Q7Z3C6	ATG9A	Autophagy-related protein 9A (APG9-like 1) (mATG9)	sp|Q7Z3C6|ATG9A_HUMAN;tr|H7C152|H7C152_HUMAN	HUMAN	94.446	839	0	0	0	1	0	1	0	0	0	253260	0	259020	3	0.67	170760	0	0.6265	0	1	0.87879	Not detected
N	Q9NRC8	SIRT7	NAD-dependent protein deacetylase sirtuin-7 (EC 2.3.1.286) (NAD-dependent protein deacylase sirtuin-7) (EC 2.3.1.-) (Regulatory protein SIR2 homolog 7) (SIR2-like protein 7)	sp|Q9NRC8|SIR7_HUMAN	Human	44.898	400	0	0	0	0	2	0	0	0	0	0	511950	0	3	0.33	170650	0.24	0	0	1	0.68551	Not detected
N	Q92643	PIGK	GPI-anchor transamidase (GPI transamidase) (EC 3.-.-.-) (GPI8 homolog) (hGPI8) (Phosphatidylinositol-glycan biosynthesis class K protein) (PIG-K)	tr|B1AK81|B1AK81_HUMAN;tr|A6NEM5|A6NEM5_HUMAN;sp|Q92643|GPI8_HUMAN	Human	34.313	301	0	0	0	0	1	0	0	0	0	0	510350	0	3	0.33	170117	0.24	0	0	1	0.68551	Not detected
N	Q9BRK5	SDF4	45 kDa calcium-binding protein (Cab45) (Stromal cell-derived factor 4) (SDF-4)	sp|Q9BRK5|CAB45_HUMAN;tr|G3V1E2|G3V1E2_HUMAN;tr|H0Y3T6|H0Y3T6_HUMAN	HUMAN	41.806	362	0	2	1	0	1	1	0	47044	30467	0	457790	45012	3	0.67	167601	0.22	0.4822	0	0.0293	0.16882	0.0421053
N	Q8NEJ9	NGDN	Neuroguidin (Centromere accumulated nuclear protein 1) (CANu1) (EIF4E-binding protein)	sp|Q8NEJ9|NGDN_HUMAN;tr|G3V4G1|G3V4G1_HUMAN;tr|H0YJ17|H0YJ17_HUMAN	Human	35.894	315	0	0	0	0	2	0	0	0	0	0	496610	0	3	0.33	165537	0.24	0	0	1	0.68551	0.0105263
N	O60218	AKR1B10	Aldo-keto reductase family 1 member B10 (EC 1.1.1.300) (EC 1.1.1.54) (ARL-1) (Aldose reductase-like) (Aldose reductase-related protein) (ARP) (hARP) (Small intestine reductase) (SI reductase)	sp|O60218|AK1BA_HUMAN	HUMAN	36.019	316	0	0	0	1	0	0	0	0	0	493780	0	0	3	0.33	164593	0.24	0	0	1	0.68551	Not detected
N	B9A044	EIF4E2	Eukaryotic translation initiation factor 4E type 2	tr|B9A044|B9A044_HUMAN;tr|B8ZZ50|B8ZZ50_HUMAN;sp|O60573|IF4E2_HUMAN;tr|C9JEL3|C9JEL3_HUMAN;tr|B4E1E4|B4E1E4_HUMAN;tr|B9A023|B9A023_HUMAN;tr|B8ZZL3|B8ZZL3_HUMAN	HUMAN	26.816	233	0	0	0	1	0	0	0	0	0	485150	0	0	3	0.33	161717	0.24	0	0	1	0.68551	Not detected
N	Q709F0	ACAD11	Acyl-CoA dehydrogenase family member 11 (ACAD-11) (EC 1.3.8.-)	sp|Q709F0|ACD11_HUMAN;tr|F8WEV0|F8WEV0_HUMAN;tr|D6RDI8|D6RDI8_HUMAN	Human	87.263	780	0	0	0	0	3	0	0	0	0	0	474960	0	3	0.33	158320	0.24	0	0	1	0.68551	0.0105263
N	P98179	RBM3	RNA-binding protein 3 (RNA-binding motif protein 3) (RNPL)	sp|P98179|RBM3_HUMAN	HUMAN	17.17	157	0	0	0	1	0	1	0	0	0	111630	0	338810	3	0.67	150147	0	0.4755	0	1	0.83222	0.0526316
N	Q13586	STIM1	Stromal interaction molecule 1	sp|Q13586|STIM1_HUMAN;tr|G0XQ39|G0XQ39_HUMAN;tr|E9PNJ4|E9PNJ4_HUMAN;tr|H0YDB2|H0YDB2_HUMAN	Human	77.422	685	0	0	0	0	1	0	0	0	0	0	448990	0	3	0.33	149663	0.24	0	0	1	0.68551	Not detected
N	P17028	ZNF24	Zinc finger protein 24 (Retinoic acid suppression protein A) (RSG-A) (Zinc finger and SCAN domain-containing protein 3) (Zinc finger protein 191) (Zinc finger protein KOX17)	sp|P17028|ZNF24_HUMAN	HUMAN	42.155	368	0	0	1	2	0	0	0	0	38068	448220	0	0	3	0	149407	0.47	0	0	0.1389	0.09521	Not detected
N	Q7L2Z9	CENPQ	Centromere protein Q (CENP-Q)	sp|Q7L2Z9|CENPQ_HUMAN	Human	30.595	268	0	0	0	0	2	0	0	0	0	0	447710	0	3	0.33	149237	0.24	0	0	1	0.68551	Not detected
N	P45880	VDAC2	Voltage-dependent anion-selective channel protein 2 (VDAC-2) (hVDAC2) (Outer mitochondrial membrane protein porin 2)	tr|A0A0A0MR02|A0A0A0MR02_HUMAN;sp|P45880|VDAC2_HUMAN;tr|Q5JSD2|Q5JSD2_HUMAN;tr|Q5JSD1|Q5JSD1_HUMAN	Human	30.348	282	0	0	0	0	2	0	0	0	0	0	445390	0	3	0.33	148463	0.24	0	0	1	0.68551	0.0526316
N	Q14244	MAP7	Ensconsin (Epithelial microtubule-associated protein of 115 kDa) (E-MAP-115) (Microtubule-associated protein 7) (MAP-7)	sp|Q14244|MAP7_HUMAN;tr|A0A087WZ40|A0A087WZ40_HUMAN	Human	84.051	749	0	0	0	0	2	0	0	0	0	0	440980	0	3	0.33	146993	0.24	0	0	1	0.68551	0.0631579
N	O94761	O94761	ATP-dependent DNA helicase Q4 (EC 3.6.4.12) (DNA helicase, RecQ-like type 4) (RecQ4) (RTS) (RecQ protein-like 4)	sp|O94761|RECQ4_HUMAN;tr|A0A087X072|A0A087X072_HUMAN	Human	133.07	1208	0	0	0	0	5	0	0	0	0	0	437150	0	3	0.33	145717	0.24	0	0	1	0.68551	Not detected
N	Q8N0X7	SPG20	Spartin (Spastic paraplegia 20 protein) (Trans-activated by hepatitis C virus core protein 1)	sp|Q8N0X7|SPART_HUMAN	HUMAN	72.832	666	0	0	0	0	0	1	0	0	0	0	0	432120	3	0.33	144040	0.24	0	0	1	0.68551	Not detected
N	Q8TC07	TBC1D15	TBC1 domain family member 15 (GTPase-activating protein RAB7) (GAP for RAB7) (Rab7-GAP)	sp|Q8TC07|TBC15_HUMAN	HUMAN	79.49	691	0	0	0	0	1	0	0	0	0	0	428320	0	3	0.33	142773	0.24	0	0	1	0.68551	Not detected
N	A0A3B3IRK6	A0A3B3IRK6	Mannosyl-oligosaccharide glucosidase (Fragment)	tr|A0A3B3IRK6|A0A3B3IRK6_HUMAN;sp|Q13724|MOGS_HUMAN;tr|C9J8D4|C9J8D4_HUMAN;tr|A0A3B3IRW2|A0A3B3IRW2_HUMAN;tr|A0A3B3IS52|A0A3B3IS52_HUMAN	HUMAN	78.462	715	0	0	0	1	0	1	0	0	0	265260	0	161070	3	0.67	142110	0	0.6192	0	1	0.87656	Not detected
N	P38435	GGCX	Vitamin K-dependent gamma-carboxylase (EC 4.1.1.90) (Gamma-glutamyl carboxylase) (Peptidyl-glutamate 4-carboxylase) (Vitamin K gamma glutamyl carboxylase)	sp|P38435|VKGC_HUMAN	Human	87.56	758	0	0	0	0	1	0	0	0	0	0	423170	0	3	0.33	141057	0.24	0	0	1	0.68551	Not detected
N	O00257	CBX4	E3 SUMO-protein ligase CBX4 (EC 2.3.2.-) (Chromobox protein homolog 4) (Polycomb 2 homolog) (Pc2) (hPc2)	sp|O00257|CBX4_HUMAN	HUMAN	61.367	560	0	0	0	0	2	0	0	0	0	0	419780	0	3	0.33	139927	0.24	0	0	1	0.68551	Not detected
N	Q9UNF1	MAGED2	Melanoma-associated antigen D2 (11B6) (Breast cancer-associated gene 1 protein) (BCG-1) (Hepatocellular carcinoma-associated protein JCL-1) (MAGE-D2 antigen)	sp|Q9UNF1|MAGD2_HUMAN;tr|Q5H909|Q5H909_HUMAN;tr|Q5H907|Q5H907_HUMAN	Human	64.953	606	0	0	0	0	1	0	0	0	0	0	402380	0	3	0.33	134127	0.24	0	0	1	0.68551	0.0526316
N	Q8WY22	BRI3BP	BRI3-binding protein (I3-binding protein) (Cervical cancer 1 proto-oncogene-binding protein KG19) (HCCRBP-1)	sp|Q8WY22|BRI3B_HUMAN	HUMAN	27.835	251	0	0	0	1	0	0	0	0	0	399120	0	0	3	0.33	133040	0.24	0	0	1	0.68551	0.0315789
N	P26358	DNMT1	DNA (cytosine-5)-methyltransferase 1 (Dnmt1) (EC 2.1.1.37) (CXXC-type zinc finger protein 9) (DNA methyltransferase HsaI) (DNA MTase HsaI) (M.HsaI) (MCMT)	sp|P26358|DNMT1_HUMAN	HUMAN	183.16	1616	0	0	0	1	0	1	0	0	0	224210	0	169050	3	0.67	131087	0	0.6296	0	1	0.87978	0.0105263
N	Q9BYJ9	YTHDF1	YTH domain-containing family protein 1 (Dermatomyositis associated with cancer putative autoantigen 1) (DACA-1)	sp|Q9BYJ9|YTHD1_HUMAN	Human	60.873	559	0	0	0	0	2	0	0	0	0	0	390860	0	3	0.33	130287	0.24	0	0	1	0.68551	0.115789
N	Q9NWH9	SLTM	SAFB-like transcription modulator (Modulator of estrogen-induced transcription)	sp|Q9NWH9|SLTM_HUMAN;tr|H7C3F4|H7C3F4_HUMAN	HUMAN	117.15	1034	0	0	0	0	0	3	0	0	0	0	0	375450	3	0.33	125150	0.24	0	0	1	0.68551	Not detected
N	Q9NR50	EIF2B3	Translation initiation factor eIF-2B subunit gamma (eIF-2B GDP-GTP exchange factor subunit gamma)	sp|Q9NR50|EI2BG_HUMAN	HUMAN	50.24	452	0	0	0	1	0	0	0	0	0	368790	0	0	3	0.33	122930	0.24	0	0	1	0.68551	0.0736842
N	Q9UPT8	ZC3H4	Zinc finger CCCH domain-containing protein 4	sp|Q9UPT8|ZC3H4_HUMAN;tr|M0QY97|M0QY97_HUMAN	Human	140.26	1303	0	0	0	0	2	0	0	0	0	0	362980	0	3	0.33	120993	0.24	0	0	1	0.68551	0.0631579
N	Q13405	MRPL49	39S ribosomal protein L49, mitochondrial (L49mt) (MRP-L49) (Mitochondrial large ribosomal subunit protein mL49) (Neighbor of FAU) (NOF) (Protein NOF1)	sp|Q13405|RM49_HUMAN;tr|H0YDP7|H0YDP7_HUMAN	HUMAN	19.198	166	0	0	0	1	1	0	0	0	0	13591	343090	0	3	0.67	118894	0	0.2712	0	1	0.76918	0.0736842
N	Q14669	TRIP12	E3 ubiquitin-protein ligase TRIP12 (EC 2.3.2.26) (E3 ubiquitin-protein ligase for Arf) (ULF) (HECT-type E3 ubiquitin transferase TRIP12) (Thyroid receptor-interacting protein 12) (TR-interacting protein 12) (TRIP-12)	sp|Q14669|TRIPC_HUMAN	HUMAN	220.43	1992	0	0	0	1	5	0	0	0	0	112670	240640	0	3	0.67	117770	0	0.629	0	1	0.87956	Not detected
N	Q9P275	USP36	Ubiquitin carboxyl-terminal hydrolase 36 (EC 3.4.19.12) (Deubiquitinating enzyme 36) (Ubiquitin thioesterase 36) (Ubiquitin-specific-processing protease 36)	sp|Q9P275|UBP36_HUMAN;tr|A0A075B784|A0A075B784_HUMAN	Human	122.91	1123	0	0	0	0	2	0	0	0	0	0	336180	0	3	0.33	112060	0.24	0	0	1	0.68551	Not detected
N	P60900	PSMA6	Proteasome subunit alpha type-6 (27 kDa prosomal protein) (PROS-27) (p27K) (Macropain iota chain) (Multicatalytic endopeptidase complex iota chain) (Proteasome iota chain)	sp|P60900|PSA6_HUMAN;tr|G3V295|G3V295_HUMAN;tr|G3V5Z7|G3V5Z7_HUMAN;tr|G3V3I1|G3V3I1_HUMAN	HUMAN	27.399	246	1	2	2	1	0	1	39541	139310	186650	113930	0	212930	3	0	108953	0.48	0.5633	0	0.0098	0.18049	0.315789
N	Q2M296	MTHFSD	Methenyltetrahydrofolate synthase domain-containing protein	sp|Q2M296|MTHSD_HUMAN;tr|H3BVG2|H3BVG2_HUMAN;tr|H3BNE5|H3BNE5_HUMAN;tr|F5H0M7|F5H0M7_HUMAN;tr|H3BSD1|H3BSD1_HUMAN;tr|H3BQU0|H3BQU0_HUMAN	Human	42.172	383	0	0	0	0	2	0	0	0	0	0	324520	0	3	0.33	108173	0.24	0	0	1	0.68551	Not detected
N	Q15019	SEPT2	Septin-2 (Neural precursor cell expressed developmentally down-regulated protein 5) (NEDD-5)	sp|Q15019|SEPT2_HUMAN;tr|B5MCX3|B5MCX3_HUMAN;tr|C9J2Q4|C9J2Q4_HUMAN	HUMAN	41.487	361	0	2	2	0	0	1	0	17250	25263	0	0	319610	3	0	106537	0.48	0	0	0.0877	0.06009	0.157895
N	Q9Y2W1	THRAP3	Thyroid hormone receptor-associated protein 3 (BCLAF1 and THRAP3 family member 2) (Thyroid hormone receptor-associated protein complex 150 kDa component) (Trap150)	tr|A0A3B3ITZ9|A0A3B3ITZ9_HUMAN;sp|Q9Y2W1|TR150_HUMAN	Human	103.52	910	0	0	0	0	2	0	0	0	0	0	314130	0	3	0.33	104710	0.24	0	0	1	0.68551	0.0842105
N	Q99551	MTERF	Transcription termination factor 1, mitochondrial (Mitochondrial transcription termination factor 1) (mTERF) (mTERF1)	tr|B4DPR9|B4DPR9_HUMAN;sp|Q99551|MTEF1_HUMAN	Human	43.641	379	0	0	0	0	2	0	0	0	0	0	309700	0	3	0.33	103233	0.24	0	0	1	0.68551	Not detected
N	P10644	PRKAR1A	cAMP-dependent protein kinase type I-alpha regulatory subunit (Tissue-specific extinguisher 1) (TSE1)	sp|P10644|KAP0_HUMAN;tr|K7EPB2|K7EPB2_HUMAN	Human	42.981	381	0	0	0	0	1	0	0	0	0	0	308740	0	3	0.33	102913	0.24	0	0	1	0.68551	0.0105263
N	A0A0A6YYC7	A0A0A6YYC7	HCG2042749, isoform CRA_d (Protein ZFP91-CNTF)	tr|A0A0A6YYC7|A0A0A6YYC7_HUMAN;sp|Q96JP5|ZFP91_HUMAN	HUMAN	59.57	529	0	0	0	1	0	0	0	0	0	308200	0	0	3	0.33	102733	0.24	0	0	1	0.68551	Not detected
N	Q9NVF7	FBXO28	F-box only protein 28	sp|Q9NVF7|FBX28_HUMAN;tr|B4E0H5|B4E0H5_HUMAN	Human	41.149	368	0	0	0	0	2	0	0	0	0	0	308080	0	3	0.33	102693	0.24	0	0	1	0.68551	Not detected
N	Q96DI7	SNRNP40	U5 small nuclear ribonucleoprotein 40 kDa protein (U5 snRNP 40 kDa protein) (U5-40K) (38 kDa-splicing factor) (Prp8-binding protein) (hPRP8BP) (U5 snRNP-specific 40 kDa protein) (WD repeat-containing protein 57)	sp|Q96DI7|SNR40_HUMAN	HUMAN	39.31	357	0	0	2	0	0	2	0	0	90543	0	0	306040	3	0.33	102013	0.44	0	0	0.0523	0.03587	0.0842105
N	Q96EY7	PTCD3	Pentatricopeptide repeat domain-containing protein 3, mitochondrial (28S ribosomal protein S39, mitochondrial) (MRP-S39) (Mitochondrial small ribosomal subunit protein mS39) (Transformation-related gene 15 protein) (TRG-15)	sp|Q96EY7|PTCD3_HUMAN	HUMAN	78.549	689	0	0	0	0	3	0	0	0	0	0	303580	0	3	0.33	101193	0.24	0	0	1	0.68551	0.0947368
N	Q9HD33	MRPL47	39S ribosomal protein L47, mitochondrial (L47mt) (MRP-L47) (Mitochondrial large ribosomal subunit protein uL29m) (Nasopharyngeal carcinoma metastasis-related protein 1)	sp|Q9HD33|RM47_HUMAN	HUMAN	29.45	250	0	0	0	1	0	0	0	0	0	300230	0	0	3	0.33	100077	0.24	0	0	1	0.68551	0.0947368
N	Q9BUF5	TUBB6	Tubulin beta-6 chain (Tubulin beta class V)	sp|Q9BUF5|TBB6_HUMAN;tr|K7ESM5|K7ESM5_HUMAN	HUMAN	49.857	446	0	0	1	1	0	0	0	0	14446	292650	0	0	3	0.33	97550	0.44	0	0	0.2172	0.14891	0.747368
N	Q96PU8	QKI	Protein quaking (Hqk) (HqkI)	sp|Q96PU8|QKI_HUMAN;tr|H0YG47|H0YG47_HUMAN;tr|F5GXS8|F5GXS8_HUMAN;tr|F5GYM3|F5GYM3_HUMAN;tr|H0YGD6|H0YGD6_HUMAN	HUMAN	37.67	341	0	2	2	0	0	2	0	45975	51863	0	0	291830	3	0	97276.7	0.48	0	0	0.0355	0.02436	Not detected
N	A0A0C4DGA6	A0A0C4DGA6	Helicase-like transcription factor (SWI/SNF related, matrix associated, actin dependent regulator of chromatin, subfamily a, member 3, isoform CRA_c)	tr|A0A0C4DGA6|A0A0C4DGA6_HUMAN;sp|Q14527|HLTF_HUMAN	HUMAN	113.86	1008	0	0	0	0	0	1	0	0	0	0	0	291010	3	0.33	97003.3	0.24	0	0	1	0.68551	Not detected
N	Q99700	ATXN2	Ataxin-2 (Spinocerebellar ataxia type 2 protein) (Trinucleotide repeat-containing gene 13 protein)	tr|F8W0B5|F8W0B5_HUMAN;tr|H0YH87|H0YH87_HUMAN;tr|A0A2R8Y7P6|A0A2R8Y7P6_HUMAN;tr|A0A2R8YDM9|A0A2R8YDM9_HUMAN;tr|F8VQP2|F8VQP2_HUMAN;tr|F8WB06|F8WB06_HUMAN;tr|V9GY86|V9GY86_HUMAN;tr|A0A2R8Y5A6|A0A2R8Y5A6_HUMAN;sp|Q99700|ATX2_HUMAN;tr|F8WB05|F8WB05_HUMAN	Human	31.772	296	0	0	0	0	2	0	0	0	0	0	290620	0	3	0.33	96873.3	0.24	0	0	1	0.68551	0.231579
N	E7EM64	COPS6	COP9 signalosome complex subunit 6	tr|E7EM64|E7EM64_HUMAN;sp|Q7L5N1|CSN6_HUMAN	HUMAN	36.064	326	0	0	0	0	0	1	0	0	0	0	0	290370	3	0.33	96790	0.24	0	0	1	0.68551	Not detected
N	Q6PD62	CTR9	RNA polymerase-associated protein CTR9 homolog (SH2 domain-binding protein 1)	sp|Q6PD62|CTR9_HUMAN	HUMAN	133.5	1173	0	0	0	1	0	0	0	0	0	286090	0	0	3	0.33	95363.3	0.24	0	0	1	0.68551	0.0105263
N	A0A0B4J2E5	A0A0B4J2E5	Uncharacterized protein	tr|A0A0B4J2E5|A0A0B4J2E5_HUMAN;sp|Q15269|PWP2_HUMAN	HUMAN	102.45	919	0	0	1	3	0	4	0	0	4376.1	154300	0	130850	3	0.67	95050	0.21	0.6309	0	0.4928	0.53245	Not detected
N	Q96TA2	YME1L1	ATP-dependent zinc metalloprotease YME1L1 (EC 3.4.24.-) (ATP-dependent metalloprotease FtsH1) (Meg-4) (Presenilin-associated metalloprotease) (PAMP) (YME1-like protein 1)	sp|Q96TA2|YMEL1_HUMAN;tr|Q96I63|Q96I63_HUMAN	Human	86.454	773	0	0	0	0	2	0	0	0	0	0	279290	0	3	0.33	93096.7	0.24	0	0	1	0.68551	0.0315789
N	A0A0A0MRP0	A0A0A0MRP0	MAP7 domain-containing protein 3 (Fragment)	tr|A0A0A0MRP0|A0A0A0MRP0_HUMAN;sp|Q8IWC1|MA7D3_HUMAN	HUMAN	90.131	802	0	0	0	1	0	1	0	0	0	148730	0	128810	3	0.67	92513.3	0	0.6308	0	1	0.88013	Not detected
N	O00116	AGPS	Alkyldihydroxyacetonephosphate synthase, peroxisomal (Alkyl-DHAP synthase) (EC 2.5.1.26) (Aging-associated gene 5 protein) (Alkylglycerone-phosphate synthase)	sp|O00116|ADAS_HUMAN;tr|A0A1B0GWA2|A0A1B0GWA2_HUMAN;tr|A0A2R8YEL0|A0A2R8YEL0_HUMAN	HUMAN	72.911	658	0	0	0	0	0	1	0	0	0	0	0	275340	3	0.33	91780	0.24	0	0	1	0.68551	Not detected
N	O14908	GIPC1	PDZ domain-containing protein GIPC1 (GAIP C-terminus-interacting protein) (RGS-GAIP-interacting protein) (RGS19-interacting protein 1) (Synectin) (Tax interaction protein 2) (TIP-2)	sp|O14908|GIPC1_HUMAN;tr|K7EM11|K7EM11_HUMAN	HUMAN	36.049	333	0	0	0	1	0	0	0	0	0	274530	0	0	3	0.33	91510	0.24	0	0	1	0.68551	0.0210526
N	E9PLK3	NPEPPS	Aminopeptidase (EC 3.4.11.-)	tr|E9PLK3|E9PLK3_HUMAN;sp|P55786|PSA_HUMAN	HUMAN	102.99	915	0	0	2	1	0	0	0	0	17892	270450	0	0	3	0	90150	0.48	0	0	0.1715	0.11759	0.0526316
N	Q9BSD7	NTPCR	Cancer-related nucleoside-triphosphatase (NTPase) (EC 3.6.1.15) (Nucleoside triphosphate phosphohydrolase)	sp|Q9BSD7|NTPCR_HUMAN;tr|Q5TDF0|Q5TDF0_HUMAN	HUMAN	20.713	190	0	1	1	1	0	2	0	86403	130050	0	0	269270	3	0	89756.7	0.48	0	0	0.0157	0.01076	0.115789
N	H0YJ34	H0YJ34	Fermitin family homolog 2 (Fragment)	tr|H0YJ34|H0YJ34_HUMAN;sp|Q96AC1|FERM2_HUMAN;tr|A0A0U1RRM8|A0A0U1RRM8_HUMAN	HUMAN	73.352	640	0	0	0	1	0	0	0	0	0	267220	0	0	3	0.33	89073.3	0.24	0	0	1	0.68551	Not detected
N	Q96T21	SECISBP2	Selenocysteine insertion sequence-binding protein 2 (SECIS-binding protein 2)	sp|Q96T21|SEBP2_HUMAN	HUMAN	95.461	854	0	0	0	0	0	6	0	0	0	0	0	265720	3	0.33	88573.3	0.24	0	0	1	0.68551	Not detected
N	Q15043	SLC39A14	Metal cation symporter ZIP14 (LIV-1 subfamily of ZIP zinc transporter 4) (LZT-Hs4) (Solute carrier family 39 member 14) (Zrt- and Irt-like protein 14) (ZIP-14)	sp|Q15043|S39AE_HUMAN;tr|E5RIP4|E5RIP4_HUMAN;tr|E5RFT1|E5RFT1_HUMAN	Human	54.212	492	0	0	0	0	1	0	0	0	0	0	264620	0	3	0.33	88206.7	0.24	0	0	1	0.68551	Not detected
N	Q10570	CPSF1	Cleavage and polyadenylation specificity factor subunit 1 (Cleavage and polyadenylation specificity factor 160 kDa subunit) (CPSF 160 kDa subunit)	sp|Q10570|CPSF1_HUMAN	HUMAN	160.88	1443	0	0	0	3	0	4	0	0	0	141100	0	121070	3	0.67	87390	0	0.6309	0	1	0.88015	0.105263
N	Q8IZH2	XRN1	5'-3' exoribonuclease 1 (EC 3.1.13.-) (Strand-exchange protein 1 homolog)	tr|H7C5E4|H7C5E4_HUMAN;sp|Q8IZH2|XRN1_HUMAN	Human	130.08	1160	0	0	0	0	2	0	0	0	0	0	260760	0	3	0.33	86920	0.24	0	0	1	0.68551	Not detected
N	Q9NV06	DCAF13	DDB1- and CUL4-associated factor 13 (WD repeat and SOF domain-containing protein 1)	sp|Q9NV06|DCA13_HUMAN;tr|A0A087WT20|A0A087WT20_HUMAN;tr|A0A087X1F8|A0A087X1F8_HUMAN;tr|B3KME9|B3KME9_HUMAN	Human	51.402	445	0	0	0	0	2	0	0	0	0	0	259960	0	3	0.33	86653.3	0.24	0	0	1	0.68551	Not detected
N	O60293	ZFC3H1	Zinc finger C3H1 domain-containing protein (Coiled-coil domain-containing protein 131) (Proline/serine-rich coiled-coil protein 2)	sp|O60293|ZC3H1_HUMAN;tr|G3V1X1|G3V1X1_HUMAN	HUMAN	226.35	1989	0	0	0	0	5	0	0	0	0	0	259240	0	3	0.33	86413.3	0.24	0	0	1	0.68551	0.0315789
N	O43264	ZW10	Centromere/kinetochore protein zw10 homolog	sp|O43264|ZW10_HUMAN	HUMAN	88.828	779	0	0	0	0	1	0	0	0	0	0	255680	0	3	0.33	85226.7	0.24	0	0	1	0.68551	0.0421053
N	A0A3B3IU42	A0A3B3IU42	Gem-associated protein 2	tr|A0A3B3IU42|A0A3B3IU42_HUMAN;tr|H0YEL0|H0YEL0_HUMAN;sp|O14893|GEMI2_HUMAN;tr|G5EA29|G5EA29_HUMAN;tr|H0YDP6|H0YDP6_HUMAN	HUMAN	30.761	275	0	0	0	1	0	0	0	0	0	250010	0	0	3	0.33	83336.7	0.24	0	0	1	0.68551	Not detected
N	P00558	PGK1	Phosphoglycerate kinase 1 (EC 2.7.2.3) (Cell migration-inducing gene 10 protein) (Primer recognition protein 2) (PRP 2)	sp|P00558|PGK1_HUMAN	HUMAN	44.614	417	1	3	5	1	0	1	8575.5	55161	202280	14750	0	233450	3	0.67	82733.3	0.22	0.1815	0	0.0126	0.06464	0.315789
N	A0A024RAC6	A0A024RAC6	Elongin-A	tr|A0A024RAC6|A0A024RAC6_HUMAN;sp|Q14241|ELOA1_HUMAN	HUMAN	87.229	772	0	0	0	1	0	0	0	0	0	246900	0	0	3	0.33	82300	0.24	0	0	1	0.68551	Not detected
N	Q8IYB8	SUPV3L1	ATP-dependent RNA helicase SUPV3L1, mitochondrial (EC 3.6.4.13) (Suppressor of var1 3-like protein 1) (SUV3-like protein 1)	sp|Q8IYB8|SUV3_HUMAN	HUMAN	87.99	786	0	0	0	1	0	0	0	0	0	245160	0	0	3	0.33	81720	0.24	0	0	1	0.68551	Not detected
N	O60783	MRPS14	28S ribosomal protein S14, mitochondrial (MRP-S14) (S14mt) (Mitochondrial small ribosomal subunit protein uS14m)	sp|O60783|RT14_HUMAN	HUMAN	15.139	128	0	0	0	0	0	1	0	0	0	0	0	243650	3	0.33	81216.7	0.24	0	0	1	0.68551	0.0105263
N	Q96AY3	FKBP10	Peptidyl-prolyl cis-trans isomerase FKBP10 (PPIase FKBP10) (EC 5.2.1.8) (65 kDa FK506-binding protein) (65 kDa FKBP) (FKBP-65) (FK506-binding protein 10) (FKBP-10) (Immunophilin FKBP65) (Rotamase)	sp|Q96AY3|FKB10_HUMAN;tr|H0Y827|H0Y827_HUMAN	Human	64.244	582	0	0	0	0	1	0	0	0	0	0	242490	0	3	0.33	80830	0.24	0	0	1	0.68551	Not detected
N	Q99615	DNAJC7	DnaJ homolog subfamily C member 7 (Tetratricopeptide repeat protein 2) (TPR repeat protein 2)	sp|Q99615|DNJC7_HUMAN;tr|K7ESP1|K7ESP1_HUMAN;tr|K7EIH8|K7EIH8_HUMAN	HUMAN	56.44	494	0	0	2	1	0	0	0	0	12490	239530	0	0	3	0.33	79843.3	0.42	0	0	0.208	0.14262	0.126316
N	Q8WVX9	FAR1	Fatty acyl-CoA reductase 1 (EC 1.2.1.84) (Male sterility domain-containing protein 2)	sp|Q8WVX9|FACR1_HUMAN;tr|E9PNW8|E9PNW8_HUMAN	HUMAN	59.356	515	0	0	0	0	1	0	0	0	0	0	238670	0	3	0.33	79556.7	0.24	0	0	1	0.68551	0.0631579
N	O76024	WFS1	Wolframin	sp|O76024|WFS1_HUMAN;tr|H0Y9G5|H0Y9G5_HUMAN	HUMAN	100.29	890	0	0	0	0	1	0	0	0	0	0	236460	0	3	0.33	78820	0.24	0	0	1	0.68551	Not detected
N	Q6GQQ9	OTUD7B	OTU domain-containing protein 7B (EC 3.4.19.12) (Cellular zinc finger anti-NF-kappa-B protein) (Cezanne) (Zinc finger A20 domain-containing protein 1) (Zinc finger protein Cezanne)	sp|Q6GQQ9|OTU7B_HUMAN	HUMAN	92.525	843	0	0	0	0	0	1	0	0	0	0	0	235680	3	0.33	78560	0.24	0	0	1	0.68551	Not detected
N	A0A1C7CYX1	A0A1C7CYX1	Mitotic deacetylase-associated SANT domain protein	tr|A0A1C7CYX1|A0A1C7CYX1_HUMAN;tr|A0A0A0MSU2|A0A0A0MSU2_HUMAN;sp|Q6PJG2|EMSA1_HUMAN	HUMAN	120.73	1099	0	0	0	1	0	0	0	0	0	235420	0	0	3	0.33	78473.3	0.24	0	0	1	0.68551	Not detected
N	Q5JTV8	TOR1AIP1	Torsin-1A-interacting protein 1 (Lamin-associated protein 1B) (LAP1B)	tr|A0A0A0MSK5|A0A0A0MSK5_HUMAN;sp|Q5JTV8|TOIP1_HUMAN;tr|J3KN66|J3KN66_HUMAN	Human	52.406	462	0	0	0	0	1	0	0	0	0	0	235380	0	3	0.33	78460	0.24	0	0	1	0.68551	Not detected
N	Q5BJH7	YIF1B	Protein YIF1B (YIP1-interacting factor homolog B)	sp|Q5BJH7|YIF1B_HUMAN	HUMAN	34.435	314	0	0	0	0	0	1	0	0	0	0	0	233680	3	0.33	77893.3	0.24	0	0	1	0.68551	Not detected
N	Q9BXY0	MAK16	Protein MAK16 homolog (NNP78) (Protein RBM13)	sp|Q9BXY0|MAK16_HUMAN;tr|H0YBV6|H0YBV6_HUMAN	HUMAN	35.368	300	0	0	0	1	0	1	0	0	0	122250	0	109200	3	0.67	77150	0	0.6305	0	1	0.88003	0.0315789
N	Q9H8H0	NOL11	Nucleolar protein 11	sp|Q9H8H0|NOL11_HUMAN;tr|J3QLQ6|J3QLQ6_HUMAN	HUMAN	81.123	719	0	0	0	0	0	1	0	0	0	0	0	227250	3	0.33	75750	0.24	0	0	1	0.68551	0.0105263
N	A0A1B0GV63	A0A1B0GV63	AT-rich interactive domain-containing protein 1B (Fragment)	tr|A0A1B0GV63|A0A1B0GV63_HUMAN;tr|A0A1B0GWJ2|A0A1B0GWJ2_HUMAN;tr|A0A1B0GTJ8|A0A1B0GTJ8_HUMAN;tr|A0A1B0GVK1|A0A1B0GVK1_HUMAN;tr|H0Y7H8|H0Y7H8_HUMAN;sp|Q8NFD5|ARI1B_HUMAN;tr|A0A3F2YNW7|A0A3F2YNW7_HUMAN;tr|A0A1B0GTI6|A0A1B0GTI6_HUMAN	HUMAN	148.23	1349	0	0	0	1	0	1	0	0	0	77512	0	147120	3	0.67	74877.3	0	0.5609	0	1	0.85856	Not detected
N	Q9NSE4	IARS2	Isoleucine--tRNA ligase, mitochondrial (EC 6.1.1.5) (Isoleucyl-tRNA synthetase) (IleRS)	sp|Q9NSE4|SYIM_HUMAN	HUMAN	113.79	1012	0	0	0	1	0	0	0	0	0	224550	0	0	3	0.33	74850	0.24	0	0	1	0.68551	0.0210526
N	Q9UNZ2	NSFL1C	NSFL1 cofactor p47 (UBX domain-containing protein 2C) (p97 cofactor p47)	sp|Q9UNZ2|NSF1C_HUMAN;tr|F2Z2K0|F2Z2K0_HUMAN	HUMAN	40.572	370	0	0	0	1	0	1	0	0	0	94912	0	128720	3	0.67	74544	0	0.6054	0	1	0.87228	Not detected
N	Q9H583	HEATR1	HEAT repeat-containing protein 1 (Protein BAP28) (U3 small nucleolar RNA-associated protein 10 homolog) [Cleaved into: HEAT repeat-containing protein 1, N-terminally processed]	sp|Q9H583|HEAT1_HUMAN;tr|Q5T3Q7|Q5T3Q7_HUMAN	HUMAN	242.37	2144	0	0	0	0	2	0	0	0	0	0	212300	0	3	0.33	70766.7	0.24	0	0	1	0.68551	0.0210526
N	O43290	SART1	U4/U6.U5 tri-snRNP-associated protein 1 (SNU66 homolog) (hSnu66) (Squamous cell carcinoma antigen recognized by T-cells 1) (SART-1) (hSART-1) (U4/U6.U5 tri-snRNP-associated 110 kDa protein) (allergen Hom s 1)	sp|O43290|SNUT1_HUMAN	HUMAN	90.254	800	0	0	0	1	0	1	0	0	0	120840	0	84150	3	0.67	68330	0	0.627	0	1	0.87897	0.0947368
N	G3V0I5	G3V0I5	NADH dehydrogenase [ubiquinone] flavoprotein 1, mitochondrial (EC 7.1.1.2)	tr|G3V0I5|G3V0I5_HUMAN;sp|P49821|NDUV1_HUMAN;tr|B4DE93|B4DE93_HUMAN	HUMAN	50.054	457	1	1	1	0	0	1	11772	14719	10637	0	0	203080	3	0	67693.3	0.48	0	0	0.0506	0.03469	Not detected
N	Q9UQE7	SMC3	Structural maintenance of chromosomes protein 3 (SMC protein 3) (SMC-3) (Basement membrane-associated chondroitin proteoglycan) (Bamacan) (Chondroitin sulfate proteoglycan 6) (Chromosome-associated polypeptide) (hCAP)	sp|Q9UQE7|SMC3_HUMAN	HUMAN	141.54	1217	0	0	0	0	0	1	0	0	0	0	0	202340	3	0.33	67446.7	0.24	0	0	1	0.68551	0.168421
N	Q92783	STAM	Signal transducing adapter molecule 1 (STAM-1)	sp|Q92783|STAM1_HUMAN;tr|A6NMU3|A6NMU3_HUMAN	HUMAN	59.179	540	0	0	0	1	0	1	0	0	0	111540	0	90099	3	0.67	67213	0	0.6308	0	1	0.88012	Not detected
N	P08195	SLC3A2	4F2 cell-surface antigen heavy chain (4F2hc) (4F2 heavy chain antigen) (Lymphocyte activation antigen 4F2 large subunit) (Solute carrier family 3 member 2) (CD antigen CD98)	tr|F5GZS6|F5GZS6_HUMAN;sp|P08195|4F2_HUMAN;tr|J3KPF3|J3KPF3_HUMAN	Human	64.872	599	0	0	0	0	1	0	0	0	0	0	201330	0	3	0.33	67110	0.24	0	0	1	0.68551	0.126316
N	Q9UPP1	PHF8	Histone lysine demethylase PHF8 (EC 1.14.11.27) (EC 1.14.11.65) (PHD finger protein 8) ([histone H3]-dimethyl-L-lysine(36) demethylase PHF8) ([histone H3]-dimethyl-L-lysine(9) demethylase PHF8)	sp|Q9UPP1|PHF8_HUMAN;tr|H0Y3N9|H0Y3N9_HUMAN;tr|H0Y589|H0Y589_HUMAN	HUMAN	117.86	1060	0	0	0	1	0	2	0	0	0	92842	0	106240	3	0.67	66360.7	0	0.6201	0	1	0.87682	0.0105263
N	Q86TI2	DPP9	Dipeptidyl peptidase 9 (DP9) (EC 3.4.14.5) (Dipeptidyl peptidase IV-related protein 2) (DPRP-2) (Dipeptidyl peptidase IX) (DPP IX) (Dipeptidyl peptidase-like protein 9) (DPLP9)	sp|Q86TI2|DPP9_HUMAN;tr|M0R2A8|M0R2A8_HUMAN	HUMAN	98.262	863	0	0	0	0	0	1	0	0	0	0	0	196010	3	0.33	65336.7	0.24	0	0	1	0.68551	Not detected
N	O00232	PSMD12	26S proteasome non-ATPase regulatory subunit 12 (26S proteasome regulatory subunit RPN5) (26S proteasome regulatory subunit p55)	sp|O00232|PSD12_HUMAN	HUMAN	52.904	456	1	1	3	0	0	2	8074.4	36325	77813	0	0	193200	3	0	64400	0.48	0	0	0.0197	0.01347	0.136842
N	Q8IXM3	MRPL41	39S ribosomal protein L41, mitochondrial (L41mt) (MRP-L41) (39S ribosomal protein L27 homolog) (Bcl-2-interacting mitochondrial ribosomal protein L41) (Cell proliferation-inducing gene 3 protein) (MRP-L27 homolog) (Mitochondrial large ribosomal subunit protein mL41)	sp|Q8IXM3|RM41_HUMAN	HUMAN	15.383	137	0	0	0	2	0	0	0	0	0	188260	0	0	3	0.33	62753.3	0.24	0	0	1	0.68551	0.126316
N	O00139	KIF2A	Kinesin-like protein KIF2A (Kinesin-2) (hK2)	sp|O00139|KIF2A_HUMAN	HUMAN	79.954	706	0	0	0	1	0	2	0	0	0	124480	0	59858	3	0.67	61446	0	0.5971	0	1	0.86972	0.0421053
N	H3BLU7	H3BLU7	Aflatoxin B1 aldehyde reductase member 2 (Fragment)	tr|H3BLU7|H3BLU7_HUMAN;sp|O43488|ARK72_HUMAN	HUMAN	34.684	314	0	0	0	0	0	1	0	0	0	0	0	179390	3	0.33	59796.7	0.24	0	0	1	0.68551	Not detected
N	Q9UHI8	ADAMTS1	A disintegrin and metalloproteinase with thrombospondin motifs 1 (ADAM-TS 1) (ADAM-TS1) (ADAMTS-1) (EC 3.4.24.-) (METH-1)	sp|Q9UHI8|ATS1_HUMAN	HUMAN	105.36	967	0	0	0	1	0	1	0	0	0	83801	0	92709	3	0.67	58836.7	0	0.6223	0	1	0.8775	Not detected
N	M0R3F6	M0R3F6	SURP and G-patch domain-containing protein 2	tr|M0R3F6|M0R3F6_HUMAN;sp|Q8IX01|SUGP2_HUMAN;tr|M0R2Z9|M0R2Z9_HUMAN;tr|M0R065|M0R065_HUMAN;tr|M0R216|M0R216_HUMAN	HUMAN	93.859	841	0	0	0	0	0	2	0	0	0	0	0	173090	3	0.33	57696.7	0.24	0	0	1	0.68551	Not detected
N	Q8N1G4	LRRC47	Leucine-rich repeat-containing protein 47	sp|Q8N1G4|LRC47_HUMAN	HUMAN	63.472	583	0	0	0	2	0	2	0	0	0	93250	0	78304	3	0.67	57184.7	0	0.6309	0	1	0.88017	0.0210526
N	O60287	URB1	Nucleolar pre-ribosomal-associated protein 1 (Nucleolar protein 254 kDa) (URB1 ribosome biogenesis 1 homolog)	sp|O60287|NPA1P_HUMAN	HUMAN	254.39	2271	0	0	0	0	4	0	0	0	0	0	170720	0	3	0.33	56906.7	0.24	0	0	1	0.68551	Not detected
N	A6NML8	DIAPH2	Diaphanous homolog 2 (Drosophila), isoform CRA_c (Protein diaphanous homolog 2)	tr|A6NML8|A6NML8_HUMAN;tr|K4DI95|K4DI95_HUMAN;sp|O60879|DIAP2_HUMAN;tr|C9J6U3|C9J6U3_HUMAN	HUMAN	124.85	1096	0	0	0	1	0	0	0	0	0	166610	0	0	3	0.33	55536.7	0.24	0	0	1	0.68551	Not detected
N	Q9BYK8	HELZ2	Helicase with zinc finger domain 2 (ATP-dependent helicase PRIC285) (Helicase with zinc finger 2, transcriptional coactivator) (PPAR-alpha-interacting complex protein 285) (PPAR-gamma DNA-binding domain-interacting protein 1) (PDIP1) (PPAR-gamma DBD-interacting protein 1) (Peroxisomal proliferator-activated receptor A-interacting complex 285 kDa protein) (EC 3.6.4.-)	sp|Q9BYK8|HELZ2_HUMAN	HUMAN	294.65	2649	0	0	0	0	5	1	0	0	0	0	150570	12726	3	0.67	54432	0	0.4519	0	1	0.82493	Not detected
N	O43422	PRKRIR	52 kDa repressor of the inhibitor of the protein kinase (p52rIPK) (58 kDa interferon-induced protein kinase-interacting protein) (p58IPK-interacting protein) (Death-associated protein 4) (THAP domain-containing protein 0) (THAP domain-containing protein 12)	sp|O43422|P52K_HUMAN;tr|E9PSI2|E9PSI2_HUMAN	HUMAN	87.703	761	0	0	0	0	0	2	0	0	0	0	0	163070	3	0.33	54356.7	0.24	0	0	1	0.68551	Not detected
N	Q9Y6N5	SQRDL	Sulfide:quinone oxidoreductase, mitochondrial (SQOR) (EC 1.8.5.8) (Sulfide dehydrogenase-like) (Sulfide quinone oxidoreductase)	sp|Q9Y6N5|SQOR_HUMAN;tr|H3BNX3|H3BNX3_HUMAN;tr|H3BMS6|H3BMS6_HUMAN	HUMAN	49.96	450	0	0	0	0	0	1	0	0	0	0	0	155900	3	0.33	51966.7	0.24	0	0	1	0.68551	Not detected
N	O95602	POLR1A	DNA-directed RNA polymerase I subunit RPA1 (RNA polymerase I subunit A1) (EC 2.7.7.6) (A190) (DNA-directed RNA polymerase I largest subunit) (DNA-directed RNA polymerase I subunit A) (RNA polymerase I 194 kDa subunit) (RPA194)	sp|O95602|RPA1_HUMAN;tr|B9ZVN9|B9ZVN9_HUMAN	HUMAN	194.81	1720	0	0	0	1	0	1	0	0	0	70834	0	84998	3	0.67	51944	0	0.6165	0	1	0.87573	0.0315789
N	Q99460	PSMD1	26S proteasome non-ATPase regulatory subunit 1 (26S proteasome regulatory subunit RPN2) (26S proteasome regulatory subunit S1) (26S proteasome subunit p112)	sp|Q99460|PSMD1_HUMAN;tr|A0A087WW66|A0A087WW66_HUMAN	HUMAN	105.84	953	0	2	3	2	0	4	0	13064	25082	66051	0	89296	3	0	51782.3	0.48	0.6057	0	0.0478	0.21962	0.168421
N	P18583	SON	Protein SON (Bax antagonist selected in saccharomyces 1) (BASS1) (Negative regulatory element-binding protein) (NRE-binding protein) (Protein DBP-5) (SON3)	sp|P18583|SON_HUMAN	HUMAN	263.83	2426	0	1	1	3	0	3	0	4276.3	7667.4	95690	0	57884	3	0.67	51191.3	0.22	0.619	0	0.1317	0.28124	0.136842
N	Q6NW34	C3orf17	Nucleolus and neural progenitor protein	sp|Q6NW34|NEPRO_HUMAN	HUMAN	64.551	567	0	0	0	0	0	2	0	0	0	0	0	150400	3	0.33	50133.3	0.24	0	0	1	0.68551	Not detected
N	Q5TIG5	MLLT4	Afadin	tr|Q5TIG5|Q5TIG5_HUMAN;sp|P55196|AFAD_HUMAN;tr|J3KN01|J3KN01_HUMAN;tr|A8MQ02|A8MQ02_HUMAN	HUMAN	189.15	1665	0	0	0	1	0	0	0	0	0	150370	0	0	3	0.33	50123.3	0.24	0	0	1	0.68551	Not detected
N	Q92522	H1FX	Histone H1.10 (Histone H1x)	sp|Q92522|H1X_HUMAN	HUMAN	22.487	213	3	4	5	6	5	5	387050	682570	1615100	50469000	312260000	40469000	3	0	49872.3	0.48	0.8977	0.001	0.4601	0.59239	0.389474
N	P49593	PPM1F	Protein phosphatase 1F (EC 3.1.3.16) (Ca(2+)/calmodulin-dependent protein kinase phosphatase) (CaM-kinase phosphatase) (CaMKPase) (Partner of PIX 2) (Protein fem-2 homolog) (hFem-2)	sp|P49593|PPM1F_HUMAN;tr|B5MCT7|B5MCT7_HUMAN;tr|A8MX49|A8MX49_HUMAN	HUMAN	49.83	454	0	0	0	1	0	0	0	0	0	148650	0	0	3	0.33	49550	0.24	0	0	1	0.68551	0.0105263
N	Q68DH5	LMBRD2	G-protein coupled receptor-associated protein LMBRD2 (LMBR1 domain-containing protein 2)	sp|Q68DH5|LMBD2_HUMAN	Human	81.171	695	0	0	0	0	1	0	0	0	0	0	147250	0	3	0.33	49083.3	0.24	0	0	1	0.68551	Not detected
N	J9JIC7	J9JIC7	Vascular endothelial zinc finger 1 (Fragment)	tr|J9JIC7|J9JIC7_HUMAN;tr|J3QSH4|J3QSH4_HUMAN;sp|Q14119|VEZF1_HUMAN	HUMAN	37.32	340	0	0	0	1	0	0	0	0	0	146940	0	0	3	0.33	48980	0.24	0	0	1	0.68551	Not detected
N	P13591	NCAM1	Neural cell adhesion molecule 1 (N-CAM-1) (NCAM-1) (CD antigen CD56)	sp|P13591|NCAM1_HUMAN;tr|A0A087WWD4|A0A087WWD4_HUMAN;tr|A0A0D9SF98|A0A0D9SF98_HUMAN;tr|A0A087WWJ5|A0A087WWJ5_HUMAN;tr|A0A087WTF6|A0A087WTF6_HUMAN;tr|A0A087WX77|A0A087WX77_HUMAN;tr|A0A087WV75|A0A087WV75_HUMAN;tr|A0A087WZS4|A0A087WZS4_HUMAN;tr|A0A087WVU1|A0A087WVU1_HUMAN;tr|A0A0D9SF30|A0A0D9SF30_HUMAN;tr|H7BYX6|H7BYX6_HUMAN;tr|A0A087WTE4|A0A087WTE4_HUMAN	HUMAN	94.573	858	0	0	0	0	0	1	0	0	0	0	0	146870	3	0.33	48956.7	0.24	0	0	1	0.68551	Not detected
N	O75150	RNF40	E3 ubiquitin-protein ligase BRE1B (BRE1-B) (EC 2.3.2.27) (95 kDa retinoblastoma-associated protein) (RBP95) (RING finger protein 40) (RING-type E3 ubiquitin transferase BRE1B)	sp|O75150|BRE1B_HUMAN;tr|H3BP71|H3BP71_HUMAN	HUMAN	113.68	1001	0	0	0	1	0	0	0	0	0	144890	0	0	3	0.33	48296.7	0.24	0	0	1	0.68551	0.0210526
N	Q9NTX5	ECHDC1	Ethylmalonyl-CoA decarboxylase (EC 4.1.1.94) (Enoyl-CoA hydratase domain-containing protein 1) (Methylmalonyl-CoA decarboxylase) (MMCD)	sp|Q9NTX5|ECHD1_HUMAN;tr|H0Y5L2|H0Y5L2_HUMAN	HUMAN	33.698	307	0	0	0	1	0	0	0	0	0	143550	0	0	3	0.33	47850	0.24	0	0	1	0.68551	Not detected
N	O75190	DNAJB6	DnaJ homolog subfamily B member 6 (HHDJ1) (Heat shock protein J2) (HSJ-2) (MRJ) (MSJ-1)	sp|O75190|DNJB6_HUMAN;tr|A0A0J9YX62|A0A0J9YX62_HUMAN;tr|E9PH18|E9PH18_HUMAN;tr|C9J2C4|C9J2C4_HUMAN;tr|C9JB42|C9JB42_HUMAN;tr|C9JDR7|C9JDR7_HUMAN;tr|C9JDX6|C9JDX6_HUMAN;tr|F8WCZ4|F8WCZ4_HUMAN;tr|C9J2P2|C9J2P2_HUMAN	HUMAN	36.087	326	0	0	0	0	1	1	0	44978	66258	0	0	140670	3	0	46890	0.48	0	0	0.0159	0.01091	0.136842
N	Q8N163	CCAR2	Cell cycle and apoptosis regulator protein 2 (Cell division cycle and apoptosis regulator protein 2) (DBIRD complex subunit KIAA1967) (Deleted in breast cancer gene 1 protein) (DBC-1) (DBC.1) (NET35) (p30 DBC)	sp|Q8N163|CCAR2_HUMAN;tr|H0YB24|H0YB24_HUMAN;tr|G3V119|G3V119_HUMAN	HUMAN	102.9	923	0	0	1	0	2	0	0	0	13135	0	140450	0	3	0	46816.7	0.48	0	0	0.0567	0.03887	0.273684
N	Q8NDF8	PAPD5	Terminal nucleotidyltransferase 4B (Non-canonical poly(A) RNA polymerase PAPD5) (EC 2.7.7.19) (PAP-associated domain-containing protein 5) (Terminal guanylyltransferase) (EC 2.7.7.-) (Terminal uridylyltransferase 3) (TUTase 3) (Topoisomerase-related function protein 4-2) (TRF4-2)	sp|Q8NDF8|PAPD5_HUMAN;tr|H3BQM0|H3BQM0_HUMAN;tr|E9PC61|E9PC61_HUMAN	Human	63.266	572	0	0	0	0	2	0	0	0	0	0	133260	0	3	0.33	44420	0.24	0	0	1	0.68551	Not detected
N	P21980	TGM2	Protein-glutamine gamma-glutamyltransferase 2 (EC 2.3.2.13) (Tissue transglutaminase) (Transglutaminase C) (TG(C)) (TGC) (TGase C) (Transglutaminase H) (TGase H) (Transglutaminase-2) (TGase-2)	sp|P21980|TGM2_HUMAN	HUMAN	77.328	687	0	0	0	0	0	1	0	0	0	0	0	129550	3	0.33	43183.3	0.24	0	0	1	0.68551	Not detected
N	D6RA77	PAIP2	Polyadenylate-binding protein-interacting protein 2 (Fragment)	tr|D6RA77|D6RA77_HUMAN;sp|Q9BPZ3|PAIP2_HUMAN	HUMAN	11.385	93	0	0	0	0	0	1	0	0	0	0	0	129040	3	0.33	43013.3	0.24	0	0	1	0.68551	Not detected
N	Q9C0C9	UBE2O	(E3-independent) E2 ubiquitin-conjugating enzyme (EC 2.3.2.24) (E2/E3 hybrid ubiquitin-protein ligase UBE2O) (Ubiquitin carrier protein O) (Ubiquitin-conjugating enzyme E2 O) (Ubiquitin-conjugating enzyme E2 of 230 kDa) (Ubiquitin-conjugating enzyme E2-230K) (Ubiquitin-protein ligase O)	sp|Q9C0C9|UBE2O_HUMAN;tr|K7ES11|K7ES11_HUMAN	HUMAN	141.29	1292	0	0	0	1	0	0	0	0	0	127430	0	0	3	0.33	42476.7	0.24	0	0	1	0.68551	Not detected
N	Q6ZNB6	NFXL1	NF-X1-type zinc finger protein NFXL1 (Ovarian zinc finger protein) (hOZFP)	sp|Q6ZNB6|NFXL1_HUMAN	Human	101.34	911	0	0	0	0	1	0	0	0	0	0	127170	0	3	0.33	42390	0.24	0	0	1	0.68551	Not detected
N	A0A2R8Y811	A0A2R8Y811	40S ribosomal protein S14 (Fragment)	tr|A0A2R8Y811|A0A2R8Y811_HUMAN;sp|P62263|RS14_HUMAN;tr|E5RH77|E5RH77_HUMAN	HUMAN	16.159	150	3	2	4	10	0	10	2162600	5892200	11047000	1332000000	0	911970000	3	0	41111.9	0.46	0.6263	0.0158	0.5613	0.57811	Not detected
N	P61247	RPS3A	40S ribosomal protein S3a (Small ribosomal subunit protein eS1) (v-fos transformation effector protein) (Fte-1)	sp|P61247|RS3A_HUMAN;tr|D6RG13|D6RG13_HUMAN;tr|D6RAT0|D6RAT0_HUMAN;tr|E9PFI5|E9PFI5_HUMAN;tr|D6RB09|D6RB09_HUMAN;tr|H0Y8L7|H0Y8L7_HUMAN;tr|H0Y9Y4|H0Y9Y4_HUMAN;tr|D6R9B6|D6R9B6_HUMAN	HUMAN	29.945	264	7	6	7	19	8	20	504910	1171700	3689900	607520000	1520300000	491410000	3	0	40566.1	0.48	0.9997	0.0067	0.7851	0.84668	0.484211
N	A0A087WYV5	A0A087WYV5	Slit homolog 2 protein	tr|A0A087WYV5|A0A087WYV5_HUMAN;sp|O94813|SLIT2_HUMAN;tr|X6R3P0|X6R3P0_HUMAN;tr|E9PCX4|E9PCX4_HUMAN	HUMAN	159.98	1439	0	0	0	2	0	2	0	0	0	52187	0	68934	3	0.67	40373.7	0	0.608	0	1	0.8731	Not detected
N	Q9Y4W2	LAS1L	Ribosomal biogenesis protein LAS1L (Protein LAS1 homolog)	sp|Q9Y4W2|LAS1L_HUMAN	HUMAN	83.064	734	0	0	0	2	0	1	0	0	0	56857	0	60980	3	0.67	39279	0	0.6241	0	1	0.87806	0.115789
N	Q03169	TNFAIP2	Tumor necrosis factor alpha-induced protein 2 (TNF alpha-induced protein 2) (Primary response gene B94 protein)	sp|Q03169|TNAP2_HUMAN;tr|H0YLC0|H0YLC0_HUMAN	HUMAN	72.66	654	0	0	0	1	0	0	0	0	0	112850	0	0	3	0.33	37616.7	0.24	0	0	1	0.68551	Not detected
N	P32969	RPL9	60S ribosomal protein L9 (Large ribosomal subunit protein uL6)	sp|P32969|RL9_HUMAN;tr|A0A2R8Y5Y7|A0A2R8Y5Y7_HUMAN;tr|H0Y9V9|H0Y9V9_HUMAN;tr|E7ESE0|E7ESE0_HUMAN;tr|D6RAN4|D6RAN4_HUMAN	HUMAN	21.863	192	2	1	2	6	9	6	797520	183320	286430	154130000	993860000	73844000	3	0.67	36439	0.23	0.8233	0.0033	0.787	0.79352	0.631579
N	P28288	ABCD3	ATP-binding cassette sub-family D member 3 (70 kDa peroxisomal membrane protein) (PMP70)	sp|P28288|ABCD3_HUMAN	HUMAN	75.475	659	0	0	0	1	0	1	0	0	0	50964	0	57887	3	0.67	36283.7	0	0.6206	0	1	0.87697	0.0105263
N	Q99714	HSD17B10	3-hydroxyacyl-CoA dehydrogenase type-2 (EC 1.1.1.35) (17-beta-estradiol 17-dehydrogenase) (EC 1.1.1.62) (2-methyl-3-hydroxybutyryl-CoA dehydrogenase) (MHBD) (3-alpha-(17-beta)-hydroxysteroid dehydrogenase (NAD(+))) (EC 1.1.1.239) (3-hydroxy-2-methylbutyryl-CoA dehydrogenase) (EC 1.1.1.178) (3-hydroxyacyl-CoA dehydrogenase type II) (3alpha(or 20beta)-hydroxysteroid dehydrogenase) (EC 1.1.1.53) (7-…	sp|Q99714|HCD2_HUMAN;tr|Q5H928|Q5H928_HUMAN	HUMAN	26.923	261	0	4	5	1	0	1	0	148540	223270	62063	0	45549	3	0	35870.7	0.48	0.6289	0	0.0034	0.19634	0.136842
N	Q9H9Y6	POLR1B	DNA-directed RNA polymerase I subunit RPA2 (RNA polymerase I subunit 2) (EC 2.7.7.6) (DNA-directed RNA polymerase I 135 kDa polypeptide) (RPA135)	sp|Q9H9Y6|RPA2_HUMAN	HUMAN	128.23	1135	0	0	0	2	0	1	0	0	0	64097	0	41964	3	0.67	35353.7	0	0.624	0	1	0.87804	Not detected
N	F6T1Q0	PDE12	2',5'-phosphodiesterase 12	tr|F6T1Q0|F6T1Q0_HUMAN;sp|Q6L8Q7|PDE12_HUMAN	HUMAN	52.175	472	0	0	0	1	0	0	0	0	0	105090	0	0	3	0.33	35030	0.24	0	0	1	0.68551	Not detected
N	Q9H936	SLC25A22	Mitochondrial glutamate carrier 1 (GC-1) (Glutamate/H(+) symporter 1) (Solute carrier family 25 member 22)	sp|Q9H936|GHC1_HUMAN;tr|E9PJH7|E9PJH7_HUMAN;tr|K4DIB8|K4DIB8_HUMAN;tr|K4DIA8|K4DIA8_HUMAN;tr|A0A0D9SEI9|A0A0D9SEI9_HUMAN;tr|A0A0D9SFE1|A0A0D9SFE1_HUMAN;tr|K4DIB6|K4DIB6_HUMAN;tr|K4DIB3|K4DIB3_HUMAN	HUMAN	34.47	323	0	1	0	0	0	1	0	10063	0	0	0	103330	3	0.33	34443.3	0.42	0	0	0.0905	0.06203	0.0315789
N	I3L1D4	I3L1D4	RNA-binding protein fox-1 homolog 1 (Fragment)	tr|I3L1D4|I3L1D4_HUMAN;tr|S4R469|S4R469_HUMAN;tr|F8VR27|F8VR27_HUMAN;tr|F8VZY7|F8VZY7_HUMAN;tr|B0QYV1|B0QYV1_HUMAN;tr|B0QYY4|B0QYY4_HUMAN;tr|A0A087X2B1|A0A087X2B1_HUMAN;tr|A0A0G2JRA5|A0A0G2JRA5_HUMAN;sp|O43251|RFOX2_HUMAN;sp|Q9NWB1|RFOX1_HUMAN;tr|J3KNW3|J3KNW3_HUMAN;tr|B7Z1U7|B7Z1U7_HUMAN;tr|F8VZG9|F8VZG9_HUMAN;tr|A0A286YEU2|A0A286YEU2_HUMAN;tr|A0A0G2JSB3|A0A0G2JSB3_HUMAN;tr|B0QYY7|B0QYY7_HUMAN;t…	HUMAN	20.66	189	0	0	0	0	0	1	0	0	0	0	0	103250	3	0.33	34416.7	0.24	0	0	1	0.68551	Not detected
N	Q9BR76	CORO1B	Coronin-1B (Coronin-2)	sp|Q9BR76|COR1B_HUMAN;tr|F5H0D2|F5H0D2_HUMAN;tr|A0A087WW53|A0A087WW53_HUMAN;tr|F5H390|F5H390_HUMAN	HUMAN	54.234	489	0	0	0	0	0	1	0	0	0	0	0	102810	3	0.33	34270	0.24	0	0	1	0.68551	0.0315789
N	Q01082	SPTBN1	Spectrin beta chain, non-erythrocytic 1 (Beta-II spectrin) (Fodrin beta chain) (Spectrin, non-erythroid beta chain 1)	sp|Q01082|SPTB2_HUMAN;tr|A0A087WUZ3|A0A087WUZ3_HUMAN	HUMAN	274.61	2364	2	3	8	1	0	1	8591.7	136770	30574	58756	0	42860	3	0	33872	0.48	0.6287	0	0.0053	0.19764	0.294737
N	F8W881	F8W881	Constitutive coactivator of PPAR-gamma-like protein 2	tr|F8W881|F8W881_HUMAN;sp|Q9NX05|F120C_HUMAN	HUMAN	99.351	895	0	0	0	0	0	1	0	0	0	0	0	101340	3	0.33	33780	0.24	0	0	1	0.68551	Not detected
N	A8DPD7	ZYG11B	Protein zyg-11 homolog B (ZYG11B)	tr|A8DPD7|A8DPD7_HUMAN;sp|Q9C0D3|ZY11B_HUMAN	HUMAN	63.512	566	0	0	0	2	0	0	0	0	0	99698	0	0	3	0.33	33232.7	0.24	0	0	1	0.68551	Not detected
N	Q8WXH0	SYNE2	Nesprin-2 (KASH domain-containing protein 2) (KASH2) (Nuclear envelope spectrin repeat protein 2) (Nucleus and actin connecting element protein) (Protein NUANCE) (Synaptic nuclear envelope protein 2) (Syne-2)	sp|Q8WXH0|SYNE2_HUMAN;tr|G3V5X4|G3V5X4_HUMAN;tr|A0A0A0MRE3|A0A0A0MRE3_HUMAN	HUMAN	796.43	6885	0	1	0	2	0	3	0	258.84	0	49198	0	47505	3	0.67	32234.3	0	0.6287	0	0.7686	0.72088	Not detected
N	Q9Y2U8	LEMD3	Inner nuclear membrane protein Man1 (LEM domain-containing protein 3)	sp|Q9Y2U8|MAN1_HUMAN	HUMAN	99.996	911	0	0	0	0	0	1	0	0	0	0	0	96601	3	0.33	32200.3	0.24	0	0	1	0.68551	Not detected
N	Q9P2N5	RBM27	RNA-binding protein 27 (RNA-binding motif protein 27)	sp|Q9P2N5|RBM27_HUMAN;tr|U3KPZ7|U3KPZ7_HUMAN	HUMAN	118.72	1060	0	0	0	1	0	0	0	0	0	88462	0	0	3	0.33	29487.3	0.24	0	0	1	0.68551	0.0315789
N	Q8WU90	ZC3H15	Zinc finger CCCH domain-containing protein 15 (DRG family-regulatory protein 1) (Likely ortholog of mouse immediate early response erythropoietin 4)	sp|Q8WU90|ZC3HF_HUMAN	HUMAN	48.602	426	0	0	0	1	0	1	0	0	0	45715	0	42053	3	0.67	29256	0	0.63	0	1	0.87987	0.0105263
N	Q10567	AP1B1	AP-1 complex subunit beta-1 (Adaptor protein complex AP-1 subunit beta-1) (Adaptor-related protein complex 1 subunit beta-1) (Beta-1-adaptin) (Beta-adaptin 1) (Clathrin assembly protein complex 1 beta large chain) (Golgi adaptor HA1/AP1 adaptin beta subunit)	sp|Q10567|AP1B1_HUMAN;tr|C9J1E7|C9J1E7_HUMAN	HUMAN	104.64	949	0	0	0	0	0	0	0	0	0	87734	0	0	3	0.33	29244.7	0.24	0	0	1	0.68551	0.0210526
N	Q9NZZ3	CHMP5	Charged multivesicular body protein 5 (Chromatin-modifying protein 5) (SNF7 domain-containing protein 2) (Vacuolar protein sorting-associated protein 60) (Vps60) (hVps60)	sp|Q9NZZ3|CHMP5_HUMAN	HUMAN	24.57	219	0	0	0	0	0	1	0	0	0	0	0	85887	3	0.33	28629	0.24	0	0	1	0.68551	0.0210526
N	O00178	GTPBP1	GTP-binding protein 1 (G-protein 1) (GP-1) (GP1)	sp|O00178|GTPB1_HUMAN	HUMAN	72.453	669	0	0	0	0	0	1	0	0	0	0	0	80835	3	0.33	26945	0.24	0	0	1	0.68551	0.0105263
N	O14980	XPO1	Exportin-1 (Exp1) (Chromosome region maintenance 1 protein homolog)	sp|O14980|XPO1_HUMAN	HUMAN	123.38	1071	0	0	0	0	1	0	0	0	0	0	75976	0	3	0.33	25325.3	0.24	0	0	1	0.68551	0.147368
N	O75147	OBSL1	Obscurin-like protein 1	tr|A6NN50|A6NN50_HUMAN;sp|O75147|OBSL1_HUMAN	Human	197.1	1804	0	0	0	0	4	0	0	0	0	0	75711	0	3	0.33	25237	0.24	0	0	1	0.68551	0.0105263
N	Q8IWV7	UBR1	E3 ubiquitin-protein ligase UBR1 (EC 2.3.2.27) (N-recognin-1) (RING-type E3 ubiquitin transferase UBR1) (Ubiquitin-protein ligase E3-alpha-1) (Ubiquitin-protein ligase E3-alpha-I)	sp|Q8IWV7|UBR1_HUMAN;tr|A0A087WTJ9|A0A087WTJ9_HUMAN	HUMAN	200.21	1749	0	0	0	0	0	1	0	0	0	0	0	75431	3	0.33	25143.7	0.24	0	0	1	0.68551	0.0105263
N	P61254	RPL26	60S ribosomal protein L26 (Large ribosomal subunit protein uL24)	tr|J3QRI7|J3QRI7_HUMAN;tr|J3QQQ9|J3QQQ9_HUMAN;tr|J3QQV1|J3QQV1_HUMAN;tr|J3QRC4|J3QRC4_HUMAN;sp|P61254|RL26_HUMAN;tr|E5RIT6|E5RIT6_HUMAN;sp|Q9UNX3|RL26L_HUMAN	Human	12.63	107	0	0	0	0	6	0	0	0	0	0	1200600000	0	3	0.33	25141.3	0.24	0	0.0045	1	0.68554	0.547368
N	O15400	STX7	Syntaxin-7	sp|O15400|STX7_HUMAN	HUMAN	29.815	261	0	0	0	0	0	1	0	0	0	0	0	71025	3	0.33	23675	0.24	0	0	1	0.68551	Not detected
N	Q8N0Z3	SPICE1	Spindle and centriole-associated protein 1 (Coiled-coil domain-containing protein 52) (Spindle and centriole-associated protein)	sp|Q8N0Z3|SPICE_HUMAN	Human	96.263	855	0	0	0	0	3	0	0	0	0	0	70418	0	3	0.33	23472.7	0.24	0	0	1	0.68551	Not detected
N	O95747	OXSR1	Serine/threonine-protein kinase OSR1 (EC 2.7.11.1) (Oxidative stress-responsive 1 protein)	sp|O95747|OXSR1_HUMAN;tr|C9JIG9|C9JIG9_HUMAN	HUMAN	58.022	527	0	0	0	1	0	0	0	0	0	68876	0	0	3	0.33	22958.7	0.24	0	0	1	0.68551	Not detected
N	Q9UFW8	CGGBP1	CGG triplet repeat-binding protein 1 (CGG-binding protein 1) (20 kDa CGG-binding protein) (p20-CGGBP DNA-binding protein)	sp|Q9UFW8|CGBP1_HUMAN;tr|C9JUJ0|C9JUJ0_HUMAN	HUMAN	18.82	167	0	0	0	1	0	0	0	0	0	67013	0	0	3	0.33	22337.7	0.24	0	0	1	0.68551	0.0105263
N	Q12965	MYO1E	Unconventional myosin-Ie (Myosin-Ic) (Unconventional myosin 1E)	sp|Q12965|MYO1E_HUMAN;sp|O00160|MYO1F_HUMAN	HUMAN	127.06	1108	0	0	0	0	0	1	0	0	0	0	0	66478	3	0.33	22159.3	0.24	0	0	1	0.68551	Not detected
N	A0A024QZ42	A0A024QZ42	HCG1985580, isoform CRA_c (Programmed cell death protein 6)	tr|A0A024QZ42|A0A024QZ42_HUMAN;sp|O75340|PDCD6_HUMAN	HUMAN	14.45	121	0	0	0	0	0	1	0	0	0	0	0	64763	3	0.33	21587.7	0.24	0	0	1	0.68551	Not detected
N	Q9BRP8	PYM1	Partner of Y14 and mago (PYM homolog 1 exon junction complex-associated factor) (Protein wibg homolog)	sp|Q9BRP8|PYM1_HUMAN	HUMAN	22.655	204	0	0	0	3	5	2	0	0	0	3163400	20083000	802120	3	1	19464.6	0	0.7437	0.0001	1	0.91497	0.115789
N	Q9UQB8	BAIAP2	Brain-specific angiogenesis inhibitor 1-associated protein 2 (BAI-associated protein 2) (BAI1-associated protein 2) (Protein BAP2) (Fas ligand-associated factor 3) (FLAF3) (Insulin receptor substrate p53/p58) (IRS-58) (IRSp53/58) (Insulin receptor substrate protein of 53 kDa) (IRSp53) (Insulin receptor substrate p53)	sp|Q9UQB8|BAIP2_HUMAN;tr|I3L4C2|I3L4C2_HUMAN;tr|B4DWA1|B4DWA1_HUMAN;tr|I3L2M4|I3L2M4_HUMAN	HUMAN	60.867	552	0	0	0	0	0	1	0	0	0	0	0	57439	3	0.33	19146.3	0.24	0	0	1	0.68551	Not detected
N	Q96CW5	TUBGCP3	Gamma-tubulin complex component 3 (GCP-3) (hGCP3) (Gamma-ring complex protein 104 kDa) (h104p) (hGrip104) (Spindle pole body protein Spc98 homolog) (hSpc98)	sp|Q96CW5|GCP3_HUMAN;tr|A0A3B3ITE3|A0A3B3ITE3_HUMAN	HUMAN	103.57	907	0	0	0	1	0	1	0	0	0	25443	0	31718	3	0.67	19053.7	0	0.6134	0	1	0.87476	0.0631579
N	P39023	RPL3	60S ribosomal protein L3 (HIV-1 TAR RNA-binding protein B) (TARBP-B) (Large ribosomal subunit protein uL3)	sp|P39023|RL3_HUMAN;tr|G5E9G0|G5E9G0_HUMAN;tr|H7C422|H7C422_HUMAN;tr|B5MCW2|B5MCW2_HUMAN;tr|H7C3M2|H7C3M2_HUMAN	HUMAN	46.108	403	5	9	8	18	13	17	1025200	1607300	3644900	312440000	1245600000	214230000	3	0	18527.5	0.48	0.9593	0.0026	0.6298	0.72775	0.505263
N	Q9H329	EPB41L4B	Band 4.1-like protein 4B (Erythrocyte membrane protein band 4.1-like 4B) (FERM-containing protein CG1) (Protein EHM2)	sp|Q9H329|E41LB_HUMAN	Human	99.711	900	0	0	0	0	2	0	0	0	0	0	53246	0	3	0.33	17748.7	0.24	0	0	1	0.68551	Not detected
N	Q9UBU9	NXF1	Nuclear RNA export factor 1 (Tip-associated protein) (Tip-associating protein) (mRNA export factor TAP)	sp|Q9UBU9|NXF1_HUMAN;tr|E9PIN3|E9PIN3_HUMAN	HUMAN	70.182	619	0	0	0	0	0	1	0	0	0	0	0	50224	3	0.33	16741.3	0.24	0	0	1	0.68551	0.0526316
N	Q01085	TIAL1	Nucleolysin TIAR (TIA-1-related protein)	sp|Q01085|TIAR_HUMAN;tr|E7ETJ9|E7ETJ9_HUMAN	HUMAN	41.59	375	0	0	0	0	0	0	0	0	0	0	0	43777	3	0.33	14592.3	0.24	0	0	1	0.68551	0.0631579
N	P39019	RPS19	40S ribosomal protein S19 (Small ribosomal subunit protein eS19)	sp|P39019|RS19_HUMAN;tr|M0R2L9|M0R2L9_HUMAN;tr|M0QXK4|M0QXK4_HUMAN;tr|M0QYF7|M0QYF7_HUMAN;tr|M0R140|M0R140_HUMAN	HUMAN	16.06	145	5	4	4	10	9	8	1678600	3491900	4164000	187890000	1070700000	120500000	3	0.33	14417.2	0.42	0.8899	0.0052	0.4323	0.5709	0.431579
N	A0A0A0MRA5	A0A0A0MRA5	Heterogeneous nuclear ribonucleoprotein U-like protein 1	tr|A0A0A0MRA5|A0A0A0MRA5_HUMAN;tr|B7Z4B8|B7Z4B8_HUMAN;sp|Q9BUJ2|HNRL1_HUMAN;tr|M0R3F1|M0R3F1_HUMAN;tr|M0QYZ0|M0QYZ0_HUMAN	HUMAN	85.939	766	3	2	3	16	0	16	51076	63952	101370	28307000	0	32106000	3	0.67	14210.1	0.23	0.6207	0.0001	0.7371	0.69676	Not detected
N	O75886	STAM2	Signal transducing adapter molecule 2 (STAM-2) (Hrs-binding protein)	sp|O75886|STAM2_HUMAN	HUMAN	58.164	525	0	0	0	0	0	1	0	0	0	0	0	42488	3	0.33	14162.7	0.24	0	0	1	0.68551	Not detected
N	P49736	MCM2	DNA replication licensing factor MCM2 (EC 3.6.4.12) (Minichromosome maintenance protein 2 homolog) (Nuclear protein BM28)	sp|P49736|MCM2_HUMAN;tr|H0Y8E6|H0Y8E6_HUMAN	HUMAN	101.89	904	0	0	0	0	0	1	0	0	0	0	0	40876	3	0.33	13625.3	0.24	0	0	1	0.68551	0.115789
N	Q9Y2A7	NCKAP1	Nck-associated protein 1 (NAP 1) (Membrane-associated protein HEM-2) (p125Nap1)	sp|Q9Y2A7|NCKP1_HUMAN	HUMAN	128.79	1128	0	0	0	0	0	1	0	0	0	0	0	40700	3	0.33	13566.7	0.24	0	0	1	0.68551	0.178947
N	Q32MN6	Q32MN6	TATA-box-binding protein (TBP protein)	tr|Q32MN6|Q32MN6_HUMAN;sp|P20226|TBP_HUMAN;tr|H0Y6D8|H0Y6D8_HUMAN;sp|Q6SJ96|TBPL2_HUMAN	HUMAN	31.616	288	0	0	0	1	0	0	0	0	0	40360	0	0	3	0.33	13453.3	0.24	0	0	1	0.68551	Not detected
N	Q53GQ0	HSD17B12	Very-long-chain 3-oxoacyl-CoA reductase (EC 1.1.1.330) (17-beta-hydroxysteroid dehydrogenase 12) (17-beta-HSD 12) (3-ketoacyl-CoA reductase) (KAR) (Estradiol 17-beta-dehydrogenase 12) (EC 1.1.1.62) (Short chain dehydrogenase/reductase family 12C member 1)	sp|Q53GQ0|DHB12_HUMAN;tr|A0A1B0GVY6|A0A1B0GVY6_HUMAN;tr|A0A1B0GV93|A0A1B0GV93_HUMAN	HUMAN	34.324	312	0	0	0	0	0	1	0	0	0	0	0	39715	3	0.33	13238.3	0.24	0	0	1	0.68551	0.0210526
N	P20815	CYP3A5	Cytochrome P450 3A5 (EC 1.14.14.1) (CYPIIIA5) (Cytochrome P450-PCN3)	sp|P20815|CP3A5_HUMAN	HUMAN	57.108	502	0	0	0	1	0	1	0	0	0	33630	0	5551.1	3	0.67	13060.4	0	0.4069	0	1	0.81105	Not detected
N	P49588	AARS	Alanine--tRNA ligase, cytoplasmic (EC 6.1.1.7) (Alanyl-tRNA synthetase) (AlaRS) (Renal carcinoma antigen NY-REN-42)	sp|P49588|SYAC_HUMAN	HUMAN	106.81	968	0	0	2	1	0	0	0	0	10237	38448	0	0	3	0.33	12816	0.42	0	0	0.0489	0.03354	0.0105263
N	Q8IYD1	GSPT2	Eukaryotic peptide chain release factor GTP-binding subunit ERF3B (Eukaryotic peptide chain release factor subunit 3b) (eRF3b) (G1 to S phase transition protein 2 homolog)	sp|Q8IYD1|ERF3B_HUMAN	HUMAN	68.882	628	0	0	0	0	0	1	0	0	0	0	0	38326	3	0.33	12775.3	0.24	0	0	1	0.68551	0.0421053
N	Q9UPY3	DICER1	Endoribonuclease Dicer (EC 3.1.26.3) (Helicase with RNase motif) (Helicase MOI)	sp|Q9UPY3|DICER_HUMAN	Human	218.68	1922	0	0	0	0	2	0	0	0	0	0	38239	0	3	0.33	12746.3	0.24	0	0	1	0.68551	0.0526316
N	Q7Z6Z7	HUWE1	E3 ubiquitin-protein ligase HUWE1 (EC 2.3.2.26) (ARF-binding protein 1) (ARF-BP1) (HECT, UBA and WWE domain-containing protein 1) (HECT-type E3 ubiquitin transferase HUWE1) (Homologous to E6AP carboxyl terminus homologous protein 9) (HectH9) (Large structure of UREB1) (LASU1) (Mcl-1 ubiquitin ligase E3) (Mule) (Upstream regulatory element-binding protein 1) (URE-B1) (URE-binding protein 1)	sp|Q7Z6Z7|HUWE1_HUMAN	HUMAN	481.89	4374	1	1	2	1	0	2	1149.9	1602.4	2722.8	11897	0	24714	3	0.67	12203.7	0.21	0.5461	0	0.0658	0.21362	0.294737
N	Q29RF7	PDS5A	Sister chromatid cohesion protein PDS5 homolog A (Cell proliferation-inducing gene 54 protein) (Sister chromatid cohesion protein 112) (SCC-112)	sp|Q29RF7|PDS5A_HUMAN	HUMAN	150.83	1337	0	0	0	1	0	1	0	0	0	8532.4	0	26658	3	0.67	11730.1	0	0.4697	0	1	0.83044	Not detected
N	I3VM54	I3VM54	Lysine-specific demethylase 2A (N-terminus deleted lysine-specific demethylase 2A)	tr|I3VM54|I3VM54_HUMAN;sp|Q9Y2K7|KDM2A_HUMAN	HUMAN	130.66	1145	0	0	0	0	0	1	0	0	0	0	0	33850	3	0.33	11283.3	0.24	0	0	1	0.68551	Not detected
N	P11717	IGF2R	Cation-independent mannose-6-phosphate receptor (CI Man-6-P receptor) (CI-MPR) (M6PR) (300 kDa mannose 6-phosphate receptor) (MPR 300) (Insulin-like growth factor 2 receptor) (Insulin-like growth factor II receptor) (IGF-II receptor) (M6P/IGF2 receptor) (M6P/IGF2R) (CD antigen CD222)	sp|P11717|MPRI_HUMAN	HUMAN	274.37	2491	0	0	0	1	0	0	0	0	0	31502	0	0	3	0.33	10500.7	0.24	0	0	1	0.68551	0.0421053
N	P18124	RPL7	60S ribosomal protein L7 (Large ribosomal subunit protein uL30)	sp|P18124|RL7_HUMAN;tr|A8MUD9|A8MUD9_HUMAN	HUMAN	29.225	248	7	8	10	17	16	15	2497600	4137000	8300000	664120000	2450700000	400560000	3	0	8219.02	0.48	0.9581	0.0085	0.584	0.69596	0.852632
N	H0Y4W2	H0Y4W2	Transformation/transcription domain-associated protein	tr|H0Y4W2|H0Y4W2_HUMAN;tr|F2Z2U4|F2Z2U4_HUMAN;sp|Q9Y4A5|TRRAP_HUMAN	HUMAN	405.8	3588	0	0	0	2	0	1	0	0	0	11538	0	13088	3	0.67	8208.67	0	0.6207	0	1	0.877	Not detected
N	B7WPG3	HNRPLL	Heterogeneous nuclear ribonucleoprotein L-like	tr|B7WPG3|B7WPG3_HUMAN;tr|C9IYN3|C9IYN3_HUMAN;tr|D6W592|D6W592_HUMAN;sp|Q8WVV9|HNRLL_HUMAN	HUMAN	56.45	508	0	0	0	0	0	1	0	0	0	0	0	23642	3	0.33	7880.67	0.24	0	0	1	0.68551	0.0947368
N	O94832	MYO1D	Unconventional myosin-Id	sp|O94832|MYO1D_HUMAN;tr|K7EIG7|K7EIG7_HUMAN;tr|J3QRN6|J3QRN6_HUMAN;tr|J3KRL0|J3KRL0_HUMAN	HUMAN	116.2	1006	2	1	3	0	0	1	11274	4292.2	24453	0	0	23326	3	0	7775.33	0.48	0	0	0.0066	0.00453	0.0105263
N	E5RI99	RPL30	60S ribosomal protein L30 (Fragment)	tr|E5RI99|E5RI99_HUMAN;sp|P62888|RL30_HUMAN	HUMAN	12.656	114	2	2	1	5	0	5	504510	844440	822890	358930000	0	174110000	3	0.67	7366.82	0.22	0.5981	0.0049	0.6957	0.66146	0.463158
N	E9PQM0	PTPMT1	Phosphatidylglycerophosphatase and protein-tyrosine phosphatase 1	tr|E9PQM0|E9PQM0_HUMAN;sp|Q8WUK0|PTPM1_HUMAN	HUMAN	18.215	168	0	0	0	1	0	0	0	0	0	21471	0	0	3	0.33	7157	0.24	0	0	1	0.68551	Not detected
N	Q6P158	DHX57	Putative ATP-dependent RNA helicase DHX57 (EC 3.6.4.13) (DEAH box protein 57)	sp|Q6P158|DHX57_HUMAN;tr|H7C109|H7C109_HUMAN	HUMAN	155.6	1386	0	0	1	13	34	13	0	0	3252.2	1176400	22386000	1160700	3	1	6959.35	0	0.6141	0	0.9802	0.8614	0.0210526
N	Q9Y4R8	TELO2	Telomere length regulation protein TEL2 homolog (Protein clk-2 homolog) (hCLK2)	sp|Q9Y4R8|TELO2_HUMAN;tr|H3BRS3|H3BRS3_HUMAN	HUMAN	91.746	837	0	0	0	1	0	0	0	0	0	20854	0	0	3	0.33	6951.33	0.24	0	0	1	0.68551	0.0210526
N	A8CG34	POM121C	Nuclear envelope pore membrane protein POM 121C (Nuclear pore membrane protein 121-2) (POM121-2) (Pore membrane protein of 121 kDa C)	sp|A8CG34|P121C_HUMAN;tr|C9JFL1|C9JFL1_HUMAN;sp|Q96HA1|P121A_HUMAN	HUMAN	125.09	1229	0	0	0	0	0	1	0	0	0	0	0	18717	3	0.33	6239	0.24	0	0	1	0.68551	0.0210526
N	Q9P2I0	CPSF2	Cleavage and polyadenylation specificity factor subunit 2 (Cleavage and polyadenylation specificity factor 100 kDa subunit) (CPSF 100 kDa subunit)	sp|Q9P2I0|CPSF2_HUMAN	HUMAN	88.486	782	0	0	0	1	0	1	0	0	0	8688.9	0	9994.6	3	0.67	6227.83	0	0.6197	0	1	0.87671	0.0842105
N	Q12933	TRAF2	TNF receptor-associated factor 2 (EC 2.3.2.27) (E3 ubiquitin-protein ligase TRAF2) (RING-type E3 ubiquitin transferase TRAF2) (Tumor necrosis factor type 2 receptor-associated protein 3)	sp|Q12933|TRAF2_HUMAN	HUMAN	55.859	501	0	0	0	0	0	1	0	0	0	0	0	18091	3	0.33	6030.33	0.24	0	0	1	0.68551	0.0105263
N	Q9H6S0	YTHDC2	3'-5' RNA helicase YTHDC2 (EC 3.6.4.13) (YTH domain-containing protein 2) (hYTHDC2)	sp|Q9H6S0|YTDC2_HUMAN	HUMAN	160.25	1430	0	1	0	15	30	13	0	3288.9	0	1857900	17661000	1147300	3	1	5758.37	0	0.7531	0	0.9628	0.89237	0.0947368
N	H0Y6U5	H0Y6U5	Condensin-2 complex subunit G2 (Fragment)	tr|H0Y6U5|H0Y6U5_HUMAN;sp|Q86XI2|CNDG2_HUMAN	HUMAN	102.8	898	0	0	0	0	0	1	0	0	0	0	0	17259	3	0.33	5753	0.24	0	0	1	0.68551	Not detected
N	Q13283	G3BP1	Ras GTPase-activating protein-binding protein 1 (G3BP-1) (EC 3.6.4.12) (EC 3.6.4.13) (ATP-dependent DNA helicase VIII) (hDH VIII) (GAP SH3 domain-binding protein 1)	sp|Q13283|G3BP1_HUMAN	HUMAN	52.164	466	10	6	8	27	21	26	859500	976730	856600	954520000	1678500000	980300000	3	1	5693.53	0	0.9796	0.0059	0.8963	0.91667	0.284211
N	Q99733	NAP1L4	Nucleosome assembly protein 1-like 4 (Nucleosome assembly protein 2) (NAP-2)	sp|Q99733|NP1L4_HUMAN;tr|C9J6D1|C9J6D1_HUMAN;tr|C9JZI7|C9JZI7_HUMAN;tr|E9PNW0|E9PNW0_HUMAN;tr|E9PJJ2|E9PJJ2_HUMAN;tr|E9PS34|E9PS34_HUMAN;tr|E9PNJ7|E9PNJ7_HUMAN;tr|A8MXH2|A8MXH2_HUMAN;tr|E9PKT8|E9PKT8_HUMAN	HUMAN	42.823	375	2	2	3	1	0	0	34878	58272	138190	17004	0	0	3	0	5668	0.48	0	0	0.0007	0.00051	0.252632
N	Q9Y3B9	RRP15	RRP15-like protein (Ribosomal RNA-processing protein 15)	sp|Q9Y3B9|RRP15_HUMAN	HUMAN	31.484	282	0	0	0	4	7	3	0	0	0	6860500	19458000	4352900	3	1	5452.21	0	0.9863	0.0001	1	0.9898	0.168421
N	Q86TB9	PATL1	Protein PAT1 homolog 1 (PAT1-like protein 1) (Protein PAT1 homolog b) (Pat1b) (hPat1b)	sp|Q86TB9|PATL1_HUMAN	HUMAN	86.849	770	0	0	0	0	0	1	0	0	0	0	0	15987	3	0.33	5329	0.24	0	0	1	0.68551	Not detected
N	Q92499	DDX1	ATP-dependent RNA helicase DDX1 (EC 3.6.4.13) (DEAD box protein 1) (DEAD box protein retinoblastoma) (DBP-RB)	sp|Q92499|DDX1_HUMAN;tr|F1T0B3|F1T0B3_HUMAN;tr|A0A087X2G1|A0A087X2G1_HUMAN	HUMAN	82.431	740	4	8	12	23	23	26	96131	292870	711250	13832000	63136000	34821000	3	0	5091.5	0.48	0.9184	0.0001	0.4388	0.58414	0.263158
N	H7C5E4	H7C5E4	5'-3' exoribonuclease 1 (Fragment)	tr|H7C5E4|H7C5E4_HUMAN;sp|Q8IZH2|XRN1_HUMAN	HUMAN	130.08	1160	0	0	0	1	0	0	0	0	0	15251	0	0	3	0.33	5083.67	0.24	0	0	1	0.68551	Not detected
N	Q9Y3C1	NOP16	Nucleolar protein 16 (HBV pre-S2 trans-regulated protein 3)	sp|Q9Y3C1|NOP16_HUMAN;tr|D6RIC3|D6RIC3_HUMAN;tr|A0A0C4DGU5|A0A0C4DGU5_HUMAN;tr|A0A087X2G6|A0A087X2G6_HUMAN	HUMAN	21.188	178	0	0	0	6	3	6	0	0	0	28210000	14349000	21888000	3	1	4982.37	0	0.8601	0.0003	1	0.95088	0.0526316
N	Q14126	DSG2	Desmoglein-2 (Cadherin family member 5) (HDGC)	sp|Q14126|DSG2_HUMAN	HUMAN	122.29	1118	0	0	1	0	0	1	0	0	11280	0	0	14216	3	0	4738.67	0.47	0	0	0.0202	0.01383	Not detected
N	Q5UIP0	RIF1	Telomere-associated protein RIF1 (Rap1-interacting factor 1 homolog)	sp|Q5UIP0|RIF1_HUMAN	HUMAN	274.46	2472	0	0	0	1	0	0	0	0	0	12608	0	0	3	0.33	4202.67	0.24	0	0	1	0.68551	0.105263
N	Q9BU23	LMF2	Lipase maturation factor 2 (Transmembrane protein 112B) (Transmembrane protein 153)	sp|Q9BU23|LMF2_HUMAN	HUMAN	79.697	707	0	0	0	0	0	1	0	0	0	0	0	11501	3	0.33	3833.67	0.24	0	0	1	0.68551	Not detected
N	P62244	RPS15A	40S ribosomal protein S15a (Small ribosomal subunit protein uS8)	sp|P62244|RS15A_HUMAN;tr|I3L3P7|I3L3P7_HUMAN;tr|I3L246|I3L246_HUMAN	HUMAN	14.839	130	1	1	1	1	3	3	45037	82177	288840	288270000	832850000	447650000	3	0.67	3770.59	0.24	0.9676	0.0087	0.9678	0.96204	0.347368
N	Q9NXH9	TRMT1	tRNA (guanine(26)-N(2))-dimethyltransferase (EC 2.1.1.216) (tRNA 2,2-dimethylguanosine-26 methyltransferase) (tRNA(guanine-26,N(2)-N(2)) methyltransferase) (tRNA(m(2,2)G26)dimethyltransferase)	sp|Q9NXH9|TRM1_HUMAN	HUMAN	72.233	659	0	0	0	0	0	1	0	0	0	0	0	11234	3	0.33	3744.67	0.24	0	0	1	0.68551	0.0421053
N	Q9BQ75	CMSS1	Protein CMSS1 (Cms1 ribosomal small subunit homolog)	tr|C9J384|C9J384_HUMAN;sp|Q9BQ75|CMS1_HUMAN	Human	26.228	225	0	0	0	0	5	0	0	0	0	0	31470000	0	3	0.33	3731.33	0.24	0	0.0001	1	0.68551	Not detected
N	P42224	STAT1	Signal transducer and activator of transcription 1-alpha/beta (Transcription factor ISGF-3 components p91/p84)	sp|P42224|STAT1_HUMAN;tr|J3KPM9|J3KPM9_HUMAN	HUMAN	87.334	750	0	0	0	0	0	1	0	0	0	0	0	10298	3	0.33	3432.67	0.24	0	0	1	0.68551	0.0315789
N	Q9NZM1	MYOF	Myoferlin (Fer-1-like protein 3)	sp|Q9NZM1|MYOF_HUMAN;tr|H0YD14|H0YD14_HUMAN	HUMAN	234.71	2061	0	0	0	1	0	0	0	0	0	9600.1	0	0	3	0.33	3200.03	0.24	0	0	1	0.68551	Not detected
N	P05386	RPLP1	60S acidic ribosomal protein P1 (Large ribosomal subunit protein P1)	sp|P05386|RLA1_HUMAN	HUMAN	11.514	114	2	0	1	3	3	4	751340	0	267500	299160000	2794500000	157780000	3	0.33	3191.32	0.43	0.7357	0.014	0.9188	0.85694	0.557895
N	Q9UPN7	PPP6R1	Serine/threonine-protein phosphatase 6 regulatory subunit 1 (SAPS domain family member 1)	sp|Q9UPN7|PP6R1_HUMAN	HUMAN	96.723	881	0	0	0	0	1	0	0	0	0	0	9517.1	0	3	0.33	3172.37	0.24	0	0	1	0.68551	0.0210526
N	E7ETK0	RPS24	40S ribosomal protein S24	tr|E7ETK0|E7ETK0_HUMAN;tr|A0A2R8Y849|A0A2R8Y849_HUMAN;tr|A0A087WUS0|A0A087WUS0_HUMAN;sp|P62847|RS24_HUMAN;tr|A0A2R8YD14|A0A2R8YD14_HUMAN;tr|A0A2R8Y8A0|A0A2R8Y8A0_HUMAN	HUMAN	15.197	131	1	0	1	4	0	4	76861	0	215560	329470000	0	341590000	3	0	3074.83	0.48	0.6258	0.0055	0.9628	0.8531	0.421053
N	Q9HAV4	XPO5	Exportin-5 (Exp5) (Ran-binding protein 21)	sp|Q9HAV4|XPO5_HUMAN	HUMAN	136.31	1204	0	0	0	1	0	0	0	0	0	8636.7	0	0	3	0.33	2878.9	0.24	0	0	1	0.68551	0.0210526
N	Q9H0A0	NAT10	RNA cytidine acetyltransferase (EC 2.3.1.-) (18S rRNA cytosine acetyltransferase) (N-acetyltransferase 10) (N-acetyltransferase-like protein) (hALP)	sp|Q9H0A0|NAT10_HUMAN;tr|A0A087WV29|A0A087WV29_HUMAN	HUMAN	115.73	1025	0	0	1	15	24	14	0	0	6227.5	2416900	13863000	1848600	3	1	2777.25	0	0.9084	0	0.9578	0.93683	0.105263
N	Q8IY81	FTSJ3	pre-rRNA 2'-O-ribose RNA methyltransferase FTSJ3 (EC 2.1.1.-) (Protein ftsJ homolog 3) (Putative rRNA methyltransferase 3)	sp|Q8IY81|SPB1_HUMAN	HUMAN	96.557	847	0	0	2	6	16	13	0	0	14303	1277400	32663000	4037900	3	1	2655.27	0	0.7114	0	0.9492	0.87015	0.178947
N	P78346	RPP30	Ribonuclease P protein subunit p30 (RNaseP protein p30) (EC 3.1.26.5) (RNase P subunit 2)	sp|P78346|RPP30_HUMAN;tr|Q5VU10|Q5VU10_HUMAN;tr|Q5VU11|Q5VU11_HUMAN	HUMAN	29.321	268	0	0	0	1	0	0	0	0	0	7765.8	0	0	3	0.33	2588.6	0.24	0	0	1	0.68551	Not detected
N	P61221	ABCE1	ATP-binding cassette sub-family E member 1 (2'-5'-oligoadenylate-binding protein) (HuHP68) (RNase L inhibitor) (Ribonuclease 4 inhibitor) (RNS4I)	sp|P61221|ABCE1_HUMAN;tr|D6R9I9|D6R9I9_HUMAN	HUMAN	67.314	599	0	0	1	1	0	0	0	0	12222	7594	0	0	3	0	2531.33	0.48	0	0	0.0084	0.00579	0.0105263
N	A0A087X020	A0A087X020	Ribosome maturation protein SBDS	tr|A0A087X020|A0A087X020_HUMAN;sp|Q9Y3A5|SBDS_HUMAN	HUMAN	28.864	250	1	1	0	2	0	2	10286	35612	0	56448000	0	55169000	3	0	2431.85	0.48	0.6283	0.0005	0.9525	0.84681	Not detected
N	F8W1I9	F8W1I9	Acyl-CoA dehydrogenase family member 10	tr|F8W1I9|F8W1I9_HUMAN;sp|Q6JQN1|ACD10_HUMAN	HUMAN	80.464	710	0	0	0	0	0	1	0	0	0	0	0	6949.9	3	0.33	2316.63	0.24	0	0	1	0.68551	Not detected
N	Q9BVP2	GNL3	Guanine nucleotide-binding protein-like 3 (E2-induced gene 3 protein) (Novel nucleolar protein 47) (NNP47) (Nucleolar GTP-binding protein 3) (Nucleostemin)	sp|Q9BVP2|GNL3_HUMAN	HUMAN	61.992	549	0	0	1	13	16	12	0	0	25220	11144000	30515000	9008300	3	0	2307.67	0.45	0.998	0.0001	0.9492	0.95861	0.252632
N	Q71UI9	H2AFV	Histone H2A.V (H2A.F/Z) (H2A.Z variant histone 2)	sp|Q71UI9|H2AV_HUMAN;sp|P0C0S5|H2AZ_HUMAN;tr|C9J0D1|C9J0D1_HUMAN;tr|C9J386|C9J386_HUMAN	HUMAN	13.509	128	0	0	1	0	0	0	0	0	89442	92549000	0	109730000	3	0	2261.57	0.48	0.6175	0.0017	0.9716	0.85656	0.694737
N	P08708	RPS17	40S ribosomal protein S17 (Small ribosomal subunit protein eS17)	sp|P08708|RS17_HUMAN;tr|H3BNC9|H3BNC9_HUMAN;tr|H0YN88|H0YN88_HUMAN;tr|A0A075B716|A0A075B716_HUMAN;tr|H0YN73|H0YN73_HUMAN	HUMAN	15.55	135	2	0	2	10	8	10	391250	0	850450	472960000	1876200000	355490000	3	0	2178.13	0.48	0.967	0.0121	0.9292	0.93538	0.294737
N	A0A2R8Y765	A0A2R8Y765	SWI/SNF-related matrix-associated actin-dependent regulator of chromatin subfamily E member 1	tr|A0A2R8Y765|A0A2R8Y765_HUMAN;tr|A0A2R8Y7U4|A0A2R8Y7U4_HUMAN;tr|A0A2U3TZQ7|A0A2U3TZQ7_HUMAN;tr|A0A2R8Y7I9|A0A2R8Y7I9_HUMAN;tr|A0A2R8Y4T4|A0A2R8Y4T4_HUMAN;tr|A0A2R8YES3|A0A2R8YES3_HUMAN;tr|A0A2R8Y855|A0A2R8Y855_HUMAN;tr|B4DGM3|B4DGM3_HUMAN;sp|Q969G3|SMCE1_HUMAN;tr|J3QKS7|J3QKS7_HUMAN;tr|J3QR61|J3QR61_HUMAN;tr|K7EMQ8|K7EMQ8_HUMAN;tr|H7C048|H7C048_HUMAN	HUMAN	32.319	277	0	0	0	1	0	0	0	0	0	6307.1	0	0	3	0.33	2102.37	0.24	0	0	1	0.68551	Not detected
N	Q99959	PKP2	Plakophilin-2	sp|Q99959|PKP2_HUMAN	HUMAN	97.414	881	0	0	0	0	0	1	0	0	0	0	0	6097.1	3	0.33	2032.37	0.24	0	0	1	0.68551	0.0842105
N	Q92841	DDX17	Probable ATP-dependent RNA helicase DDX17 (EC 3.6.4.13) (DEAD box protein 17) (DEAD box protein p72) (DEAD box protein p82) (RNA-dependent helicase p72)	tr|A0A1X7SBZ2|A0A1X7SBZ2_HUMAN;sp|Q92841|DDX17_HUMAN;tr|A0A1W2PQ51|A0A1W2PQ51_HUMAN	Human	80.253	729	0	0	0	0	13	0	0	0	0	0	44058000	0	3	0.33	2006.65	0.24	0	0	1	0.68551	0.705263
N	Q9BQ52	ELAC2	Zinc phosphodiesterase ELAC protein 2 (EC 3.1.26.11) (ElaC homolog protein 2) (Heredity prostate cancer protein 2) (Ribonuclease Z 2) (RNase Z 2) (tRNA 3 endonuclease 2) (tRNase Z 2)	sp|Q9BQ52|RNZ2_HUMAN;tr|G5E9D5|G5E9D5_HUMAN;tr|E7ES68|E7ES68_HUMAN	HUMAN	92.218	826	0	0	0	1	0	0	0	0	0	5940.4	0	0	3	0.33	1980.13	0.24	0	0	1	0.68551	Not detected
N	Q5T3I0	GPATCH4	G patch domain-containing protein 4	sp|Q5T3I0|GPTC4_HUMAN;tr|F8W895|F8W895_HUMAN;tr|A0A0A0MRK1|A0A0A0MRK1_HUMAN;tr|E9PAV9|E9PAV9_HUMAN	HUMAN	50.381	446	0	0	1	7	9	5	0	0	13268	5012200	18361000	2149500	3	0.67	1923.63	0.23	0.923	0	0.9398	0.92898	0.0315789
N	Q9UN86	G3BP2	Ras GTPase-activating protein-binding protein 2 (G3BP-2) (GAP SH3 domain-binding protein 2)	sp|Q9UN86|G3BP2_HUMAN;tr|D6RB17|D6RB17_HUMAN	HUMAN	54.12	482	4	3	3	16	18	17	341730	253050	411750	784500000	525970000	621040000	3	1	1918.97	0	0.8935	0.0035	0.9365	0.91771	0.284211
N	Q92900	UPF1	Regulator of nonsense transcripts 1 (EC 3.6.4.-) (ATP-dependent helicase RENT1) (Nonsense mRNA reducing factor 1) (NORF1) (Up-frameshift suppressor 1 homolog) (hUpf1)	sp|Q92900|RENT1_HUMAN	HUMAN	124.34	1129	1	0	4	20	19	24	3806.4	0	45237	2334300	7546500	5542400	3	0	1907.73	0.48	0.9071	0	0.7537	0.79654	0.168421
N	A0A3B3ITP0	A0A3B3ITP0	Band 4.1 (Erythrocyte membrane protein band 4.1) (Protein 4.1)	tr|A0A3B3ITP0|A0A3B3ITP0_HUMAN;tr|A0A2R8Y7Y3|A0A2R8Y7Y3_HUMAN;tr|Q4VB86|Q4VB86_HUMAN;tr|A0A2R8YD30|A0A2R8YD30_HUMAN;tr|A0A2U3TZH6|A0A2U3TZH6_HUMAN;sp|P11171|41_HUMAN;tr|A0A2R8Y6D0|A0A2R8Y6D0_HUMAN;tr|A0A2R8Y420|A0A2R8Y420_HUMAN;tr|A0A2R8Y7N0|A0A2R8Y7N0_HUMAN;tr|A0A2R8YFR9|A0A2R8YFR9_HUMAN;tr|A0A2R8Y6G5|A0A2R8Y6G5_HUMAN;tr|A0A2R8Y570|A0A2R8Y570_HUMAN;tr|A0A2R8Y5G2|A0A2R8Y5G2_HUMAN;tr|A0A2R8Y5Z6|A0…	HUMAN	60.539	542	0	0	0	0	0	1	0	0	0	0	0	5630.9	3	0.33	1876.97	0.24	0	0	1	0.68551	Not detected
N	Q14684	RRP1B	Ribosomal RNA processing protein 1 homolog B (RRP1-like protein B)	sp|Q14684|RRP1B_HUMAN	HUMAN	84.427	758	1	0	2	16	16	15	12447	0	15530	12258000	30021000	10093000	3	0	1871.97	0.48	1	0	0.9196	0.93891	0.2
N	Q9NQ55	PPAN-P2RY11;PPAN	Suppressor of SWI4 1 homolog (Ssf-1) (Brix domain-containing protein 3) (Peter Pan homolog)	sp|Q9NQ55|SSF1_HUMAN;tr|A0A0A6YYI3|A0A0A6YYI3_HUMAN;tr|A0A0B4J1V8|A0A0B4J1V8_HUMAN;tr|A8MV53|A8MV53_HUMAN;tr|C9J3W3|C9J3W3_HUMAN	HUMAN	53.193	473	0	0	1	6	11	6	0	0	18361	3376000	27667000	2980500	3	0.67	1852.73	0.24	0.843	0	0.9317	0.89879	0.0842105
N	Q9H6F5	CCDC86	Coiled-coil domain-containing protein 86 (Cytokine-induced protein with coiled-coil domain)	sp|Q9H6F5|CCD86_HUMAN	HUMAN	40.235	360	0	0	0	4	4	2	0	0	0	1756700	3693700	602080	3	1	1686.44	0	0.9444	0	1	0.97688	0.0421053
N	Q9BZE4	GTPBP4	Nucleolar GTP-binding protein 1 (Chronic renal failure gene protein) (GTP-binding protein NGB)	sp|Q9BZE4|NOG1_HUMAN	HUMAN	73.964	634	0	0	1	13	19	13	0	0	30306	6654100	41385000	8085600	3	0	1683.61	0.48	0.9321	0.0001	0.9377	0.93037	0.210526
N	C9J384	C3orf26	Protein CMSS1 (Fragment)	tr|C9J384|C9J384_HUMAN;sp|Q9BQ75|CMS1_HUMAN	HUMAN	26.228	225	0	0	2	6	0	5	0	0	37283	39735000	0	21023000	3	0	1629.64	0.48	0.6074	0.0003	0.9597	0.84529	Not detected
N	O00488	ZNF593	Zinc finger protein 593 (Zinc finger protein T86)	sp|O00488|ZN593_HUMAN;tr|A9J4F5|A9J4F5_HUMAN	HUMAN	15.199	134	0	0	1	3	0	3	0	0	135890	66564000	0	35600000	3	0.67	1608.07	0.23	0.6085	0.0008	0.9166	0.81608	Not detected
N	Q02880	TOP2B	DNA topoisomerase 2-beta (EC 5.6.2.2) (DNA topoisomerase II, beta isozyme)	sp|Q02880|TOP2B_HUMAN;tr|E9PCY5|E9PCY5_HUMAN	HUMAN	183.26	1626	0	0	0	0	0	1	0	0	0	0	0	4806.8	3	0.33	1602.27	0.24	0	0	1	0.68551	0.0526316
N	Q9UNQ2	DIMT1	Probable dimethyladenosine transferase (EC 2.1.1.183) (DIM1 dimethyladenosine transferase 1 homolog) (DIM1 dimethyladenosine transferase 1-like) (Probable 18S rRNA (adenine(1779)-N(6)/adenine(1780)-N(6))-dimethyltransferase) (Probable 18S rRNA dimethylase) (Probable S-adenosylmethionine-6-N',N'-adenosyl(rRNA) dimethyltransferase)	sp|Q9UNQ2|DIM1_HUMAN;tr|A0A0C4DGB1|A0A0C4DGB1_HUMAN	HUMAN	35.236	313	1	0	0	9	9	8	25593	0	0	6966800	23725000	5284600	3	0.05	1405.71	0.45	0.9834	0.0001	0.844	0.88199	0.0315789
N	Q9Y3D9	MRPS23	28S ribosomal protein S23, mitochondrial (MRP-S23) (S23mt) (Mitochondrial small ribosomal subunit protein mS23)	sp|Q9Y3D9|RT23_HUMAN;tr|J3QLR8|J3QLR8_HUMAN	HUMAN	21.77	190	0	1	0	4	7	2	0	9128.5	0	1749500	10275000	727650	3	0.67	1352.51	0.22	0.8272	0	0.8588	0.84394	0.105263
N	Q9UKD2	MRTO4	mRNA turnover protein 4 homolog (Ribosome assembly factor MRTO4)	sp|Q9UKD2|MRT4_HUMAN	HUMAN	27.56	239	0	1	0	7	6	7	0	32672	0	21075000	13705000	12087000	3	0	1313.72	0.48	0.894	0.0002	0.9109	0.90026	0.157895
N	Q96HS1	PGAM5	Serine/threonine-protein phosphatase PGAM5, mitochondrial (EC 3.1.3.16) (Bcl-XL-binding protein v68) (Phosphoglycerate mutase family member 5)	sp|Q96HS1|PGAM5_HUMAN	HUMAN	32.004	289	2	5	6	6	6	4	66125	290520	536480	2860500	18338000	3990900	3	0	1289.58	0.48	0.934	0.0001	0.1499	0.3909	0.263158
N	Q7L2E3	DHX30	ATP-dependent RNA helicase DHX30 (EC 3.6.4.13) (DEAH box protein 30)	sp|Q7L2E3|DHX30_HUMAN;tr|H7BXY3|H7BXY3_HUMAN	HUMAN	133.94	1194	0	0	7	35	39	32	0	0	56999	14358000	45116000	13191000	3	0	1274.85	0.48	0.9949	0	0.9211	0.9384	0.242105
N	Q9HAN9	NMNAT1	Nicotinamide/nicotinic acid mononucleotide adenylyltransferase 1 (NMN/NaMN adenylyltransferase 1) (EC 2.7.7.1) (EC 2.7.7.18) (Nicotinamide-nucleotide adenylyltransferase 1) (NMN adenylyltransferase 1) (Nicotinate-nucleotide adenylyltransferase 1) (NaMN adenylyltransferase 1)	sp|Q9HAN9|NMNA1_HUMAN;tr|B1AN62|B1AN62_HUMAN	HUMAN	31.932	279	0	0	1	3	8	2	0	0	16187	1981000	17421000	1149900	3	0.67	1269.65	0.23	0.7666	0	0.8989	0.8527	0.0210526
N	Q9Y2X3	NOP58	Nucleolar protein 58 (Nucleolar protein 5)	sp|Q9Y2X3|NOP58_HUMAN	HUMAN	59.578	529	1	0	1	6	7	8	10061	0	16593	3826500	4248900	3450600	3	0.33	1222.46	0.42	0.946	0	0.7706	0.82014	0.115789
N	Q8N999	C12orf29	Uncharacterized protein C12orf29	sp|Q8N999|CL029_HUMAN	HUMAN	37.49	325	0	0	1	1	0	1	0	0	119660	121750000	0	20317000	3	0	1187.26	0.48	0.4091	0.0004	0.9435	0.77303	Not detected
N	Q93008	USP9X	Probable ubiquitin carboxyl-terminal hydrolase FAF-X (EC 3.4.19.12) (Deubiquitinating enzyme FAF-X) (Fat facets in mammals) (hFAM) (Fat facets protein-related, X-linked) (Ubiquitin thioesterase FAF-X) (Ubiquitin-specific protease 9, X chromosome) (Ubiquitin-specific-processing protease FAF-X)	sp|Q93008|USP9X_HUMAN	HUMAN	292.28	2570	0	1	1	0	0	1	0	9063.1	15044	0	0	3550.5	3	0	1183.5	0.48	0	0	0.0019	0.00131	0.136842
N	Q99459	CDC5L	Cell division cycle 5-like protein (Cdc5-like protein) (Pombe cdc5-related protein)	sp|Q99459|CDC5L_HUMAN	HUMAN	92.25	802	2	1	2	9	18	8	14613	4485.7	24011	877010	17207000	677500	3	0	1159.05	0.48	0.5674	0	0.6489	0.6199	0.2
N	Q14694	USP10	Ubiquitin carboxyl-terminal hydrolase 10 (EC 3.4.19.12) (Deubiquitinating enzyme 10) (Ubiquitin thioesterase 10) (Ubiquitin-specific-processing protease 10)	sp|Q14694|UBP10_HUMAN	HUMAN	87.133	798	0	0	1	11	5	11	0	0	8785.5	2605000	5191600	2288400	3	0.96	1147.91	0	0.995	0	0.9209	0.93826	0.0105263
N	Q59GN2	Q59GN2	Putative 60S ribosomal protein L39-like 5 (60S ribosomal protein L39 pseudogene 5)	sp|Q59GN2|R39L5_HUMAN;sp|P62891|RL39_HUMAN	HUMAN	6.3225	51	1	1	1	3	2	3	890910	1441800	1747700	1253200000	1530700000	1652300000	3	0.33	1086.4	0.43	0.9139	0.0738	0.8948	0.89576	Not detected
N	P62424	RPL7A	60S ribosomal protein L7a (Large ribosomal subunit protein eL8) (PLA-X polypeptide) (Surfeit locus protein 3)	sp|P62424|RL7A_HUMAN;tr|Q5T8U3|Q5T8U3_HUMAN;tr|Q5T8U2|Q5T8U2_HUMAN	HUMAN	29.995	266	9	10	11	15	16	16	3021000	2832400	9225100	711910000	2017700000	448840000	3	1	1065.5	0	0.9859	0.0076	0.5766	0.69949	0.757895
N	P08865	RPSA	40S ribosomal protein SA (37 kDa laminin receptor precursor) (37LRP) (37/67 kDa laminin receptor) (LRP/LR) (67 kDa laminin receptor) (67LR) (Colon carcinoma laminin-binding protein) (Laminin receptor 1) (LamR) (Laminin-binding protein precursor p40) (LBP/p40) (Multidrug resistance-associated protein MGr1-Ag) (NEM/1CHD4) (Small ribosomal subunit protein uS2)	tr|C9J9K3|C9J9K3_HUMAN;sp|P08865|RSSA_HUMAN;tr|A0A0C4DG17|A0A0C4DG17_HUMAN;tr|F8WD59|F8WD59_HUMAN	Human	29.404	263	0	0	0	0	5	0	0	0	0	0	15432000	0	3	0.33	1042.63	0.24	0	0	1	0.68551	0.378947
N	O75489	NDUFS3	NADH dehydrogenase [ubiquinone] iron-sulfur protein 3, mitochondrial (EC 7.1.1.2) (Complex I-30kD) (CI-30kD) (NADH-ubiquinone oxidoreductase 30 kDa subunit)	sp|O75489|NDUS3_HUMAN	HUMAN	30.241	264	0	0	1	0	1	0	0	0	21955	0	22544000	0	3	0.33	1026.83	0.42	0	0	0.8524	0.5843	0.0105263
N	Q9HC36	RNMTL1	rRNA methyltransferase 3, mitochondrial (EC 2.1.1.-) (16S rRNA (guanosine(1370)-2'-O)-methyltransferase) (16S rRNA [Gm1370] 2'-O-methyltransferase) (RNA methyltransferase-like protein 1)	sp|Q9HC36|MRM3_HUMAN	HUMAN	47.019	420	1	0	0	5	5	7	31809	0	0	10752000	7899700	15954000	3	0	993.303	0.48	0.8291	0.0001	0.862	0.84675	Not detected
N	Q6NZI2	PTRF	Caveolae-associated protein 1 (Cavin-1) (Polymerase I and transcript release factor)	sp|Q6NZI2|CAVN1_HUMAN	HUMAN	43.476	390	1	0	0	8	3	9	41046	0	0	14826000	6356900	17112000	3	0	932.975	0.45	0.8051	0.0001	0.8473	0.82925	Not detected
N	P46776	RPL27A	60S ribosomal protein L27a (Large ribosomal subunit protein uL15)	sp|P46776|RL27A_HUMAN;tr|E9PJD9|E9PJD9_HUMAN;tr|E9PLL6|E9PLL6_HUMAN	HUMAN	16.561	148	3	4	3	6	5	5	700390	1201800	1519300	335920000	2563000000	190520000	3	0.67	902.161	0.23	0.8026	0.0107	0.8115	0.80398	0.663158
N	Q13243	SRSF5	Serine/arginine-rich splicing factor 5 (Delayed-early protein HRS) (Pre-mRNA-splicing factor SRP40) (Splicing factor, arginine/serine-rich 5)	sp|Q13243|SRSF5_HUMAN;tr|B4DJK0|B4DJK0_HUMAN;tr|B4DUA4|B4DUA4_HUMAN	HUMAN	31.263	272	1	1	1	6	4	6	52732	91197	139650	93738000	87730000	66565000	3	0.67	874.652	0.24	0.9378	0.0008	0.8739	0.8884	0.273684
N	Q5JTH9	RRP12	RRP12-like protein	sp|Q5JTH9|RRP12_HUMAN	HUMAN	143.7	1297	0	0	1	0	14	5	0	0	5736.5	0	4885100	106660	3	0.67	870.175	0.21	0.2057	0	0.8358	0.63645	0.157895
N	P62851	RPS25	40S ribosomal protein S25 (Small ribosomal subunit protein eS25)	sp|P62851|RS25_HUMAN	HUMAN	13.742	125	4	4	3	5	5	5	1528500	3389100	5352000	462610000	3337400000	479990000	3	0	830.697	0.48	0.8914	0.0188	0.6937	0.75069	0.431579
N	P46783	RPS10	40S ribosomal protein S10 (Small ribosomal subunit protein eS10)	sp|P46783|RS10_HUMAN;tr|F6U211|F6U211_HUMAN;tr|A0A2R8Y7H1|A0A2R8Y7H1_HUMAN;tr|A0A2R8YFH6|A0A2R8YFH6_HUMAN;tr|A0A1W2PQS6|A0A1W2PQS6_HUMAN;tr|A0A2R8Y6L3|A0A2R8Y6L3_HUMAN;tr|S4R435|S4R435_HUMAN	HUMAN	18.898	165	2	2	3	5	6	4	354600	654680	976980	27493000	1567100000	16170000	3	0.67	810.83	0.24	0.2675	0.0041	0.766	0.60762	0.431579
N	Q12788	TBL3	Transducin beta-like protein 3 (WD repeat-containing protein SAZD)	sp|Q12788|TBL3_HUMAN;tr|J3KNP2|J3KNP2_HUMAN	HUMAN	89.034	808	0	0	1	6	10	7	0	0	11020	1257900	6351500	1181400	3	0.33	797.713	0.41	0.9492	0	0.8676	0.88763	0.0736842
N	O95478	NSA2	Ribosome biogenesis protein NSA2 homolog (Hairy cell leukemia protein 1) (TGF-beta-inducible nuclear protein 1)	sp|O95478|NSA2_HUMAN;tr|A0A0A0MQZ6|A0A0A0MQZ6_HUMAN	HUMAN	30.065	260	1	0	0	2	4	3	15778	0	0	1178700	9224100	1923200	3	0.67	781.214	0.22	0.9091	0	0.7347	0.7841	0.0105263
N	P62913	RPL11	60S ribosomal protein L11 (CLL-associated antigen KW-12) (Large ribosomal subunit protein uL5)	sp|P62913|RL11_HUMAN;tr|Q5VVC8|Q5VVC8_HUMAN	HUMAN	20.252	178	2	3	4	7	6	6	351780	479560	1039400	219700000	1096900000	131870000	3	0	774.275	0.48	0.9092	0.0045	0.8105	0.83617	0.673684
N	P62277	RPS13	40S ribosomal protein S13 (Small ribosomal subunit protein uS15)	sp|P62277|RS13_HUMAN;tr|J3KMX5|J3KMX5_HUMAN	HUMAN	17.222	151	2	2	2	8	8	8	335440	633380	1726400	288910000	1358500000	431980000	3	0.67	771.502	0.23	0.9669	0.0088	0.8398	0.87408	0.378947
N	Q9BYF1	ACE2	Angiotensin-converting enzyme 2 (EC 3.4.17.23) (Angiotensin-converting enzyme homolog) (ACEH) (Angiotensin-converting enzyme-related carboxypeptidase) (ACE-related carboxypeptidase) (EC 3.4.17.-) (Metalloprotease MPROT15) [Cleaved into: Processed angiotensin-converting enzyme 2]	sp|Q9BYF1|ACE2_HUMAN	HUMAN	92.462	805	1	0	0	0	9	0	8084.6	0	0	0	6195500	0	3	0.33	766.334	0.42	0	0	0.6544	0.44857	Not detected
N	Q9BYN8	MRPS26	28S ribosomal protein S26, mitochondrial (MRP-S26) (S26mt) (28S ribosomal protein S13, mitochondrial) (MRP-S13) (S13mt) (Mitochondrial small ribosomal subunit protein mS26)	sp|Q9BYN8|RT26_HUMAN	HUMAN	24.211	205	0	0	1	2	2	4	0	0	18732	3614600	5960400	4657700	3	0.33	759.807	0.42	0.9504	0.0001	0.8947	0.90653	Not detected
N	Q9Y2P8	RCL1	RNA 3'-terminal phosphate cyclase-like protein	sp|Q9Y2P8|RCL1_HUMAN	HUMAN	40.842	373	0	0	1	4	6	3	0	0	7899.9	624450	4903200	410160	3	1	751.631	0	0.8151	0	0.8442	0.83023	0.0105263
N	Q96MX3	ZNF48	Zinc finger protein 48 (Zinc finger protein 553)	tr|A0A087WVT1|A0A087WVT1_HUMAN;sp|Q96MX3|ZNF48_HUMAN	Human	53.987	495	0	0	0	0	2	0	0	0	0	0	2696300	0	3	0.33	751.289	0.24	0	0	1	0.68551	0.0105263
N	O15226	NKRF	NF-kappa-B-repressing factor (NFkB-repressing factor) (Protein ITBA4) (Transcription factor NRF)	sp|O15226|NKRF_HUMAN	HUMAN	77.672	690	1	0	2	11	12	11	5397.8	0	12237	4023600	6058400	3017100	3	0.33	742.798	0.44	0.9825	0	0.8496	0.8855	0.0947368
N	A5YKK6	CNOT1	CCR4-NOT transcription complex subunit 1 (CCR4-associated factor 1) (Negative regulator of transcription subunit 1 homolog) (NOT1H) (hNOT1)	sp|A5YKK6|CNOT1_HUMAN	HUMAN	266.94	2376	0	0	1	3	0	2	0	0	816.66	362810	0	238510	3	0.67	736.316	0.21	0.6242	0	0.9157	0.82029	0.157895
N	Q9NX58	LYAR	Cell growth-regulating nucleolar protein	sp|Q9NX58|LYAR_HUMAN	HUMAN	43.614	379	0	1	3	12	12	13	0	65285	208920	33992000	143820000	23135000	3	0.67	732.755	0.22	0.9504	0.0003	0.8382	0.86779	0.189474
N	Q6PKG0	LARP1	La-related protein 1 (La ribonucleoprotein domain family member 1)	sp|Q6PKG0|LARP1_HUMAN;tr|A0A0B4J210|A0A0B4J210_HUMAN;tr|E5RH50|E5RH50_HUMAN	HUMAN	123.51	1096	4	5	8	25	26	25	25555	77546	103300	8437800	45838000	11199000	3	1	732.036	0	0.9545	0	0.6556	0.74393	0.242105
N	Q96P11	NSUN5	28S rRNA (cytosine-C(5))-methyltransferase (EC 2.1.1.-) (NOL1-related protein) (NOL1R) (NOL1/NOP2/Sun domain family member 5) (Williams-Beuren syndrome chromosomal region 20A protein)	sp|Q96P11|NSUN5_HUMAN;sp|Q63ZY6|NSN5C_HUMAN	HUMAN	46.691	429	0	0	0	0	7	0	0	0	0	0	2554800	0	3	0.33	711.862	0.24	0	0	1	0.68551	Not detected
N	Q8WVM0	TFB1M	Dimethyladenosine transferase 1, mitochondrial (EC 2.1.1.-) (Mitochondrial 12S rRNA dimethylase 1) (Mitochondrial transcription factor B1) (h-mtTFB) (h-mtTFB1) (hTFB1M) (mtTFB1) (S-adenosylmethionine-6-N', N'-adenosyl(rRNA) dimethyltransferase 1)	sp|Q8WVM0|TFB1M_HUMAN	HUMAN	39.542	346	1	0	0	11	12	16	89540	0	0	7828500	24735000	27014000	3	0	665.373	0.48	0.8171	0.0001	0.7714	0.7809	Not detected
N	Q13151	HNRNPA0	Heterogeneous nuclear ribonucleoprotein A0 (hnRNP A0)	sp|Q13151|ROA0_HUMAN	HUMAN	30.84	305	1	1	4	10	5	10	19575	34100	481480	76259000	155360000	112620000	3	1	643.251	0	0.9509	0.0009	0.8656	0.88676	0.263158
N	Q9NZI8	IGF2BP1	Insulin-like growth factor 2 mRNA-binding protein 1 (IGF2 mRNA-binding protein 1) (IMP-1) (IMP1) (Coding region determinant-binding protein) (CRD-BP) (IGF-II mRNA-binding protein 1) (VICKZ family member 1) (Zipcode-binding protein 1) (ZBP-1)	sp|Q9NZI8|IF2B1_HUMAN	HUMAN	63.48	577	4	8	7	15	17	14	140730	273470	598900	109930000	321530000	178080000	3	0	601.639	0.48	0.963	0.0008	0.8185	0.85817	0.4
N	O43347	MSI1	RNA-binding protein Musashi homolog 1 (Musashi-1)	sp|O43347|MSI1H_HUMAN;tr|H0YHB7|H0YHB7_HUMAN	HUMAN	39.124	362	0	1	1	6	8	4	0	19489	74804	8650300	36759000	9916200	3	0.67	586.74	0.23	0.9774	0.0001	0.819	0.86298	0.0315789
N	Q5RKV6	EXOSC6	Exosome complex component MTR3 (Exosome component 6) (mRNA transport regulator 3 homolog) (hMtr3) (p11)	sp|Q5RKV6|EXOS6_HUMAN	HUMAN	28.235	272	1	0	0	3	3	1	17549	0	0	1460800	8526500	164120	3	0.33	578.461	0.44	0.6777	0	0.6388	0.64699	0.2
N	P62249	RPS16	40S ribosomal protein S16 (Small ribosomal subunit protein uS9)	sp|P62249|RS16_HUMAN;tr|M0R210|M0R210_HUMAN;tr|M0R3H0|M0R3H0_HUMAN;tr|M0R1M5|M0R1M5_HUMAN	HUMAN	16.445	146	4	3	5	9	11	9	817270	1160100	1876500	248460000	1683800000	240350000	3	0	563.748	0.48	0.8979	0.0082	0.7469	0.78906	0.452632
N	P42766	RPL35	60S ribosomal protein L35 (Large ribosomal subunit protein uL29)	sp|P42766|RL35_HUMAN;tr|F2Z388|F2Z388_HUMAN	HUMAN	14.551	123	0	1	2	5	5	6	0	1616200	9214600	2110500000	1972500000	1703000000	3	1	534.069	0	0.9331	0.0393	0.8503	0.87101	0.463158
N	O75683	SURF6	Surfeit locus protein 6	sp|O75683|SURF6_HUMAN	HUMAN	41.45	361	0	0	2	4	2	5	0	0	34769	5812600	6389900	5478100	3	0	508.516	0.48	0.9415	0	0.855	0.8766	0.115789
N	H0Y8R1	H0Y8R1	G-rich sequence factor 1 (Fragment)	tr|H0Y8R1|H0Y8R1_HUMAN;tr|F5H5I6|F5H5I6_HUMAN;tr|H0YAK1|H0YAK1_HUMAN;sp|Q12849|GRSF1_HUMAN	HUMAN	47.27	417	0	0	1	7	0	7	0	0	31851	8968600	0	8719100	3	0.33	507.523	0.44	0.6284	0	0.8928	0.80592	Not detected
N	P42696	RBM34	RNA-binding protein 34 (RNA-binding motif protein 34)	sp|P42696|RBM34_HUMAN;tr|A2A2V2|A2A2V2_HUMAN	HUMAN	48.564	430	0	0	2	8	11	7	0	0	44936	3818900	16519000	2098000	3	0	499.286	0.48	0.9252	0	0.7997	0.83368	0.126316
N	Q9BWE0	REPIN1	Replication initiator 1 (60 kDa origin-specific DNA-binding protein) (60 kDa replication initiation region protein) (ATT-binding protein) (DHFR oribeta-binding protein RIP60) (Zinc finger protein 464)	sp|Q9BWE0|REPI1_HUMAN	HUMAN	63.574	567	0	0	0	3	0	4	0	0	0	2069700	0	1953000	3	0.67	497.576	0	0.6293	0	1	0.87968	Not detected
N	P49458	SRP9	Signal recognition particle 9 kDa protein (SRP9)	sp|P49458|SRP09_HUMAN;tr|E9PE20|E9PE20_HUMAN	HUMAN	10.112	86	1	2	2	3	2	2	130610	276350	364300	81855000	271980000	26652000	3	0	493.14	0.48	0.903	0.0026	0.7324	0.78069	0.378947
N	P17987	TCP1	T-complex protein 1 subunit alpha (TCP-1-alpha) (CCT-alpha)	sp|P17987|TCPA_HUMAN;tr|E7ERF2|E7ERF2_HUMAN;tr|E7EQR6|E7EQR6_HUMAN;tr|F5H282|F5H282_HUMAN	HUMAN	60.343	556	1	3	10	1	2	1	449050	910310	3166100	911480	1282400	1485200	3	1	483.784	0	0.8939	0	0.0076	0.28101	0.421053
N	Q8N7H5	PAF1	RNA polymerase II-associated factor 1 homolog (hPAF1) (Pancreatic differentiation protein 2)	sp|Q8N7H5|PAF1_HUMAN;tr|B4DGJ5|B4DGJ5_HUMAN	HUMAN	59.975	531	1	1	1	1	0	1	13788	13535	12853	16667000	0	2605500	3	0	479.702	0.48	0.3959	0	0.8016	0.67162	0.0736842
N	O76021	RSL1D1	Ribosomal L1 domain-containing protein 1 (CATX-11) (Cellular senescence-inhibited gene protein) (Protein PBK1)	sp|O76021|RL1D1_HUMAN;tr|J3QSV6|J3QSV6_HUMAN;tr|I3L3U9|I3L3U9_HUMAN;tr|I3L3C4|I3L3C4_HUMAN	HUMAN	54.972	490	2	3	4	16	13	18	49524	94346	241350	55568000	77412000	51334000	3	0	478.427	0.48	0.9676	0.0003	0.7986	0.846	0.231579
N	Q7Z2T5	TRMT1L	TRMT1-like protein (EC 2.1.1.-)	sp|Q7Z2T5|TRM1L_HUMAN	HUMAN	81.746	733	0	1	1	6	14	5	0	10778	12564	645180	9822600	389030	3	1	465.059	0	0.6082	0	0.6961	0.66485	0.178947
N	Q9H2U1	DHX36	ATP-dependent DNA/RNA helicase DHX36 (EC 3.6.4.12) (EC 3.6.4.13) (DEAD/H box polypeptide 36) (DEAH-box protein 36) (G4-resolvase-1) (G4R1) (MLE-like protein 1) (RNA helicase associated with AU-rich element protein)	sp|Q9H2U1|DHX36_HUMAN;tr|E7EWK3|E7EWK3_HUMAN	HUMAN	114.76	1008	0	0	2	14	9	13	0	0	19503	3284000	2270600	3320800	3	0.67	454.38	0.24	0.8784	0	0.8517	0.85486	0.0315789
N	Q99575	POP1	Ribonucleases P/MRP protein subunit POP1 (hPOP1) (EC 3.1.26.5)	sp|Q99575|POP1_HUMAN	HUMAN	114.71	1024	1	0	2	10	9	7	7950.5	0	19964	5814800	2882800	7068900	3	1	452.553	0	0.8146	0	0.8474	0.83224	0.147368
N	P23396	RPS3	40S ribosomal protein S3 (EC 4.2.99.18) (Small ribosomal subunit protein uS3)	sp|P23396|RS3_HUMAN;tr|E9PL09|E9PL09_HUMAN;tr|E9PPU1|E9PPU1_HUMAN;tr|H0YEU2|H0YEU2_HUMAN;tr|F2Z2S8|F2Z2S8_HUMAN;tr|H0YCJ7|H0YCJ7_HUMAN	HUMAN	26.688	243	6	8	9	14	16	15	721430	1507400	1799300	116510000	1630600000	73569000	3	0.67	451.991	0.24	0.6405	0.0035	0.6667	0.65463	0.6
N	O76094	SRP72	Signal recognition particle subunit SRP72 (SRP72) (Signal recognition particle 72 kDa protein)	sp|O76094|SRP72_HUMAN;tr|D6RDY6|D6RDY6_HUMAN	HUMAN	74.605	671	0	0	2	10	4	7	0	0	13033	3476100	846080	1556700	3	0.67	451.076	0.22	0.7617	0	0.8565	0.82218	0.0842105
N	P35249	RFC4	Replication factor C subunit 4 (Activator 1 37 kDa subunit) (A1 37 kDa subunit) (Activator 1 subunit 4) (Replication factor C 37 kDa subunit) (RF-C 37 kDa subunit) (RFC37)	sp|P35249|RFC4_HUMAN;tr|C9JZI1|C9JZI1_HUMAN;tr|C9J8M3|C9J8M3_HUMAN;tr|C9JTT7|C9JTT7_HUMAN	HUMAN	39.681	363	0	0	2	4	9	3	0	0	56832	651090	11017000	975140	3	0	443.902	0.48	0.7152	0	0.6043	0.63491	0.0421053
N	P62906	RPL10A	60S ribosomal protein L10a (CSA-19) (Large ribosomal subunit protein uL1) (Neural precursor cell expressed developmentally down-regulated protein 6) (NEDD-6)	sp|P62906|RL10A_HUMAN	HUMAN	24.831	217	3	3	3	10	10	6	1563600	1889700	3467400	689860000	2044900000	294540000	3	0	435.825	0.48	0.9479	0.0085	0.7161	0.78339	0.378947
N	P62701	RPS4X	40S ribosomal protein S4, X isoform (SCR10) (Single copy abundant mRNA protein) (Small ribosomal subunit protein eS4)	sp|P62701|RS4X_HUMAN	HUMAN	29.597	263	7	6	6	13	16	14	1622400	1020500	3339400	499760000	1243000000	849690000	3	0.67	433.351	0.23	0.9458	0.0075	0.76	0.81285	0.610526
N	P62857	RPS28	40S ribosomal protein S28 (Small ribosomal subunit protein eS28)	sp|P62857|RS28_HUMAN	HUMAN	7.8409	69	1	2	2	2	2	2	235470	591770	944650	43842000	695730000	26219000	3	1	431.458	0	0.5944	0.0051	0.6659	0.63994	0.505263
N	Q9Y6M1	IGF2BP2	Insulin-like growth factor 2 mRNA-binding protein 2 (IGF2 mRNA-binding protein 2) (IMP-2) (Hepatocellular carcinoma autoantigen p62) (IGF-II mRNA-binding protein 2) (VICKZ family member 2)	sp|Q9Y6M1|IF2B2_HUMAN;tr|F8W930|F8W930_HUMAN	HUMAN	66.121	599	0	1	2	13	11	13	0	39953	66204	9538700	21032000	13594000	3	0	416.032	0.47	0.9623	0.0001	0.7791	0.83095	0.315789
N	Q14690	PDCD11	Protein RRP5 homolog (NF-kappa-B-binding protein) (NFBP) (Programmed cell death protein 11)	sp|Q14690|RRP5_HUMAN;tr|A0A3B3IUD7|A0A3B3IUD7_HUMAN	HUMAN	208.7	1871	0	0	2	18	6	22	0	0	9294	1529600	525960	1918200	3	0.67	414.192	0.24	0.7701	0	0.856	0.82439	0.0842105
N	P62861	FAU	40S ribosomal protein S30 (Small ribosomal subunit protein eS30)	sp|P62861|RS30_HUMAN;tr|E9PR30|E9PR30_HUMAN	HUMAN	6.6478	59	1	1	1	3	2	3	1743000	2070700	3609000	667940000	1938200000	463110000	3	1	413.495	0	0.99	0.0334	0.7139	0.79502	0.421053
N	Q7Z2W4	ZC3HAV1	Zinc finger CCCH-type antiviral protein 1 (ADP-ribosyltransferase diphtheria toxin-like 13) (ARTD13) (Inactive Poly [ADP-ribose] polymerase 13) (PARP13) (Zinc finger CCCH domain-containing protein 2) (Zinc finger antiviral protein) (ZAP)	sp|Q7Z2W4|ZCCHV_HUMAN;tr|C9J6P4|C9J6P4_HUMAN	HUMAN	101.43	902	0	1	4	13	23	14	0	4917	67070	6856500	15382000	6576200	3	1	400.276	0	0.9963	0	0.7925	0.85066	0.126316
N	Q12905	ILF2	Interleukin enhancer-binding factor 2 (Nuclear factor of activated T-cells 45 kDa)	sp|Q12905|ILF2_HUMAN;tr|B4DY09|B4DY09_HUMAN	HUMAN	43.062	390	5	3	6	14	14	15	132510	102720	429930	34943000	174510000	55231000	3	0.67	397.924	0.22	0.9612	0.0004	0.7231	0.79224	0.421053
N	P51116	FXR2	Fragile X mental retardation syndrome-related protein 2	sp|P51116|FXR2_HUMAN	HUMAN	74.222	673	0	0	3	7	4	8	0	0	37882	1935000	10583000	2050900	3	0	384.586	0.48	0.9446	0	0.7593	0.81196	0.115789
N	P62854	RPS26	40S ribosomal protein S26 (Small ribosomal subunit protein eS26)	sp|P62854|RS26_HUMAN;sp|Q5JNZ5|RS26L_HUMAN	HUMAN	13.015	115	2	2	1	3	4	3	1010800	1331300	2810200	729410000	575470000	672720000	3	0	383.829	0.46	0.9036	0.015	0.767	0.80469	0.431579
N	Q9Y3U8	RPL36	60S ribosomal protein L36 (Large ribosomal subunit protein eL36)	sp|Q9Y3U8|RL36_HUMAN	HUMAN	12.254	105	3	3	3	5	5	5	1652600	1904100	9405500	997830000	3236200000	736250000	3	0	383.355	0.48	0.9859	0.0298	0.7283	0.80358	0.484211
N	P15880	RPS2	40S ribosomal protein S2 (40S ribosomal protein S4) (Protein LLRep3) (Small ribosomal subunit protein uS5)	sp|P15880|RS2_HUMAN;tr|H0YEN5|H0YEN5_HUMAN;tr|E9PQD7|E9PQD7_HUMAN;tr|I3L404|I3L404_HUMAN;tr|E9PMM9|E9PMM9_HUMAN	HUMAN	31.324	293	10	11	8	14	13	16	1077900	2328900	4072800	671870000	1487300000	630670000	3	1	372.992	0	0.9967	0.0068	0.7272	0.80607	0.431579
N	P25398	RPS12	40S ribosomal protein S12 (Small ribosomal subunit protein eS12)	sp|P25398|RS12_HUMAN	HUMAN	14.515	132	2	4	4	7	9	7	670050	1374900	4480500	188260000	2112000000	119760000	3	0	370.859	0.48	0.7086	0.0089	0.6635	0.67348	0.4
N	P05387	RPLP2	60S acidic ribosomal protein P2 (Large ribosomal subunit protein P2) (Renal carcinoma antigen NY-REN-44)	sp|P05387|RLA2_HUMAN	HUMAN	11.665	115	2	3	4	8	7	9	2370500	3539100	8796800	805570000	4287400000	301410000	3	0.33	366.058	0.41	0.836	0.0248	0.6653	0.71413	0.726316
N	Q9GZR2	REXO4	RNA exonuclease 4 (EC 3.1.-.-) (Exonuclease XPMC2) (Prevents mitotic catastrophe 2 protein homolog) (hPMC2)	sp|Q9GZR2|REXO4_HUMAN;tr|A0A0C4DG31|A0A0C4DG31_HUMAN	HUMAN	46.671	422	1	0	0	2	7	2	24662	0	0	559280	7894400	495360	3	0	362.823	0.46	0.6887	0	0.5173	0.56706	0.0315789
N	E7ETU5	RBMS1	RNA-binding motif, single-stranded-interacting protein 1	tr|E7ETU5|E7ETU5_HUMAN;tr|F6Y5H0|F6Y5H0_HUMAN;sp|P29558|RBMS1_HUMAN	HUMAN	40.147	370	0	1	2	1	0	3	0	39055	86720	787950	0	3225600	3	0	356.665	0.48	0.415	0	0.2938	0.32947	0.0315789
N	P35268	RPL22	60S ribosomal protein L22 (EBER-associated protein) (EAP) (Epstein-Barr virus small RNA-associated protein) (Heparin-binding protein HBp15) (Large ribosomal subunit protein eL22)	sp|P35268|RL22_HUMAN;tr|K7ERI7|K7ERI7_HUMAN;tr|K7EMH1|K7EMH1_HUMAN;tr|K7EP65|K7EP65_HUMAN;tr|K7EKS7|K7EKS7_HUMAN;tr|K7ELC4|K7ELC4_HUMAN	HUMAN	14.787	128	2	3	4	6	3	6	874860	732390	1829700	321480000	681620000	213100000	3	0	353.86	0.46	0.9957	0.0065	0.6986	0.78614	0.515789
N	P62081	RPS7	40S ribosomal protein S7 (Small ribosomal subunit protein eS7)	sp|P62081|RS7_HUMAN;tr|A0A2R8Y623|A0A2R8Y623_HUMAN;tr|B5MCP9|B5MCP9_HUMAN	HUMAN	22.127	194	5	3	5	14	6	14	629860	824830	2298700	368950000	599000000	357160000	3	0.67	353.043	0.23	0.9777	0.0052	0.7357	0.80598	0.547368
N	A2IDC7	MRPL28	39S ribosomal protein L28, mitochondrial (Fragment)	tr|A2IDC7|A2IDC7_HUMAN;tr|Q4TT37|Q4TT37_HUMAN;tr|A2IDC6|A2IDC6_HUMAN;sp|Q13084|RM28_HUMAN	HUMAN	23.146	194	0	0	0	1	0	1	0	0	0	1672000	0	1919700	3	0.67	349.489	0	0.6198	0	1	0.87675	0.0526316
N	P05455	SSB	Lupus La protein (La autoantigen) (La ribonucleoprotein) (Sjoegren syndrome type B antigen) (SS-B)	sp|P05455|LA_HUMAN	HUMAN	46.836	408	5	7	8	27	21	28	265100	459900	829910	140920000	302750000	96185000	3	0	347.187	0.48	0.9967	0.0009	0.702	0.78877	0.336842
N	P62280	RPS11	40S ribosomal protein S11 (Small ribosomal subunit protein uS17)	sp|P62280|RS11_HUMAN;tr|M0QZC5|M0QZC5_HUMAN	HUMAN	18.431	158	5	7	6	12	12	11	1513300	2246800	3958800	887430000	968350000	777500000	3	0	341.147	0.48	0.946	0.0137	0.7303	0.79258	0.410526
N	O60832	DKC1	H/ACA ribonucleoprotein complex subunit DKC1 (EC 5.4.99.-) (CBF5 homolog) (Dyskerin) (Nopp140-associated protein of 57 kDa) (Nucleolar protein NAP57) (Nucleolar protein family A member 4) (snoRNP protein DKC1)	sp|O60832|DKC1_HUMAN;tr|H7C0M1|H7C0M1_HUMAN;tr|C9IYT0|C9IYT0_HUMAN	HUMAN	57.673	514	1	0	1	5	8	5	18536	0	21454	3644100	6269200	3559600	3	0	336.881	0.48	0.9815	0	0.6925	0.77755	0.178947
N	P62750	RPL23A	60S ribosomal protein L23a (Large ribosomal subunit protein uL23)	sp|P62750|RL23A_HUMAN;tr|H7BY10|H7BY10_HUMAN;tr|K7ERT8|K7ERT8_HUMAN;tr|A8MUS3|A8MUS3_HUMAN;tr|K7EJV9|K7EJV9_HUMAN;tr|K7EMA7|K7EMA7_HUMAN	HUMAN	17.695	156	3	4	6	11	8	10	1365600	2839600	8650000	1285400000	1847300000	1158700000	3	1	333.818	0	0.972	0.0215	0.7393	0.80681	0.757895
N	Q9H7B2	RPF2	Ribosome production factor 2 homolog (Brix domain-containing protein 1) (Ribosome biogenesis protein RPF2 homolog)	sp|Q9H7B2|RPF2_HUMAN;tr|Q5VXN0|Q5VXN0_HUMAN	HUMAN	35.582	306	0	1	1	6	4	5	0	32274	67908	11279000	15093000	6809200	3	0.33	331.209	0.44	0.9728	0.0001	0.7413	0.80833	0.0421053
N	Q96EY1	DNAJA3	DnaJ homolog subfamily A member 3, mitochondrial (DnaJ protein Tid-1) (hTid-1) (Hepatocellular carcinoma-associated antigen 57) (Tumorous imaginal discs protein Tid56 homolog)	sp|Q96EY1|DNJA3_HUMAN	HUMAN	52.488	480	0	1	1	1	4	2	0	12574	27604	36836	1961000	160960	3	0	330.723	0.47	0.5701	0	0.2249	0.33004	0.126316
N	Q14498	RBM39	RNA-binding protein 39 (CAPER alpha) (CAPERalpha) (Hepatocellular carcinoma protein 1) (RNA-binding motif protein 39) (RNA-binding region-containing protein 2) (Splicing factor HCC1)	sp|Q14498|RBM39_HUMAN;tr|G3XAC6|G3XAC6_HUMAN;tr|A0A0U1RQH7|A0A0U1RQH7_HUMAN;tr|H0Y4X3|H0Y4X3_HUMAN	HUMAN	59.379	530	0	1	3	8	2	10	0	13108	65980	1907400	729460	2466600	3	0.33	329.234	0.42	0.7765	0	0.4447	0.54439	0.252632
N	Q9UMS4	PRPF19	Pre-mRNA-processing factor 19 (EC 2.3.2.27) (Nuclear matrix protein 200) (PRP19/PSO4 homolog) (hPso4) (RING-type E3 ubiquitin transferase PRP19) (Senescence evasion factor)	sp|Q9UMS4|PRP19_HUMAN	HUMAN	55.18	504	2	3	2	12	11	11	46618	104000	139490	14340000	65835000	15157000	3	0.33	328.575	0.44	0.968	0.0001	0.6592	0.75053	0.210526
N	A0A0B4J2B4	A0A0B4J2B4	40S ribosomal protein S15	tr|A0A0B4J2B4|A0A0B4J2B4_HUMAN;tr|K7EM56|K7EM56_HUMAN;tr|S4R417|S4R417_HUMAN;sp|P62841|RS15_HUMAN;tr|K7ELC2|K7ELC2_HUMAN;tr|S4R456|S4R456_HUMAN;tr|K7EJ78|K7EJ78_HUMAN;tr|K7EQJ5|K7EQJ5_HUMAN	HUMAN	13.742	118	2	2	2	3	0	4	556330	1113800	3589700	923840000	0	793620000	3	0.67	326.524	0.23	0.6309	0.0155	0.7919	0.73757	Not detected
N	Q86UE4	MTDH	Protein LYRIC (3D3/LYRIC) (Astrocyte elevated gene-1 protein) (AEG-1) (Lysine-rich CEACAM1 co-isolated protein) (Metadherin) (Metastasis adhesion protein)	sp|Q86UE4|LYRIC_HUMAN;tr|E5RJU9|E5RJU9_HUMAN	HUMAN	63.836	582	1	1	1	6	9	6	6508.6	37602	7959.6	1343900	13891000	1137900	3	0	314.437	0.48	0.7744	0	0.5718	0.63094	0.221053
N	Q8N5C6	SRBD1	S1 RNA-binding domain-containing protein 1	sp|Q8N5C6|SRBD1_HUMAN	HUMAN	111.77	995	0	0	1	5	10	6	0	0	11287	489010	2509000	451510	3	1	305.619	0	0.9455	0	0.714	0.78119	Not detected
N	P30050	RPL12	60S ribosomal protein L12 (Large ribosomal subunit protein uL11)	sp|P30050|RL12_HUMAN	HUMAN	17.818	165	1	3	4	6	6	6	189840	1094600	3338900	192150000	1095000000	119390000	3	0.33	304.226	0.42	0.886	0.0046	0.6566	0.7235	0.631579
N	P26373	RPL13	60S ribosomal protein L13 (Breast basic conserved protein 1) (Large ribosomal subunit protein eL13)	sp|P26373|RL13_HUMAN;tr|J3QSB4|J3QSB4_HUMAN	HUMAN	24.261	211	4	6	5	11	8	11	1974700	5223200	6301400	1083000000	2025800000	771880000	3	0	287.473	0.48	0.9945	0.0131	0.6646	0.76248	0.789474
N	P16989	YBX3	Y-box-binding protein 3 (Cold shock domain-containing protein A) (DNA-binding protein A) (Single-strand DNA-binding protein NF-GMB)	sp|P16989|YBOX3_HUMAN	HUMAN	40.089	372	1	2	3	10	9	8	105410	241480	546210	46455000	164090000	45763000	3	0	286.976	0.48	0.9894	0.0004	0.659	0.75704	0.642105
N	A0A2R8Y595	A0A2R8Y595	Transcriptional repressor CTCF	tr|A0A2R8Y595|A0A2R8Y595_HUMAN;tr|A0A2R8YFL0|A0A2R8YFL0_HUMAN;sp|P49711|CTCF_HUMAN	HUMAN	72.999	638	0	0	1	2	0	2	0	0	9959.2	1105800	0	1737800	3	0.67	285.525	0.22	0.5881	0	0.8138	0.73935	Not detected
N	C9JXB8	RPL24	60S ribosomal protein L24	tr|C9JXB8|C9JXB8_HUMAN;tr|C9JNW5|C9JNW5_HUMAN;sp|P83731|RL24_HUMAN	HUMAN	14.369	121	4	4	3	5	0	4	396710	1132400	1967300	566080000	0	426990000	3	0.33	284.025	0.43	0.6297	0.0087	0.755	0.71189	0.673684
N	O75934	BCAS2	Pre-mRNA-splicing factor SPF27 (Breast carcinoma-amplified sequence 2) (DNA amplified in mammary carcinoma 1 protein) (Spliceosome-associated protein SPF 27)	sp|O75934|SPF27_HUMAN	HUMAN	26.131	225	0	0	0	4	7	4	0	0	0	1916200	13049000	1830900	3	1	283.278	0	0.8956	0	1	0.96183	0.0526316
N	Q99729	HNRNPAB	Heterogeneous nuclear ribonucleoprotein A/B (hnRNP A/B) (APOBEC1-binding protein 1) (ABBP-1)	tr|D6R9P3|D6R9P3_HUMAN;tr|D6RD18|D6RD18_HUMAN;tr|D6RBZ0|D6RBZ0_HUMAN;sp|Q99729|ROAA_HUMAN	Human	30.302	280	0	0	0	0	5	0	0	0	0	0	40928000	0	3	0.33	283.055	0.24	0	0.0001	1	0.68551	0.684211
N	P36578	RPL4	60S ribosomal protein L4 (60S ribosomal protein L1) (Large ribosomal subunit protein uL4)	sp|P36578|RL4_HUMAN;tr|H3BM89|H3BM89_HUMAN	HUMAN	47.697	427	7	11	11	20	21	22	1707500	3086600	6236900	573260000	2138900000	325990000	3	0	275.411	0.48	0.9511	0.0042	0.6218	0.71973	0.726316
N	A0A0B4J220	A0A0B4J220		tr|A0A0B4J220|A0A0B4J220_HUMAN;tr|E9PLD3|E9PLD3_HUMAN;sp|E9PRG8|CK098_HUMAN	HUMAN	14.234	123	0	0	1	2	0	2	0	0	165070	28896000	0	15930000	3	0.33	271.065	0.44	0.6114	0.0004	0.799	0.73633	Not detected
N	P49207	RPL34	60S ribosomal protein L34 (Large ribosomal subunit protein eL34)	sp|P49207|RL34_HUMAN	HUMAN	13.293	117	1	2	3	6	4	6	693610	2284700	3936700	391030000	1263500000	213490000	3	0	268.96	0.48	0.964	0.0097	0.63	0.72934	0.357895
N	Q8IY37	DHX37	Probable ATP-dependent RNA helicase DHX37 (EC 3.6.4.13) (DEAH box protein 37)	sp|Q8IY37|DHX37_HUMAN;tr|F5H3Y4|F5H3Y4_HUMAN	HUMAN	129.54	1157	0	0	0	3	8	4	0	0	0	126020	3471100	181240	3	1	264.166	0	0.5634	0	1	0.85933	0.0421053
N	Q8N9T8	KRI1	Protein KRI1 homolog	sp|Q8N9T8|KRI1_HUMAN	HUMAN	82.597	703	0	0	3	9	8	8	0	0	76477	4207500	13319000	2559800	3	0	262.645	0.47	0.9752	0	0.6951	0.77736	0.136842
N	P62899	RPL31	60S ribosomal protein L31 (Large ribosomal subunit protein eL31)	sp|P62899|RL31_HUMAN;tr|H7C2W9|H7C2W9_HUMAN;tr|C9JU56|C9JU56_HUMAN;tr|B7Z4E3|B7Z4E3_HUMAN;tr|B7Z4C8|B7Z4C8_HUMAN;tr|B8ZZK4|B8ZZK4_HUMAN	HUMAN	14.463	125	4	5	5	7	7	8	2066500	3492100	6190800	1172800000	1089600000	770430000	3	1	258.126	0	0.938	0.0198	0.6745	0.7519	0.515789
N	Q9Y490	TLN1	Talin-1	sp|Q9Y490|TLN1_HUMAN	HUMAN	269.76	2541	0	0	2	1	0	2	0	0	5625.5	1395300	0	40652	3	0.67	255.258	0.22	0.1338	0	0.7785	0.57498	0.0421053
N	P62269	RPS18	40S ribosomal protein S18 (Ke-3) (Ke3) (Small ribosomal subunit protein uS13)	sp|P62269|RS18_HUMAN	HUMAN	17.718	152	8	7	8	8	11	10	1640400	2464000	4023400	68151000	1821200000	147720000	3	0.67	249.708	0.21	0.6409	0.0064	0.5328	0.56304	0.536842
N	Q96EY4	TMA16	Translation machinery-associated protein 16	sp|Q96EY4|TMA16_HUMAN;tr|H0Y9X1|H0Y9X1_HUMAN;tr|D6RA57|D6RA57_HUMAN	HUMAN	23.864	203	0	0	0	3	2	3	0	0	0	3033300	11347000	3544500	3	1	247.331	0	0.9859	0.0001	1	0.98968	0.0105263
N	A0A087WXM6	A0A087WXM6	60S ribosomal protein L17 (Fragment)	tr|A0A087WXM6|A0A087WXM6_HUMAN;tr|J3QQT2|J3QQT2_HUMAN;tr|J3KRX5|J3KRX5_HUMAN;sp|P18621|RL17_HUMAN;tr|A0A0A6YYL6|A0A0A6YYL6_HUMAN;tr|J3QLC8|J3QLC8_HUMAN;tr|A0A0A0MRF8|A0A0A0MRF8_HUMAN;tr|J3KRB3|J3KRB3_HUMAN;tr|A0A087WWH0|A0A087WWH0_HUMAN;tr|J3QS96|J3QS96_HUMAN;tr|A0A087WY81|A0A087WY81_HUMAN	HUMAN	19.586	169	3	2	5	11	0	11	583350	898460	3694100	660970000	0	616570000	3	0	246.823	0.48	0.6296	0.0081	0.7453	0.70522	Not detected
N	X6R700	X6R700	Chromatin target of PRMT1 protein	tr|X6R700|X6R700_HUMAN;sp|Q9Y3Y2|CHTOP_HUMAN;tr|A0A087X1B7|A0A087X1B7_HUMAN	HUMAN	23.661	223	0	0	1	3	0	3	0	0	101640	12042000	0	12666000	3	0	243.086	0.48	0.6251	0.0001	0.7853	0.73123	Not detected
N	Q13247	SRSF6	Serine/arginine-rich splicing factor 6 (Pre-mRNA-splicing factor SRP55) (Splicing factor, arginine/serine-rich 6)	sp|Q13247|SRSF6_HUMAN	HUMAN	39.586	344	1	2	2	1	3	2	117110	265300	202770	1833800	134920000	4947900	3	0	242.025	0.48	0.3997	0.0002	0.4854	0.45605	0.368421
N	P82930	MRPS34	28S ribosomal protein S34, mitochondrial (MRP-S34) (S34mt) (Mitochondrial small ribosomal subunit protein mS34)	sp|P82930|RT34_HUMAN;tr|C9JJ19|C9JJ19_HUMAN	HUMAN	25.65	218	0	0	1	2	2	2	0	0	52712	4984900	1327200	6274100	3	0	238.759	0.48	0.7451	0.0001	0.7718	0.75894	0.0736842
N	P21283	ATP6V1C1	V-type proton ATPase subunit C 1 (V-ATPase subunit C 1) (Vacuolar proton pump subunit C 1)	sp|P21283|VATC1_HUMAN;tr|E7EV59|E7EV59_HUMAN	HUMAN	43.941	382	0	1	1	1	0	1	0	19711	19299	2916600	0	6379500	3	0	236.301	0.48	0.5372	0	0.7329	0.66818	Not detected
N	P51398	DAP3	28S ribosomal protein S29, mitochondrial (MRP-S29) (S29mt) (Death-associated protein 3) (DAP-3) (Ionizing radiation resistance conferring protein) (Mitochondrial small ribosomal subunit protein mS29)	sp|P51398|RT29_HUMAN;tr|V9GYA7|V9GYA7_HUMAN;tr|V9GZ03|V9GZ03_HUMAN;tr|V9GZ61|V9GZ61_HUMAN;tr|V9GYC9|V9GYC9_HUMAN;tr|V9GYJ9|V9GYJ9_HUMAN;tr|V9GYL9|V9GYL9_HUMAN	HUMAN	45.566	398	0	1	0	2	5	2	0	10882	0	74851	2304300	167310	3	0.33	234.007	0.42	0.6051	0	0.4767	0.51347	0.0842105
N	P08579	SNRPB2	U2 small nuclear ribonucleoprotein B'' (U2 snRNP B'')	sp|P08579|RU2B_HUMAN	HUMAN	25.486	225	0	2	0	3	2	3	0	102610	0	5377000	15056000	3575000	3	0	233.905	0.48	0.9897	0.0001	0.5561	0.68655	0.178947
N	O00425	IGF2BP3	Insulin-like growth factor 2 mRNA-binding protein 3 (IGF2 mRNA-binding protein 3) (IMP-3) (IGF-II mRNA-binding protein 3) (KH domain-containing protein overexpressed in cancer) (hKOC) (VICKZ family member 3)	sp|O00425|IF2B3_HUMAN	HUMAN	63.704	579	1	2	6	16	13	17	28158	193020	410110	39473000	61863000	43106000	3	0	227.723	0.47	0.9647	0.0002	0.6657	0.75403	0.315789
N	Q5SSJ5	HP1BP3	Heterochromatin protein 1-binding protein 3 (Protein HP1-BP74)	sp|Q5SSJ5|HP1B3_HUMAN;tr|X6RGJ2|X6RGJ2_HUMAN;tr|B0QZK4|B0QZK4_HUMAN;tr|Q5SWC8|Q5SWC8_HUMAN	HUMAN	61.206	553	0	0	4	9	8	12	0	0	112620	9359400	8907600	7337200	3	0	227.344	0.48	0.9365	0	0.7258	0.78652	0.221053
N	P62753	RPS6	40S ribosomal protein S6 (Phosphoprotein NP33) (Small ribosomal subunit protein eS6)	sp|P62753|RS6_HUMAN;tr|A2A3R5|A2A3R5_HUMAN	HUMAN	28.68	249	6	5	5	11	6	11	1954300	2906600	6533400	467910000	1691700000	424630000	3	0	226.8	0.48	0.986	0.0065	0.59	0.70874	0.631579
N	Q00577	PURA	Transcriptional activator protein Pur-alpha (Purine-rich single-stranded DNA-binding protein alpha)	sp|Q00577|PURA_HUMAN	HUMAN	34.91	322	0	1	1	2	4	3	0	46857	88141	2984000	22663000	4872200	3	1	226.071	0	0.9139	0.0001	0.5973	0.69141	0.147368
N	Q9BYG3	MKI67IP	MKI67 FHA domain-interacting nucleolar phosphoprotein (Nucleolar phosphoprotein Nopp34) (Nucleolar protein interacting with the FHA domain of pKI-67) (hNIFK)	sp|Q9BYG3|MK67I_HUMAN;tr|H7BZL0|H7BZL0_HUMAN	HUMAN	34.222	293	1	1	0	6	7	6	34941	82999	0	6147300	15329000	4738600	3	0	222.273	0.48	0.9991	0.0001	0.5303	0.67178	Not detected
N	O75569	PRKRA	Interferon-inducible double-stranded RNA-dependent protein kinase activator A (PKR-associated protein X) (PKR-associating protein X) (Protein activator of the interferon-induced protein kinase) (Protein kinase, interferon-inducible double-stranded RNA-dependent activator)	sp|O75569|PRKRA_HUMAN;tr|F8WEG8|F8WEG8_HUMAN;tr|G5E9Q4|G5E9Q4_HUMAN;tr|C9JMM3|C9JMM3_HUMAN	HUMAN	34.404	313	0	1	2	7	7	6	0	37237	147490	9429700	23974000	7475700	3	0	221.296	0.48	0.9993	0.0001	0.6474	0.7521	0.0631579
N	P41091	EIF2S3	Eukaryotic translation initiation factor 2 subunit 3 (EC 3.6.5.3) (Eukaryotic translation initiation factor 2 subunit gamma X) (eIF-2-gamma X) (eIF-2gX)	sp|P41091|IF2G_HUMAN;sp|Q2VIR3|IF2GL_HUMAN	HUMAN	51.109	472	6	2	4	1	6	1	140920	44843	131320	107390	8094700	20289	3	0	212.558	0.48	0.1639	0	0.0823	0.10697	0.284211
N	P62241	RPS8	40S ribosomal protein S8 (Small ribosomal subunit protein eS8)	sp|P62241|RS8_HUMAN;tr|Q5JR95|Q5JR95_HUMAN	HUMAN	24.205	208	8	9	10	12	10	13	2260000	5156600	8683100	746760000	2050100000	565050000	3	0	208.818	0.47	0.9962	0.0106	0.5791	0.70442	0.736842
N	P67809	YBX1	Y-box-binding protein 1 (YB-1) (CCAAT-binding transcription factor I subunit A) (CBF-A) (DNA-binding protein B) (DBPB) (Enhancer factor I subunit A) (EFI-A) (Nuclease-sensitive element-binding protein 1) (Y-box transcription factor)	sp|P67809|YBOX1_HUMAN;tr|H0Y449|H0Y449_HUMAN	HUMAN	35.924	324	7	8	9	10	12	12	2322400	4255100	7197000	1065500000	947300000	820430000	3	0.67	205.686	0.23	0.9293	0.0073	0.629	0.71795	0.810526
N	P46778	RPL21	60S ribosomal protein L21 (Large ribosomal subunit protein eL21)	sp|P46778|RL21_HUMAN	HUMAN	18.565	160	1	0	1	6	5	4	22008	0	51460	269130000	1171900000	165860000	3	1	204.079	0	0.9364	0.0058	0.9922	0.96912	0.536842
N	J3QKW2	J3QKW2	28S ribosomal protein S7, mitochondrial	tr|J3QKW2|J3QKW2_HUMAN;sp|Q9Y2R9|RT07_HUMAN;tr|J3QLS3|J3QLS3_HUMAN;tr|J3QQS1|J3QQS1_HUMAN;tr|J3KSI8|J3KSI8_HUMAN	HUMAN	20.838	183	0	1	0	1	0	1	0	15071	0	1528200	0	1587100	3	0	202.674	0.47	0.6258	0	0.6484	0.63754	Not detected
N	P56537	EIF6	Eukaryotic translation initiation factor 6 (eIF-6) (B(2)GCN homolog) (B4 integrin interactor) (CAB) (p27(BBP))	sp|P56537|IF6_HUMAN;tr|B7ZBH1|B7ZBH1_HUMAN	HUMAN	26.599	245	0	1	0	3	6	2	0	113570	0	3328200	19151000	433930	3	0	201.753	0.48	0.6944	0	0.4557	0.52666	0.136842
N	P04843	RPN1	Dolichyl-diphosphooligosaccharide--protein glycosyltransferase subunit 1 (Dolichyl-diphosphooligosaccharide--protein glycosyltransferase 67 kDa subunit) (Ribophorin I) (RPN-I) (Ribophorin-1)	sp|P04843|RPN1_HUMAN;tr|B7Z4L4|B7Z4L4_HUMAN	HUMAN	68.569	607	0	5	6	3	5	2	0	48878	96527	12096000	639740	15932000	3	0.67	197.158	0.23	0.6473	0.0001	0.7059	0.68362	0.284211
N	P46013	MKI67	Proliferation marker protein Ki-67 (Antigen identified by monoclonal antibody Ki-67) (Antigen KI-67) (Antigen Ki67)	sp|P46013|KI67_HUMAN	HUMAN	358.69	3256	1	0	4	10	8	11	723.15	0	8565	897780	472860	505880	3	0.67	195.706	0.21	0.8669	0	0.6946	0.74362	0.0947368
N	P60866	RPS20	40S ribosomal protein S20 (Small ribosomal subunit protein uS10)	sp|P60866|RS20_HUMAN;tr|E5RJX2|E5RJX2_HUMAN	HUMAN	13.373	119	2	4	3	5	5	5	209760	9005900	3143600	207000000	2008000000	203610000	3	0	195.692	0.48	0.8128	0.0105	0.4813	0.58078	0.336842
N	Q07020	RPL18	60S ribosomal protein L18 (Large ribosomal subunit protein eL18)	sp|Q07020|RL18_HUMAN;tr|J3QQ67|J3QQ67_HUMAN;tr|G3V203|G3V203_HUMAN;tr|H0YHA7|H0YHA7_HUMAN;tr|F8VYV2|F8VYV2_HUMAN;tr|A0A075B7A0|A0A075B7A0_HUMAN;tr|F8VUA6|F8VUA6_HUMAN	HUMAN	21.634	188	3	4	5	6	6	7	9442600	3732200	6620800	975510000	2327700000	555590000	3	1	194.932	0	0.987	0.0135	0.508	0.65285	0.810526
N	P46779	RPL28	60S ribosomal protein L28 (Large ribosomal subunit protein eL28)	sp|P46779|RL28_HUMAN;tr|H0YKD8|H0YKD8_HUMAN;tr|H0YLP6|H0YLP6_HUMAN;tr|H0YMF4|H0YMF4_HUMAN	HUMAN	15.747	137	3	4	4	5	4	6	685650	2027800	5160400	428960000	819230000	273710000	3	1	193.285	0	0.9928	0.0078	0.5959	0.71487	0.526316
N	Q08211	DHX9	ATP-dependent RNA helicase A (EC 3.6.4.13) (DEAH box protein 9) (DExH-box helicase 9) (Leukophysin) (LKP) (Nuclear DNA helicase II) (NDH II) (RNA helicase A)	sp|Q08211|DHX9_HUMAN	HUMAN	140.96	1270	10	10	11	37	40	39	148710	204950	593100	26541000	127100000	29219000	3	0.67	193.143	0.22	0.9645	0.0001	0.5491	0.67402	0.515789
N	Q13310	PABPC4	Polyadenylate-binding protein 4 (PABP-4) (Poly(A)-binding protein 4) (Activated-platelet protein 1) (APP-1) (Inducible poly(A)-binding protein) (iPABP)	sp|Q13310|PABP4_HUMAN;tr|B1ANR0|B1ANR0_HUMAN;tr|H0Y5F5|H0Y5F5_HUMAN	HUMAN	70.782	644	1	5	7	11	16	15	13996	171550	416090	17932000	81836000	22320000	3	1	192.375	0	0.9717	0.0001	0.5922	0.70574	0.473684
N	A0A024R4M0	A0A024R4M0	40S ribosomal protein S9	tr|A0A024R4M0|A0A024R4M0_HUMAN;sp|P46781|RS9_HUMAN;tr|B5MCT8|B5MCT8_HUMAN;tr|C9JM19|C9JM19_HUMAN	HUMAN	22.591	194	6	6	8	13	0	12	1259600	1948100	3743400	773260000	0	530210000	3	0.33	187.512	0.42	0.6263	0.0071	0.6605	0.6461	Not detected
N	P35251	RFC1	Replication factor C subunit 1 (Activator 1 140 kDa subunit) (A1 140 kDa subunit) (Activator 1 large subunit) (Activator 1 subunit 1) (DNA-binding protein PO-GA) (Replication factor C 140 kDa subunit) (RF-C 140 kDa subunit) (RFC140) (Replication factor C large subunit)	sp|P35251|RFC1_HUMAN;tr|A0A1W2PP02|A0A1W2PP02_HUMAN	HUMAN	128.25	1148	0	0	2	2	8	2	0	0	15575	105960	2428900	364700	3	0.67	186.168	0.23	0.7487	0	0.5749	0.6251	0.0842105
N	Q86V81	ALYREF	THO complex subunit 4 (Tho4) (Ally of AML-1 and LEF-1) (Aly/REF export factor) (Transcriptional coactivator Aly/REF) (bZIP-enhancing factor BEF)	sp|Q86V81|THOC4_HUMAN;tr|E9PB61|E9PB61_HUMAN	HUMAN	26.888	257	1	2	2	6	7	6	205870	225230	829750	54640000	127790000	41646000	3	1	177.296	0	0.9993	0.0006	0.5613	0.69312	0.494737
N	P07305	H1F0	Histone H1.0 (Histone H1') (Histone H1(0)) [Cleaved into: Histone H1.0, N-terminally processed]	sp|P07305|H10_HUMAN	HUMAN	20.863	194	1	1	3	4	0	3	103690	127900	483970	71273000	0	54462000	3	0	175.715	0.48	0.6299	0.0007	0.6661	0.65095	0.105263
N	P34932	HSPA4	Heat shock 70 kDa protein 4 (HSP70RY) (Heat shock 70-related protein APG-2)	sp|P34932|HSP74_HUMAN;tr|A0A087WYC1|A0A087WYC1_HUMAN;tr|A0A087WTS8|A0A087WTS8_HUMAN	HUMAN	94.33	840	6	10	13	29	27	30	97642	183950	406900	30979000	56020000	32882000	3	0	174.121	0.46	0.9791	0.0001	0.5761	0.697	0.410526
N	C9JYQ9	RPL22L1	60S ribosomal protein L22-like 1	tr|C9JYQ9|C9JYQ9_HUMAN;sp|Q6P5R6|RL22L_HUMAN;tr|H0Y8C2|H0Y8C2_HUMAN	HUMAN	14.478	121	0	1	1	2	0	2	0	166430	231950	40270000	0	28969000	3	0.33	173.801	0.42	0.6283	0.0006	0.6666	0.65081	Not detected
N	Q8WXX5	DNAJC9	DnaJ homolog subfamily C member 9 (HDJC9) (DnaJ protein SB73)	sp|Q8WXX5|DNJC9_HUMAN	HUMAN	29.909	260	0	2	1	6	6	5	0	58504	53766	6399900	14815000	3150800	3	0	170.924	0.48	0.9771	0.0001	0.5934	0.70825	0.0842105
N	Q13601	KRR1	KRR1 small subunit processome component homolog (HIV-1 Rev-binding protein 2) (KRR-R motif-containing protein 1) (Rev-interacting protein 1) (Rip-1)	sp|Q13601|KRR1_HUMAN	HUMAN	43.664	381	1	1	2	6	10	5	100200	68218	74868	6032900	31163000	3920100	3	0	168.795	0.48	0.9115	0.0001	0.4351	0.57949	0.0947368
N	Q14011	CIRBP	Cold-inducible RNA-binding protein (A18 hnRNP) (Glycine-rich RNA-binding protein CIRP)	sp|Q14011|CIRBP_HUMAN;tr|K7ENX8|K7ENX8_HUMAN;tr|K7ELV6|K7ELV6_HUMAN;tr|K7EJV5|K7EJV5_HUMAN;tr|K7ELT6|K7ELT6_HUMAN;tr|K7EJV1|K7EJV1_HUMAN;tr|K7EMY9|K7EMY9_HUMAN;tr|K7EPM4|K7EPM4_HUMAN;tr|K7ER40|K7ER40_HUMAN;tr|K7EQR7|K7EQR7_HUMAN;tr|D6W5Y5|D6W5Y5_HUMAN	HUMAN	18.648	172	0	1	1	1	2	2	0	37394	75555	1008600	15863000	2132600	3	0	168.255	0.48	0.7827	0.0001	0.4986	0.58329	0.0421053
N	O43390	HNRNPR	Heterogeneous nuclear ribonucleoprotein R (hnRNP R)	sp|O43390|HNRPR_HUMAN;tr|B4DT28|B4DT28_HUMAN	HUMAN	70.942	633	4	3	8	18	12	18	99688	70304	517430	39446000	24684000	51246000	3	0.67	167.838	0.24	0.8324	0.0002	0.6373	0.69372	0.589474
N	P55795	HNRNPH2	Heterogeneous nuclear ribonucleoprotein H2 (hnRNP H2) (FTP-3) (Heterogeneous nuclear ribonucleoprotein H') (hnRNP H') [Cleaved into: Heterogeneous nuclear ribonucleoprotein H2, N-terminally processed]	sp|P55795|HNRH2_HUMAN	HUMAN	49.263	449	1	0	0	4	0	3	43709	0	0	3416000	0	3778100	3	0	164.591	0.48	0.6223	0	0.5217	0.54966	0.494737
N	O15235	MRPS12	28S ribosomal protein S12, mitochondrial (MRP-S12) (S12mt) (MT-RPS12) (Mitochondrial small ribosomal subunit protein uS12m)	sp|O15235|RT12_HUMAN	HUMAN	15.173	138	0	1	0	1	0	1	0	27301	0	1699900	0	2762400	3	0.33	163.251	0.43	0.5837	0	0.5978	0.58988	0.0315789
N	P11388	TOP2A	DNA topoisomerase 2-alpha (EC 5.6.2.2) (DNA topoisomerase II, alpha isozyme)	sp|P11388|TOP2A_HUMAN	HUMAN	174.38	1531	0	0	3	3	5	5	0	0	14145	667870	1072700	531850	3	0.33	160.652	0.44	0.9858	0	0.6279	0.73457	0.0631579
N	Q9NR30	DDX21	Nucleolar RNA helicase 2 (EC 3.6.4.13) (DEAD box protein 21) (Gu-alpha) (Nucleolar RNA helicase Gu) (Nucleolar RNA helicase II) (RH II/Gu)	sp|Q9NR30|DDX21_HUMAN	HUMAN	87.343	783	10	11	15	31	23	34	238340	452080	1076600	87817000	111150000	77276000	3	0	156.304	0.48	0.9614	0.0003	0.5648	0.68379	0.631579
N	P15121	AKR1B1	Aldo-keto reductase family 1 member B1 (EC 1.1.1.300) (EC 1.1.1.372) (EC 1.1.1.54) (Aldehyde reductase) (Aldose reductase) (AR) (EC 1.1.1.21)	sp|P15121|ALDR_HUMAN;tr|E9PCX2|E9PCX2_HUMAN	HUMAN	35.853	316	2	1	2	1	0	0	181400	52112	106550	52982000	0	0	3	0.33	155.801	0.43	0	0.0002	0.5445	0.37323	0.0210526
N	P46087	NOP2	Probable 28S rRNA (cytosine(4447)-C(5))-methyltransferase (EC 2.1.1.-) (Nucleolar protein 1) (Nucleolar protein 2 homolog) (Proliferating-cell nucleolar antigen p120) (Proliferation-associated nucleolar protein p120)	sp|P46087|NOP2_HUMAN	HUMAN	89.301	812	3	4	9	15	15	15	34928	72827	258610	14224000	32532000	10187000	3	0	155.427	0.48	0.9981	0	0.5414	0.6791	0.273684
N	P11940	PABPC1	Polyadenylate-binding protein 1 (PABP-1) (Poly(A)-binding protein 1)	sp|P11940|PABP1_HUMAN;tr|E7EQV3|E7EQV3_HUMAN;tr|E7ERJ7|E7ERJ7_HUMAN;tr|A0A087WTT1|A0A087WTT1_HUMAN;tr|H0YAR2|H0YAR2_HUMAN	HUMAN	70.67	636	7	11	12	19	18	18	255960	961900	2211200	97579000	315020000	119870000	3	0.67	155.268	0.22	0.9889	0.0006	0.5343	0.67136	0.515789
N	P05388	RPLP0	60S acidic ribosomal protein P0 (60S ribosomal protein L10E) (Large ribosomal subunit protein uL10)	sp|P05388|RLA0_HUMAN;tr|F8VWS0|F8VWS0_HUMAN;tr|F8VU65|F8VU65_HUMAN;tr|F8VW21|F8VW21_HUMAN;tr|F8VPE8|F8VPE8_HUMAN;tr|G3V210|G3V210_HUMAN;tr|F8VQY6|F8VQY6_HUMAN;tr|F8VRK7|F8VRK7_HUMAN;tr|F8VZS0|F8VZS0_HUMAN;sp|Q8NHW5|RLA0L_HUMAN;tr|F8VWV4|F8VWV4_HUMAN;tr|F8VS58|F8VS58_HUMAN	HUMAN	34.273	317	5	7	7	12	12	14	1796100	3181700	6964900	231080000	1448500000	119550000	3	0	150.609	0.45	0.8406	0.003	0.4468	0.56568	0.663158
N	D6R9P3	HNRNPAB	Heterogeneous nuclear ribonucleoprotein A/B	tr|D6R9P3|D6R9P3_HUMAN;tr|D6RD18|D6RD18_HUMAN;tr|D6RBZ0|D6RBZ0_HUMAN;sp|Q99729|ROAA_HUMAN	HUMAN	30.302	280	3	2	3	9	0	11	518200	705360	2625200	250360000	0	323970000	3	0	149.225	0.48	0.61	0.0022	0.6359	0.62414	0.684211
N	Q8NCA5	FAM98A	Protein FAM98A	sp|Q8NCA5|FA98A_HUMAN;tr|E9PH82|E9PH82_HUMAN	HUMAN	55.4	519	1	4	5	9	7	11	0	271200	422700	13027000	65232000	25226000	3	0	149.128	0.46	0.9499	0.0001	0.521	0.65024	0.157895
N	P12270	TPR	Nucleoprotein TPR (Megator) (NPC-associated intranuclear protein) (Translocated promoter region protein)	sp|P12270|TPR_HUMAN	HUMAN	267.29	2363	1	2	1	0	0	1	6536	11279	7258.5	0	0	3738500	3	0	149.102	0.48	0	0	0.5975	0.40956	0.231579
N	O00541	PES1	Pescadillo homolog	tr|B5MCF9|B5MCF9_HUMAN;sp|O00541|PESC_HUMAN;tr|B3KXD6|B3KXD6_HUMAN	Human	66.077	571	0	0	0	0	8	0	0	0	0	0	9384100	0	3	0.33	147.707	0.24	0	0	1	0.68551	0.136842
N	Q9NVV4	MTPAP	Poly(A) RNA polymerase, mitochondrial (PAP) (EC 2.7.7.19) (PAP-associated domain-containing protein 1) (Polynucleotide adenylyltransferase) (Terminal uridylyltransferase 1) (TUTase 1) (mtPAP)	sp|Q9NVV4|PAPD1_HUMAN	HUMAN	66.171	582	0	0	0	0	2	0	0	0	0	0	994560	0	3	0.33	146.625	0.24	0	0	1	0.68551	0.0105263
N	O43143	DHX15	Pre-mRNA-splicing factor ATP-dependent RNA helicase DHX15 (EC 3.6.4.13) (ATP-dependent RNA helicase #46) (DEAH box protein 15)	sp|O43143|DHX15_HUMAN	HUMAN	90.932	795	2	2	4	18	15	20	26066	42249	101460	6359400	10088000	8176400	3	0	145.038	0.46	0.9468	0	0.5445	0.66541	0.284211
N	P42285	SKIV2L2	Exosome RNA helicase MTR4 (EC 3.6.4.13) (ATP-dependent RNA helicase DOB1) (ATP-dependent RNA helicase SKIV2L2) (Superkiller viralicidic activity 2-like 2) (TRAMP-like complex helicase)	sp|P42285|MTREX_HUMAN	HUMAN	117.8	1042	1	1	3	5	6	5	2259.6	2468.9	9561.6	256320	1477000	325090	3	1	144.044	0	0.9457	0	0.4758	0.61795	0.157895
N	O75607	NPM3	Nucleoplasmin-3	sp|O75607|NPM3_HUMAN	HUMAN	19.343	178	0	0	1	3	3	2	0	0	74947	1980100	7271400	1366300	3	0.67	141.671	0.21	0.9699	0	0.5465	0.67388	0.231579
N	Q9UHB9	SRP68	Signal recognition particle subunit SRP68 (SRP68) (Signal recognition particle 68 kDa protein)	sp|Q9UHB9|SRP68_HUMAN	HUMAN	70.729	627	0	0	3	11	5	7	0	0	33806	2177800	1457900	1094200	3	0	139.913	0.48	0.8932	0	0.6232	0.70275	0.0526316
N	Q9Y3I0	RTCB	RNA-splicing ligase RtcB homolog (EC 6.5.1.8) (3'-phosphate/5'-hydroxy nucleic acid ligase)	sp|Q9Y3I0|RTCB_HUMAN	HUMAN	55.21	505	3	4	7	18	17	19	129490	424990	1038100	31350000	143760000	43213000	3	0.33	136.83	0.44	0.9706	0.0003	0.4868	0.63314	0.242105
N	P22087	FBL	rRNA 2'-O-methyltransferase fibrillarin (EC 2.1.1.-) (34 kDa nucleolar scleroderma antigen) (Histone-glutamine methyltransferase) (U6 snRNA 2'-O-methyltransferase fibrillarin)	sp|P22087|FBRL_HUMAN;tr|M0R299|M0R299_HUMAN;tr|M0QXL5|M0QXL5_HUMAN;tr|M0R2Q4|M0R2Q4_HUMAN;tr|M0R0P1|M0R0P1_HUMAN;tr|M0R2U2|M0R2U2_HUMAN;tr|M0R1H0|M0R1H0_HUMAN;tr|M0R2B0|M0R2B0_HUMAN	HUMAN	33.784	321	1	1	1	5	4	3	18151	94367	36179	6305700	5967400	6800300	3	0.33	128.27	0.42	0.9103	0.0001	0.494	0.61953	0.284211
N	Q9NZB2	FAM120A	Constitutive coactivator of PPAR-gamma-like protein 1 (Oxidative stress-associated Src activator) (Protein FAM120A)	sp|Q9NZB2|F120A_HUMAN	HUMAN	121.89	1118	0	1	7	21	16	22	0	12575	170370	7500200	6903200	9264700	3	0	127.285	0.48	0.8888	0	0.6046	0.68866	0.178947
N	P40429	RPL13A	60S ribosomal protein L13a (23 kDa highly basic protein) (Large ribosomal subunit protein uL13)	sp|P40429|RL13A_HUMAN;tr|M0QYS1|M0QYS1_HUMAN;tr|Q8J015|Q8J015_HUMAN	HUMAN	23.577	203	6	5	5	7	7	7	599420	830320	3202500	212880000	1455100000	147270000	3	0	126.26	0.48	0.8574	0.0047	0.6935	0.73999	0.621053
N	X1WI28	X1WI28	60S ribosomal protein L10 (Fragment)	tr|X1WI28|X1WI28_HUMAN;sp|P27635|RL10_HUMAN;tr|A0A087WV22|A0A087WV22_HUMAN	HUMAN	22.975	200	0	0	0	2	0	2	664250	1130200	3710500	366990000	0	320970000	3	0	124.971	0.48	0.6307	0.0037	0.5903	0.59929	Not detected
N	P48634	PRRC2A	Protein PRRC2A (HLA-B-associated transcript 2) (Large proline-rich protein BAT2) (Proline-rich and coiled-coil-containing protein 2A) (Protein G2)	sp|P48634|PRC2A_HUMAN	HUMAN	228.86	2157	0	0	2	1	6	4	0	0	11347	192470	961120	251600	3	1	123.838	0	0.9635	0	0.5171	0.65175	0.157895
N	Q5BKZ1	ZNF326	DBIRD complex subunit ZNF326 (Zinc finger protein 326) (Zinc finger protein interacting with mRNPs and DBC1)	sp|Q5BKZ1|ZN326_HUMAN;tr|A0A0A0MRN4|A0A0A0MRN4_HUMAN	HUMAN	65.653	582	0	0	1	6	0	8	0	0	29386	901710	0	2658300	3	0.33	121.146	0.44	0.4813	0	0.655	0.59746	0.147368
N	P62273	RPS29	40S ribosomal protein S29 (Small ribosomal subunit protein uS14)	sp|P62273|RS29_HUMAN;tr|A0A087WTT6|A0A087WTT6_HUMAN;tr|A0A2R8Y851|A0A2R8Y851_HUMAN;tr|A0A2R8Y6P7|A0A2R8Y6P7_HUMAN	HUMAN	6.6767	56	2	1	1	2	1	2	603740	865270	1374700	25810000	285950000	13514000	3	0.33	120.684	0.43	0.6843	0.0028	0.3415	0.44523	0.263158
N	P83881	RPL36A	60S ribosomal protein L36a (60S ribosomal protein L44) (Cell growth-inhibiting gene 15 protein) (Cell migration-inducing gene 6 protein) (Large ribosomal subunit protein eL42)	sp|P83881|RL36A_HUMAN;tr|H0Y5B4|H0Y5B4_HUMAN;tr|H7BZ11|H7BZ11_HUMAN;tr|J3KQN4|J3KQN4_HUMAN;sp|Q969Q0|RL36L_HUMAN;tr|H7BY91|H7BY91_HUMAN;tr|H0Y3V9|H0Y3V9_HUMAN	HUMAN	12.441	106	1	1	1	3	3	3	825740	1224000	3415800	295900000	110210000	250730000	3	0.67	120.178	0.24	0.8188	0.0059	0.5437	0.62537	0.368421
N	B4DHE8	MSI2	RNA-binding protein Musashi homolog 2 (cDNA FLJ56904, highly similar to RNA-binding protein Musashi homolog 2)	tr|B4DHE8|B4DHE8_HUMAN;sp|Q96DH6|MSI2H_HUMAN;tr|J3KTC1|J3KTC1_HUMAN;tr|B4DM51|B4DM51_HUMAN	HUMAN	34.812	324	0	0	1	3	0	4	0	0	78351	4796800	0	4404900	3	0	117.442	0.48	0.63	0	0.6373	0.63124	0.0736842
N	P09001	MRPL3	39S ribosomal protein L3, mitochondrial (L3mt) (MRP-L3) (Mitochondrial large ribosomal subunit protein uL3m)	sp|P09001|RM03_HUMAN;tr|H0Y9G6|H0Y9G6_HUMAN;tr|E7ETU7|E7ETU7_HUMAN;tr|D6RC14|D6RC14_HUMAN;tr|E9PF06|E9PF06_HUMAN	HUMAN	38.632	348	0	1	0	0	2	0	0	14801	0	0	1675500	0	3	0.33	113.202	0.43	0	0	0.274	0.18784	0.0842105
N	P43246	MSH2	DNA mismatch repair protein Msh2 (hMSH2) (MutS protein homolog 2)	sp|P43246|MSH2_HUMAN;tr|A0A2R8YFH0|A0A2R8YFH0_HUMAN;tr|E9PHA6|E9PHA6_HUMAN;tr|A0A2R8Y6P0|A0A2R8Y6P0_HUMAN;tr|A0A2R8YG02|A0A2R8YG02_HUMAN;tr|A0A2R8Y7S8|A0A2R8Y7S8_HUMAN	HUMAN	104.74	934	1	1	3	1	0	1	4087.1	6240.8	28355	2071900	0	2297000	3	0	112.941	0.48	0.6221	0	0.5777	0.58796	0.0736842
N	Q9NU22	MDN1	Midasin (Dynein-related AAA-ATPase MDN1) (MIDAS-containing protein)	sp|Q9NU22|MDN1_HUMAN	HUMAN	632.81	5596	1	0	0	1	1	1	1235.5	0	0	11004	124790	2887.1	3	1	112.247	0	0.5896	0	0.2424	0.34806	0.105263
N	Q8N257	HIST3H2BB	Histone H2B type 3-B (H2B type 12) (H2B.U histone 1)	sp|Q8N257|H2B3B_HUMAN;sp|Q16778|H2B2E_HUMAN;sp|P33778|H2B1B_HUMAN;sp|P23527|H2B1O_HUMAN;sp|P06899|H2B1J_HUMAN	HUMAN	13.908	126	0	0	1	2	0	1	0	0	220090	13698000	0	10973000	3	0	112.095	0.48	0.6307	0.0002	0.6251	0.62307	0.505263
N	J3QRI7	J3QRI7	60S ribosomal protein L26 (Fragment)	tr|J3QRI7|J3QRI7_HUMAN;tr|J3QQQ9|J3QQQ9_HUMAN;tr|J3QQV1|J3QQV1_HUMAN;tr|J3QRC4|J3QRC4_HUMAN;sp|P61254|RL26_HUMAN	HUMAN	12.63	107	0	1	1	1	0	1	1053800	3563500	6499600	585540000	0	657980000	3	0	111.557	0.46	0.6213	0.0125	0.5574	0.57384	Not detected
N	D3YTB1	RPL32	60S ribosomal protein L32 (Fragment)	tr|D3YTB1|D3YTB1_HUMAN;sp|P62910|RL32_HUMAN;tr|F8W727|F8W727_HUMAN	HUMAN	15.616	133	3	4	6	8	0	8	1014100	1429200	3135400	344930000	0	274380000	3	0.67	111.013	0.24	0.6306	0.0049	0.5397	0.56456	0.410526
N	Q96PK6	RBM14-RBM4;RBM14	RNA-binding protein 14 (Paraspeckle protein 2) (PSP2) (RNA-binding motif protein 14) (RRM-containing coactivator activator/modulator) (Synaptotagmin-interacting protein) (SYT-interacting protein)	sp|Q96PK6|RBM14_HUMAN	HUMAN	69.491	669	0	5	12	7	5	9	0	146000	1136000	2638300	5125500	3283800	3	0	110.275	0.48	0.9692	0	0.079	0.35319	0.221053
N	Q96GY0	ZC2HC1A	Zinc finger C2HC domain-containing protein 1A	sp|Q96GY0|ZC21A_HUMAN;tr|H0YAP0|H0YAP0_HUMAN	HUMAN	35.092	325	0	0	0	1	0	1	0	0	0	1229100	0	912990	3	0.67	109.665	0	0.6293	0	1	0.87966	Not detected
N	P61313	RPL15	60S ribosomal protein L15 (Large ribosomal subunit protein eL15)	sp|P61313|RL15_HUMAN;tr|A0A2R8YEM3|A0A2R8YEM3_HUMAN;tr|E7EQV9|E7EQV9_HUMAN;tr|E7ENU7|E7ENU7_HUMAN;tr|E7EX53|E7EX53_HUMAN;tr|A0A2R8Y738|A0A2R8Y738_HUMAN	HUMAN	24.146	204	4	6	6	8	10	8	1467600	2176800	5481600	369330000	384860000	224100000	3	1	104.776	0	0.9501	0.0038	0.4656	0.61232	0.621053
N	Q15149	PLEC	Plectin (PCN) (PLTN) (Hemidesmosomal protein 1) (HD1) (Plectin-1)	sp|Q15149|PLEC_HUMAN;tr|H0YDN1|H0YDN1_HUMAN	HUMAN	531.78	4684	4	3	7	6	0	5	7038.4	4947.7	23519	1771600	0	1935500	3	0	104.409	0.48	0.623	0	0.5386	0.56143	0.126316
N	P20020	ATP2B1	Plasma membrane calcium-transporting ATPase 1 (EC 7.2.2.10) (Plasma membrane calcium ATPase isoform 1) (PMCA1) (Plasma membrane calcium pump isoform 1)	sp|P20020|AT2B1_HUMAN;tr|E7ERY9|E7ERY9_HUMAN	HUMAN	134.68	1220	0	1	0	0	0	0	0	7604.8	0	0	783040	0	3	0.33	102.967	0.41	0	0	0.2556	0.1752	Not detected
N	P19338	NCL	Nucleolin (Protein C23)	sp|P19338|NUCL_HUMAN;tr|H7BY16|H7BY16_HUMAN	HUMAN	76.613	710	18	20	19	26	25	30	3417500	4593300	8909700	370640000	1099600000	259690000	3	1	102.221	0	0.9893	0.0016	0.3882	0.57134	0.905263
N	C9J4Z3	RPL37A	60S ribosomal protein L37a (Ribosomal protein L37a, isoform CRA_c)	tr|C9J4Z3|C9J4Z3_HUMAN;sp|P61513|RL37A_HUMAN;tr|M0R0A1|M0R0A1_HUMAN;tr|Q6P4E4|Q6P4E4_HUMAN;tr|E9PEL3|E9PEL3_HUMAN;tr|M0R2L6|M0R2L6_HUMAN	HUMAN	7.624	68	3	3	4	4	0	4	1587300	1811800	4458000	509230000	0	292190000	3	0	101.996	0.48	0.6148	0.0123	0.5136	0.54187	0.389474
N	O95793	STAU1	Double-stranded RNA-binding protein Staufen homolog 1	sp|O95793|STAU1_HUMAN;tr|Q5JW30|Q5JW30_HUMAN;tr|A0A087X1A5|A0A087X1A5_HUMAN	HUMAN	63.182	577	0	2	4	16	10	14	0	21632	76151	13006000	29297000	8386100	3	0.33	101.949	0.43	0.9947	0.0001	0.8099	0.86209	0.305263
N	Q9NX24	NHP2	H/ACA ribonucleoprotein complex subunit 2 (Nucleolar protein family A member 2) (snoRNP protein NHP2)	sp|Q9NX24|NHP2_HUMAN;tr|D6RC52|D6RC52_HUMAN;tr|D6RCB9|D6RCB9_HUMAN;tr|J3QSY4|J3QSY4_HUMAN	HUMAN	17.201	153	0	0	0	1	3	1	0	0	0	1056300	25799000	1064400	3	1	101.809	0	0.5421	0.0001	1	0.85278	0.0526316
N	Q8TCS8	PNPT1	Polyribonucleotide nucleotidyltransferase 1, mitochondrial (EC 2.7.7.8) (3'-5' RNA exonuclease OLD35) (PNPase old-35) (Polynucleotide phosphorylase 1) (PNPase 1) (Polynucleotide phosphorylase-like protein)	sp|Q8TCS8|PNPT1_HUMAN	HUMAN	85.95	783	2	0	0	1	0	1	14720	0	0	478470	0	1011700	3	0.33	101.028	0.44	0.5431	0	0.408	0.44721	Not detected
N	P52292	KPNA2	Importin subunit alpha-1 (Karyopherin subunit alpha-2) (RAG cohort protein 1) (SRP1-alpha)	sp|P52292|IMA1_HUMAN	HUMAN	57.861	529	2	6	6	4	6	5	20250	131000	252540	1254100	6859100	1448300	3	0.33	100.569	0.42	0.9491	0	0.1326	0.38372	0.357895
N	Q02878	RPL6	60S ribosomal protein L6 (Large ribosomal subunit protein eL6) (Neoplasm-related protein C140) (Tax-responsive enhancer element-binding protein 107) (TaxREB107)	sp|Q02878|RL6_HUMAN	HUMAN	32.728	288	11	12	12	15	14	15	3767800	5868200	14349000	712310000	1247200000	451770000	3	0	100.531	0.48	0.9899	0.006	0.4239	0.59605	0.652632
N	P62979	RPS27A	Ubiquitin-40S ribosomal protein S27a (Ubiquitin carboxyl extension protein 80) [Cleaved into: Ubiquitin; 40S ribosomal protein S27a (Small ribosomal subunit protein eS31)]	sp|P62979|RS27A_HUMAN;tr|A0A2R8Y422|A0A2R8Y422_HUMAN;tr|J3QS39|J3QS39_HUMAN;tr|J3QTR3|J3QTR3_HUMAN;tr|F5H6Q2|F5H6Q2_HUMAN;sp|P62987|RL40_HUMAN;tr|F5GYU3|F5GYU3_HUMAN;tr|F5H2Z3|F5H2Z3_HUMAN;tr|F5H265|F5H265_HUMAN;tr|B4DV12|B4DV12_HUMAN;tr|F5H388|F5H388_HUMAN;tr|F5H747|F5H747_HUMAN;tr|F5GXK7|F5GXK7_HUMAN;tr|J3QKN0|J3QKN0_HUMAN;tr|Q5PY61|Q5PY61_HUMAN;sp|P0CG47|UBB_HUMAN;tr|Q96C32|Q96C32_HUMAN;sp|P0C…	HUMAN	17.965	156	4	6	5	6	5	7	2235000	5345700	7927400	327180000	938960000	284570000	3	0	99.9936	0.48	0.9977	0.0066	0.3955	0.57896	0.905263
N	Q9BXS6	NUSAP1	Nucleolar and spindle-associated protein 1 (NuSAP)	sp|Q9BXS6|NUSAP_HUMAN	HUMAN	49.451	441	0	1	3	8	3	9	0	42273	100250	5942500	2725000	5307000	3	1	98.0302	0	0.8393	0	0.5168	0.6132	Not detected
N	A3KFL2	EXOSC2	Ribosomal RNA-processing protein 4	tr|A3KFL2|A3KFL2_HUMAN;sp|Q13868|EXOS2_HUMAN;tr|A3KFL5|A3KFL5_HUMAN;tr|A3KFL1|A3KFL1_HUMAN	HUMAN	31.994	285	0	1	0	2	0	1	0	10277	0	595680	0	403380	3	0	97.2132	0.48	0.6258	0	0.4598	0.50827	0.168421
N	P62917	RPL8	60S ribosomal protein L8 (Large ribosomal subunit protein uL2)	sp|P62917|RL8_HUMAN;tr|E9PKZ0|E9PKZ0_HUMAN;tr|E9PKU4|E9PKU4_HUMAN;tr|G3V1A1|G3V1A1_HUMAN	HUMAN	28.024	257	6	5	5	12	9	12	3656700	4234300	11192000	399550000	1175600000	269050000	3	0.67	96.6393	0.24	0.9876	0.0046	0.382	0.56663	0.642105
N	Q9Y224	C14orf166	RNA transcription, translation and transport factor protein (CLE7 homolog) (CLE) (hCLE)	sp|Q9Y224|RTRAF_HUMAN;tr|G3V4C6|G3V4C6_HUMAN;tr|H0YJB9|H0YJB9_HUMAN	HUMAN	28.068	244	3	3	2	7	7	11	408210	236400	291080	8372400	58503000	22625000	3	0.67	95.6518	0.23	0.9109	0.0002	0.3344	0.51029	Not detected
N	O43172	PRPF4	U4/U6 small nuclear ribonucleoprotein Prp4 (PRP4 homolog) (hPrp4) (U4/U6 snRNP 60 kDa protein) (WD splicing factor Prp4)	sp|O43172|PRP4_HUMAN	HUMAN	58.449	522	0	2	2	5	0	8	0	13276	29777	1236200	0	2762100	3	0	92.8693	0.48	0.5335	0	0.5433	0.53704	0.0947368
N	Q9Y2L1	DIS3	Exosome complex exonuclease RRP44 (EC 3.1.13.-) (EC 3.1.26.-) (Protein DIS3 homolog) (Ribosomal RNA-processing protein 44)	sp|Q9Y2L1|RRP44_HUMAN;tr|G3V1J5|G3V1J5_HUMAN;tr|F2Z2C0|F2Z2C0_HUMAN	HUMAN	109	958	0	1	0	1	0	0	0	2881	0	261270	0	0	3	0.33	90.5929	0.41	0	0	0.4242	0.2908	0.0210526
N	O14654	IRS4	Insulin receptor substrate 4 (IRS-4) (160 kDa phosphotyrosine protein) (py160) (Phosphoprotein of 160 kDa) (pp160)	sp|O14654|IRS4_HUMAN	HUMAN	133.77	1257	0	1	5	7	4	7	0	11765	73915	782810	1100900	1076000	3	0.67	88.6619	0.21	0.9239	0	0.2689	0.46942	0.484211
N	P19525	EIF2AK2	Interferon-induced, double-stranded RNA-activated protein kinase (EC 2.7.11.1) (Eukaryotic translation initiation factor 2-alpha kinase 2) (eIF-2A protein kinase 2) (Interferon-inducible RNA-dependent protein kinase) (P1/eIF-2A protein kinase) (Protein kinase RNA-activated) (PKR) (Protein kinase R) (Tyrosine-protein kinase EIF2AK2) (EC 2.7.10.2) (p68 kinase)	sp|P19525|E2AK2_HUMAN	HUMAN	62.094	551	0	0	1	1	0	3	0	0	8698.5	41106	0	724340	3	0.33	87.9975	0.42	0.1682	0	0.5876	0.45474	0.0421053
N	J3QL05	J3QL05	Serine/arginine-rich splicing factor 2 (Splicing component, 35 kDa) (Splicing factor SC35) (Splicing factor, arginine/serine-rich 2) (Fragment)	tr|J3QL05|J3QL05_HUMAN;tr|J3KP15|J3KP15_HUMAN;sp|Q01130|SRSF2_HUMAN	HUMAN	15.156	130	0	0	0	2	0	2	0	0	0	5451700	0	3932700	3	0.67	87.6293	0	0.6284	0.0001	1	0.87938	Not detected
N	Q9H0D6	XRN2	5'-3' exoribonuclease 2 (EC 3.1.13.-) (DHM1-like protein) (DHP protein)	sp|Q9H0D6|XRN2_HUMAN	HUMAN	108.58	950	0	5	4	8	9	8	0	36022	36451	1227000	3833300	1258200	3	1	87.1842	0	0.995	0	0.3774	0.56569	0.189474
N	Q12849	GRSF1	G-rich sequence factor 1 (GRSF-1)	tr|H0Y8R1|H0Y8R1_HUMAN;tr|F5H5I6|F5H5I6_HUMAN;tr|H0YAK1|H0YAK1_HUMAN;sp|Q12849|GRSF1_HUMAN	Human	47.27	417	0	0	0	0	9	0	0	0	0	0	17316000	0	3	0.33	86.9478	0.24	0	0	1	0.68551	0.126316
N	P0DMV9	P0DMV9	Heat shock 70 kDa protein 1B (Heat shock 70 kDa protein 2) (HSP70-2) (HSP70.2)	sp|P0DMV9|HS71B_HUMAN;sp|P0DMV8|HS71A_HUMAN;tr|A0A0G2JIW1|A0A0G2JIW1_HUMAN;tr|V9GZ37|V9GZ37_HUMAN	HUMAN	70.051	641	13	13	12	23	18	24	12798000	13836000	18739000	1238900000	1593800000	1100300000	3	0	86.6815	0.48	0.9625	0.0049	0.3815	0.55848	Not detected
N	Q9Y3D3	MRPS16	28S ribosomal protein S16, mitochondrial (MRP-S16) (S16mt) (Mitochondrial small ribosomal subunit protein bS16m)	sp|Q9Y3D3|RT16_HUMAN;tr|A6ND22|A6ND22_HUMAN	HUMAN	15.345	137	0	0	0	1	0	0	0	0	0	816600	0	0	3	0.33	86.6097	0.24	0	0	1	0.68551	Not detected
N	P63167	DYNLL1	Dynein light chain 1, cytoplasmic (8 kDa dynein light chain) (DLC8) (Dynein light chain LC8-type 1) (Protein inhibitor of neuronal nitric oxide synthase) (PIN)	sp|P63167|DYL1_HUMAN	HUMAN	10.366	89	0	0	0	0	1	1	79114	83198	0	4507600	3020100	6518200	3	0.24	86.5204	0.45	0.8224	0.0001	0.3664	0.50488	0.0631579
N	P52272	HNRNPM	Heterogeneous nuclear ribonucleoprotein M (hnRNP M)	sp|P52272|HNRPM_HUMAN;tr|A0A087X0X3|A0A087X0X3_HUMAN;tr|M0R019|M0R019_HUMAN;tr|M0R0N3|M0R0N3_HUMAN;tr|M0R2T0|M0R2T0_HUMAN	HUMAN	77.515	730	3	6	6	18	27	20	41502	157190	582090	8270100	45755000	13209000	3	0	85.7813	0.48	0.953	0.0001	0.3837	0.55709	0.568421
N	P35250	RFC2	Replication factor C subunit 2 (Activator 1 40 kDa subunit) (A1 40 kDa subunit) (Activator 1 subunit 2) (Replication factor C 40 kDa subunit) (RF-C 40 kDa subunit) (RFC40)	sp|P35250|RFC2_HUMAN;tr|A0A087WVY3|A0A087WVY3_HUMAN;tr|H7C5P4|H7C5P4_HUMAN	HUMAN	39.157	354	0	0	1	0	5	1	0	0	28482	0	2438900	0	3	0	85.6295	0.48	0	0	0.325	0.22277	0.105263
N	K7EMM8	K7EMM8	Glyoxylate reductase 1 homolog (Nuclear protein NP60) (Putative oxidoreductase GLYR1) (Fragment)	tr|K7EMM8|K7EMM8_HUMAN;sp|Q49A26|GLYR1_HUMAN	HUMAN	57.215	524	0	1	0	6	0	6	0	22391	0	951610	0	964630	3	0.33	85.5808	0.44	0.6269	0	0.4327	0.49001	Not detected
N	P16403	HIST1H1C	Histone H1.2 (Histone H1c) (Histone H1d) (Histone H1s-1)	sp|P16403|H12_HUMAN	HUMAN	21.364	213	1	1	0	2	0	1	2997200	5621200	13054000	1042400000	0	796820000	3	0	84.8646	0.48	0.63	0.0091	0.4818	0.52473	0.863158
N	B4DJC3	H2AFY	Histone H2A	tr|B4DJC3|B4DJC3_HUMAN;sp|O75367|H2AY_HUMAN	HUMAN	21.548	200	1	1	1	1	0	1	32970	137910	231380	15222000	0	18919000	3	0.67	84.8097	0.23	0.6136	0.0002	0.4899	0.52515	0.0736842
N	Q9UJA5	TRMT6	tRNA (adenine(58)-N(1))-methyltransferase non-catalytic subunit TRM6 (mRNA methyladenosine-N(1)-methyltransferase non-catalytic subunit TRM6) (tRNA(m1A58)-methyltransferase subunit TRM6) (tRNA(m1A58)MTase subunit TRM6)	sp|Q9UJA5|TRM6_HUMAN	HUMAN	55.799	497	0	1	1	0	5	0	0	13172	28903	0	3580100	0	3	0	84.4861	0.48	0	0	0.2825	0.19368	0.0526316
N	P62318	SNRPD3	Small nuclear ribonucleoprotein Sm D3 (Sm-D3) (snRNP core protein D3)	sp|P62318|SMD3_HUMAN;tr|H3BT13|H3BT13_HUMAN	HUMAN	13.916	126	0	1	1	2	2	3	0	113240	169550	4497500	8769100	10450000	3	0.67	83.8665	0.23	0.8565	0.0002	0.4386	0.56492	0.389474
N	Q6YHU6	THADA	Thyroid adenoma-associated protein (Gene inducing thyroid adenomas protein)	sp|Q6YHU6|THADA_HUMAN;tr|B5MC89|B5MC89_HUMAN;tr|H0Y3V5|H0Y3V5_HUMAN	HUMAN	219.6	1953	0	0	0	0	1	2	0	0	0	0	6027500	95422	3	0.67	83.2638	0	0.1642	0	1	0.73617	Not detected
N	O00442	RTCA	RNA 3'-terminal phosphate cyclase (RNA cyclase) (RNA-3'-phosphate cyclase) (EC 6.5.1.4) (RNA terminal phosphate cyclase domain-containing protein 1) (RTC domain-containing protein 1)	sp|O00442|RTCA_HUMAN;tr|A6NIC1|A6NIC1_HUMAN	HUMAN	39.336	366	1	0	0	2	4	0	62701	0	0	429760	4857800	0	3	0	80.4387	0.48	0.4254	0	0.1887	0.26063	0.0105263
N	P62266	RPS23	40S ribosomal protein S23 (Small ribosomal subunit protein uS12)	sp|P62266|RS23_HUMAN;tr|D6RD47|D6RD47_HUMAN	HUMAN	15.807	143	3	5	4	5	4	5	9329600	2033100	2224700	255550000	660260000	168690000	3	0.33	79.8166	0.43	0.9929	0.005	0.2705	0.49179	0.505263
N	Q8WWK9	CKAP2	Cytoskeleton-associated protein 2 (CTCL tumor antigen se20-10) (Tumor- and microtubule-associated protein)	sp|Q8WWK9|CKAP2_HUMAN	HUMAN	76.986	683	0	0	1	2	0	1	0	0	10854	668400	0	177310	3	0.33	77.9169	0.42	0.502	0	0.5262	0.51556	0.0631579
N	Q9UKV8	AGO2	Protein argonaute-2 (Argonaute2) (hAgo2) (EC 3.1.26.n2) (Argonaute RISC catalytic component 2) (Eukaryotic translation initiation factor 2C 2) (eIF-2C 2) (eIF2C 2) (PAZ Piwi domain protein) (PPD) (Protein slicer)	sp|Q9UKV8|AGO2_HUMAN	HUMAN	97.207	859	0	1	1	1	0	1	0	3823.1	6623.1	411710	0	401660	3	0.33	77.8605	0.44	0.6283	0	0.4828	0.52484	0.0105263
N	P47914	RPL29	60S ribosomal protein L29 (Cell surface heparin-binding protein HIP) (Large ribosomal subunit protein eL29)	sp|P47914|RL29_HUMAN;tr|A0A3B3ITT5|A0A3B3ITT5_HUMAN	HUMAN	17.752	159	2	2	2	3	2	3	3553100	4814000	10160000	495590000	693520000	230140000	3	0	76.6039	0.48	0.9637	0.0065	0.354	0.54004	0.631579
N	A0A0B4J1Z1	A0A0B4J1Z1	Serine/arginine-rich-splicing factor 7 (Splicing factor, arginine/serine-rich 7, 35kDa, isoform CRA_a)	tr|A0A0B4J1Z1|A0A0B4J1Z1_HUMAN;tr|C9JAB2|C9JAB2_HUMAN;sp|Q16629|SRSF7_HUMAN	HUMAN	15.763	137	1	1	3	3	0	4	92437	92236	604770	28737000	0	31451000	3	0.67	76.2411	0.21	0.6229	0.0005	0.4832	0.52341	Not detected
N	J3QR09	J3QR09	Ribosomal protein L19	tr|J3QR09|J3QR09_HUMAN;tr|J3KTE4|J3KTE4_HUMAN;sp|P84098|RL19_HUMAN	HUMAN	23.134	193	3	5	4	7	0	7	1854600	4579000	8822600	658580000	0	498710000	3	0	74.394	0.48	0.6297	0.0063	0.4526	0.5046	Not detected
N	Q9ULW0	TPX2	Targeting protein for Xklp2 (Differentially expressed in cancerous and non-cancerous lung cells 2) (DIL-2) (Hepatocellular carcinoma-associated antigen 519) (Hepatocellular carcinoma-associated antigen 90) (Protein fls353) (Restricted expression proliferation-associated protein 100) (p100)	sp|Q9ULW0|TPX2_HUMAN	HUMAN	85.652	747	1	0	0	0	0	1	3940.2	0	0	0	0	291030	3	0.33	73.8617	0.41	0	0	0.3465	0.23753	0.0105263
N	M0R117	M0R117	60S ribosomal protein L18a	tr|M0R117|M0R117_HUMAN;sp|Q02543|RL18A_HUMAN;tr|M0R3D6|M0R3D6_HUMAN;tr|M0R1A7|M0R1A7_HUMAN;tr|M0R0P7|M0R0P7_HUMAN	HUMAN	18.079	154	3	4	4	6	0	7	920460	2071900	3777700	306830000	0	192710000	3	0.67	73.7866	0.24	0.6215	0.0034	0.4397	0.49323	Not detected
N	P52597	HNRNPF	Heterogeneous nuclear ribonucleoprotein F (hnRNP F) (Nucleolin-like protein mcs94-1) [Cleaved into: Heterogeneous nuclear ribonucleoprotein F, N-terminally processed]	sp|P52597|HNRPF_HUMAN	HUMAN	45.671	415	4	4	3	12	8	12	602080	924770	2102100	108120000	21551000	139800000	3	0.67	73.647	0.21	0.7174	0.0007	0.4358	0.52007	0.431579
N	Q12906	ILF3	Interleukin enhancer-binding factor 3 (Double-stranded RNA-binding protein 76) (DRBP76) (M-phase phosphoprotein 4) (MPP4) (Nuclear factor associated with dsRNA) (NFAR) (Nuclear factor of activated T-cells 90 kDa) (NF-AT-90) (Translational control protein 80) (TCP80)	sp|Q12906|ILF3_HUMAN	HUMAN	95.337	894	8	8	13	20	23	22	347300	490610	2162100	64163000	113090000	52255000	3	0	68.8523	0.48	0.991	0.0002	0.3852	0.56982	0.368421
N	O95202	LETM1	Mitochondrial proton/calcium exchanger protein (Leucine zipper-EF-hand-containing transmembrane protein 1)	sp|O95202|LETM1_HUMAN	HUMAN	83.353	739	0	0	1	0	1	0	0	0	23422	0	1612100	0	3	0.33	68.7404	0.44	0	0	0.279	0.19126	0.0315789
N	P04844	RPN2	Dolichyl-diphosphooligosaccharide--protein glycosyltransferase subunit 2 (Dolichyl-diphosphooligosaccharide--protein glycosyltransferase 63 kDa subunit) (RIBIIR) (Ribophorin II) (RPN-II) (Ribophorin-2)	sp|P04844|RPN2_HUMAN	HUMAN	69.283	631	0	0	1	0	3	0	0	0	15706	0	1070600	0	3	0	68.165	0.47	0	0	0.2771	0.18992	0.147368
N	Q13428	TCOF1	Treacle protein (Treacher Collins syndrome protein)	sp|Q13428|TCOF_HUMAN;tr|J3KQ96|J3KQ96_HUMAN;tr|E7ETY2|E7ETY2_HUMAN;tr|A0A3B3IS06|A0A3B3IS06_HUMAN	HUMAN	152.1	1488	1	3	3	5	4	5	3586.6	18292	25883	774660	1919400	516140	3	0	67.2088	0.48	0.9946	0	0.315	0.52277	0.2
N	P06748	NPM1	Nucleophosmin (NPM) (Nucleolar phosphoprotein B23) (Nucleolar protein NO38) (Numatrin)	sp|P06748|NPM_HUMAN	HUMAN	32.575	294	6	5	8	12	8	10	3692800	8220200	20312000	496960000	1562600000	248520000	3	0	65.5239	0.48	0.9584	0.0048	0.3158	0.51223	0.705263
N	P55265	ADAR	Double-stranded RNA-specific adenosine deaminase (DRADA) (EC 3.5.4.37) (136 kDa double-stranded RNA-binding protein) (p136) (Interferon-inducible protein 4) (IFI-4) (K88DSRBP)	sp|P55265|DSRAD_HUMAN;tr|A0A3B3IRQ9|A0A3B3IRQ9_HUMAN;tr|H0YCK3|H0YCK3_HUMAN;tr|A0A3B3ISX1|A0A3B3ISX1_HUMAN	HUMAN	136.06	1226	1	2	3	6	4	8	3702.3	10721	17335	369950	904880	969960	3	0.67	64.5828	0.23	0.8554	0	0.3723	0.51912	0.0315789
N	P67870	CSNK2B	Casein kinase II subunit beta (CK II beta) (Phosvitin) (Protein G5a)	sp|P67870|CSK2B_HUMAN;tr|Q5SRQ6|Q5SRQ6_HUMAN;tr|Q5SRQ3|Q5SRQ3_HUMAN;tr|N0E472|N0E472_HUMAN;tr|A0A0G2JM12|A0A0G2JM12_HUMAN;tr|N0E644|N0E644_HUMAN;tr|A0A0G2JM58|A0A0G2JM58_HUMAN	HUMAN	24.942	215	1	2	2	0	4	0	33003	97680	134050	0	16890000	0	3	0.33	63.8001	0.41	0	0	0.2025	0.13885	0.0210526
N	Q9Y5L0	TNPO3	Transportin-3 (Importin-12) (Imp12) (Transportin-SR) (TRN-SR)	sp|Q9Y5L0|TNPO3_HUMAN;tr|C9J7E5|C9J7E5_HUMAN;tr|E9PFH4|E9PFH4_HUMAN	HUMAN	104.2	923	0	1	1	0	1	0	0	8730.9	26680	0	2258700	0	3	0	63.7315	0.48	0	0	0.2347	0.16091	Not detected
N	A0A087WVT1	A0A087WVT1	Zinc finger protein 48	tr|A0A087WVT1|A0A087WVT1_HUMAN;sp|Q96MX3|ZNF48_HUMAN	HUMAN	53.987	495	0	1	0	1	0	2	0	50806	0	1124900	0	1967100	3	0	60.859	0.48	0.5734	0	0.3569	0.42157	Not detected
N	I3L2Z5	I3L2Z5	Myc-associated zinc finger protein (Fragment)	tr|I3L2Z5|I3L2Z5_HUMAN;tr|A0A087WWR2|A0A087WWR2_HUMAN;sp|P56270|MAZ_HUMAN;tr|H3BQI4|H3BQI4_HUMAN;tr|I3L411|I3L411_HUMAN;tr|I3L4Y2|I3L4Y2_HUMAN;tr|H3BPU3|H3BPU3_HUMAN;tr|H3BQS2|H3BQS2_HUMAN	HUMAN	22.187	202	1	0	1	1	0	1	185620	0	152390	10489000	0	10059000	3	0.33	60.7906	0.42	0.6289	0.0001	0.3489	0.4332	Not detected
N	Q14103	HNRNPD	Heterogeneous nuclear ribonucleoprotein D0 (hnRNP D0) (AU-rich element RNA-binding protein 1)	sp|Q14103|HNRPD_HUMAN;tr|H0YA96|H0YA96_HUMAN;tr|H0Y8G5|H0Y8G5_HUMAN;tr|D6RAF8|D6RAF8_HUMAN;tr|D6RF44|D6RF44_HUMAN;tr|D6RBQ9|D6RBQ9_HUMAN	HUMAN	38.434	355	3	4	4	11	7	11	979330	1384500	3820900	99645000	138650000	146720000	3	0.67	59.3726	0.24	0.9112	0.0009	0.3514	0.522	0.736842
N	Q9P287	BCCIP	BRCA2 and CDKN1A-interacting protein (P21- and CDK-associated protein 1) (Protein TOK-1)	sp|Q9P287|BCCIP_HUMAN	HUMAN	35.979	314	1	0	0	2	2	0	18651	0	0	231260	845740	0	3	0.67	57.7449	0.24	0.6125	0	0.1573	0.29682	Not detected
N	Q9H6T3	RPAP3	RNA polymerase II-associated protein 3	sp|Q9H6T3|RPAP3_HUMAN	HUMAN	75.718	665	0	1	0	1	0	1	0	7691.7	0	142670	0	300680	3	0.33	57.6401	0.41	0.5437	0	0.3462	0.40503	0.0842105
N	Q9P035	PTPLAD1	Very-long-chain (3R)-3-hydroxyacyl-CoA dehydratase 3 (EC 4.2.1.134) (3-hydroxyacyl-CoA dehydratase 3) (HACD3) (Butyrate-induced protein 1) (B-ind1) (hB-ind1) (Protein-tyrosine phosphatase-like A domain-containing protein 1)	sp|Q9P035|HACD3_HUMAN;tr|H3BS72|H3BS72_HUMAN;tr|H3BPZ1|H3BPZ1_HUMAN	HUMAN	43.159	362	1	2	1	0	5	1	15509	95051	115520	0	12560000	397790	3	0	57.3143	0.47	0.2631	0	0.1986	0.21736	Not detected
N	A0A087WYC8	A0A087WYC8	Regulator of nonsense transcripts 3B	tr|A0A087WYC8|A0A087WYC8_HUMAN;sp|Q9BZI7|REN3B_HUMAN	HUMAN	25.232	217	0	0	1	3	0	2	0	0	54617	2070700	0	1002000	3	0	56.2282	0.48	0.5978	0	0.4503	0.4931	Not detected
N	Q00059	TFAM	Transcription factor A, mitochondrial (mtTFA) (Mitochondrial transcription factor 1) (MtTF1) (Transcription factor 6) (TCF-6) (Transcription factor 6-like 2)	sp|Q00059|TFAM_HUMAN;tr|H7BYN3|H7BYN3_HUMAN	HUMAN	29.096	246	2	2	3	5	6	7	104260	145730	563740	4668800	32396000	6728400	3	0	53.8179	0.45	0.9231	0.0001	0.2538	0.45879	0.126316
N	Q15427	SF3B4	Splicing factor 3B subunit 4 (Pre-mRNA-splicing factor SF3b 49 kDa subunit) (Spliceosome-associated protein 49) (SAP 49)	sp|Q15427|SF3B4_HUMAN	HUMAN	44.385	424	0	0	0	1	0	1	0	0	0	303760	0	479780	3	0.67	53.601	0	0.5875	0	1	0.86677	0.136842
N	P35221	CTNNA1	Catenin alpha-1 (Alpha E-catenin) (Cadherin-associated protein) (Renal carcinoma antigen NY-REN-13)	sp|P35221|CTNA1_HUMAN;tr|G3XAM7|G3XAM7_HUMAN	HUMAN	100.07	906	0	1	1	1	7	0	0	12838	9999.9	306410	905760	0	3	0.67	53.0771	0.22	0.6267	0	0.2269	0.34892	0.0842105
N	P82663	MRPS25	28S ribosomal protein S25, mitochondrial (MRP-S25) (S25mt) (Mitochondrial small ribosomal subunit protein mS25)	sp|P82663|RT25_HUMAN;tr|E7EPW2|E7EPW2_HUMAN	HUMAN	20.116	173	1	1	1	4	0	3	53403	64462	148340	11026000	0	3092500	3	0.67	53.0362	0.22	0.5125	0.0001	0.3474	0.3963	0.0105263
N	O14745	SLC9A3R1	Na(+)/H(+) exchange regulatory cofactor NHE-RF1 (NHERF-1) (Ezrin-radixin-moesin-binding phosphoprotein 50) (EBP50) (Regulatory cofactor of Na(+)/H(+) exchanger) (Sodium-hydrogen exchanger regulatory factor 1) (Solute carrier family 9 isoform A3 regulatory factor 1)	sp|O14745|NHRF1_HUMAN;tr|J3QRP6|J3QRP6_HUMAN	HUMAN	38.868	358	0	0	0	1	0	1	0	0	0	556910	0	365420	3	0.67	52.3017	0	0.6241	0	1	0.87808	Not detected
N	P11387	TOP1	DNA topoisomerase 1 (EC 5.6.2.1) (DNA topoisomerase I)	sp|P11387|TOP1_HUMAN	HUMAN	90.725	765	11	11	11	15	21	15	196020	349900	1166500	12952000	66839000	9806600	3	1	52.2298	0	0.9277	0.0001	0.2447	0.45392	0.221053
N	Q9UNM6	PSMD13	26S proteasome non-ATPase regulatory subunit 13 (26S proteasome regulatory subunit RPN9) (26S proteasome regulatory subunit S11) (26S proteasome regulatory subunit p40.5)	sp|Q9UNM6|PSD13_HUMAN;tr|A0A087WUL9|A0A087WUL9_HUMAN;tr|J3KNQ3|J3KNQ3_HUMAN;tr|E9PL38|E9PL38_HUMAN;tr|H0YD73|H0YD73_HUMAN	HUMAN	42.945	376	2	3	6	2	0	2	24702	40525	186940	4827700	0	8347000	3	0	52.1838	0.48	0.575	0	0.394	0.44748	0.126316
N	P62140	PPP1CB	Serine/threonine-protein phosphatase PP1-beta catalytic subunit (PP-1B) (PPP1CD) (EC 3.1.3.16) (EC 3.1.3.53)	sp|P62140|PP1B_HUMAN;tr|E7ETD8|E7ETD8_HUMAN	HUMAN	37.186	327	1	1	4	0	0	2	40034	70035	387030	833800	0	1067700	3	0	52.1774	0.48	0.611	0	0.0462	0.22016	0.263158
N	A0A087WX29	A0A087WX29	TAR DNA-binding protein 43 (Fragment)	tr|A0A087WX29|A0A087WX29_HUMAN;sp|Q13148|TADBP_HUMAN;tr|K7EJM5|K7EJM5_HUMAN;tr|A0A0A0N0M3|A0A0A0N0M3_HUMAN;tr|K7EN94|K7EN94_HUMAN;tr|B1AKP7|B1AKP7_HUMAN;tr|G3V162|G3V162_HUMAN;tr|A0A087X260|A0A087X260_HUMAN;tr|A0A087WYY0|A0A087WYY0_HUMAN	HUMAN	26.743	243	0	2	2	3	0	3	0	166840	353070	594360	0	433430	3	0	52.1747	0.48	0.6287	0	0.0234	0.21004	Not detected
N	P51991	HNRNPA3	Heterogeneous nuclear ribonucleoprotein A3 (hnRNP A3)	sp|P51991|ROA3_HUMAN	HUMAN	39.594	378	10	9	11	17	9	19	1126400	1357200	5226300	127280000	71033000	203440000	3	0	52.1087	0.48	0.7811	0.001	0.3517	0.48207	0.621053
N	J3KRA9	J3KRA9	Non-specific serine/threonine protein kinase (EC 2.7.11.1) (Fragment)	tr|J3KRA9|J3KRA9_HUMAN;sp|Q96Q15|SMG1_HUMAN	HUMAN	398.84	3551	0	0	1	1	0	1	0	0	6894.8	231560	0	126820	3	0.67	51.9783	0.21	0.6107	0	0.432	0.48457	Not detected
N	Q96C57	C12orf43	Protein CUSTOS	tr|F5H3K2|F5H3K2_HUMAN;tr|F5H8B7|F5H8B7_HUMAN;tr|E7ENF1|E7ENF1_HUMAN;sp|Q96C57|CSTOS_HUMAN;tr|F5H7W8|F5H7W8_HUMAN;tr|G5EA44|G5EA44_HUMAN	Human	20.499	188	0	0	0	0	2	0	0	0	0	0	1279700	0	3	0.33	51.8832	0.24	0	0	1	0.68551	Not detected
N	Q9Y5Q9	GTF3C3	General transcription factor 3C polypeptide 3 (Transcription factor IIIC 102 kDa subunit) (TFIIIC 102 kDa subunit) (TFIIIC102) (Transcription factor IIIC subunit gamma) (TF3C-gamma)	sp|Q9Y5Q9|TF3C3_HUMAN	HUMAN	101.27	886	1	0	0	0	3	0	3965	0	0	0	205340	0	3	0.33	51.7881	0.44	0	0	0.1134	0.07776	0.0842105
N	Q9NXF1	TEX10	Testis-expressed protein 10	sp|Q9NXF1|TEX10_HUMAN	HUMAN	105.67	929	0	0	1	2	0	1	0	0	6783	258070	0	90515	3	0.67	51.391	0.22	0.5521	0	0.425	0.46168	0.0210526
N	Q9H7E9	C8orf33	UPF0488 protein C8orf33	sp|Q9H7E9|CH033_HUMAN;tr|A0A3B3IT54|A0A3B3IT54_HUMAN;tr|A0A3B3IRR6|A0A3B3IRR6_HUMAN;tr|A0A3B3ITA3|A0A3B3ITA3_HUMAN	HUMAN	24.992	229	1	1	1	4	5	3	193670	168400	304570	9600900	20193000	4449800	3	0.67	51.3676	0.23	0.9742	0.0001	0.2359	0.46228	Not detected
N	Q7L576	CYFIP1	Cytoplasmic FMR1-interacting protein 1 (Specifically Rac1-associated protein 1) (Sra-1) (p140sra-1)	sp|Q7L576|CYFP1_HUMAN;tr|A0A0G2JR96|A0A0G2JR96_HUMAN;tr|A0A0G2JQT1|A0A0G2JQT1_HUMAN	HUMAN	145.18	1253	0	0	0	1	0	0	2146.9	0	0	109390	0	0	3	0.33	50.9525	0.41	0	0	0.2347	0.1609	0.347368
N	Q07955	SRSF1	Serine/arginine-rich splicing factor 1 (Alternative-splicing factor 1) (ASF-1) (Splicing factor, arginine/serine-rich 1) (pre-mRNA-splicing factor SF2, P33 subunit)	sp|Q07955|SRSF1_HUMAN;tr|J3KTL2|J3KTL2_HUMAN	HUMAN	27.744	248	3	4	6	9	7	8	174650	239430	893410	18413000	34193000	13417000	3	0	50.4959	0.48	0.9944	0.0002	0.2814	0.49972	0.347368
N	Q14847	LASP1	LIM and SH3 domain protein 1 (LASP-1) (Metastatic lymph node gene 50 protein) (MLN 50)	sp|Q14847|LASP1_HUMAN;tr|C9J9W2|C9J9W2_HUMAN	HUMAN	29.717	261	0	1	1	1	0	0	0	28665	50835	1785300	0	0	3	0	50.2825	0.48	0	0	0.1978	0.13561	0.0210526
N	Q96A33	CCDC47	Coiled-coil domain-containing protein 47 (Calumin)	sp|Q96A33|CCD47_HUMAN	HUMAN	55.873	483	0	0	0	0	2	1	0	0	0	0	845810	90897	3	0.67	50.0057	0	0.4995	0	1	0.83961	0.0421053
N	Q9H845	ACAD9	Complex I assembly factor ACAD9, mitochondrial (Acyl-CoA dehydrogenase family member 9) (ACAD-9) (EC 1.3.8.-)	sp|Q9H845|ACAD9_HUMAN;tr|H0Y8Z9|H0Y8Z9_HUMAN	HUMAN	68.76	621	0	0	1	1	1	1	0	0	26676	642510	256070	434190	3	0.67	49.9614	0.24	0.8342	0	0.3939	0.52737	Not detected
N	Q00839	HNRNPU	Heterogeneous nuclear ribonucleoprotein U (hnRNP U) (GRIP120) (Nuclear p120 ribonucleoprotein) (Scaffold-attachment factor A) (SAF-A) (p120) (pp120)	sp|Q00839|HNRPU_HUMAN;tr|A0A1W2PPS1|A0A1W2PPS1_HUMAN;tr|A0A1X7SBS1|A0A1X7SBS1_HUMAN;tr|A0A1W2PP35|A0A1W2PP35_HUMAN;tr|Q5RI18|Q5RI18_HUMAN;tr|A0A1W2PPL4|A0A1W2PPL4_HUMAN;tr|A0A1W2PPH7|A0A1W2PPH7_HUMAN;tr|A0A1W2PQL0|A0A1W2PQL0_HUMAN;tr|A0A1W2PP34|A0A1W2PP34_HUMAN;tr|A0A1W2PQ74|A0A1W2PQ74_HUMAN;tr|A0A1W2PRZ7|A0A1W2PRZ7_HUMAN	HUMAN	90.583	825	17	19	19	35	20	44	1905100	2182700	6366600	366320000	216330000	613450000	3	0.33	49.868	0.42	0.7783	0.0014	0.5306	0.60384	0.757895
N	Q15717	ELAVL1	ELAV-like protein 1 (Hu-antigen R) (HuR)	sp|Q15717|ELAV1_HUMAN;tr|M0QZR9|M0QZR9_HUMAN	HUMAN	36.091	326	1	2	4	8	5	11	127370	281570	1003700	19628000	19334000	31274000	3	0	49.6142	0.48	0.8528	0.0002	0.3344	0.49237	0.336842
N	Q7KZI7	MARK2	Serine/threonine-protein kinase MARK2 (EC 2.7.11.1) (EC 2.7.11.26) (ELKL motif kinase 1) (EMK-1) (MAP/microtubule affinity-regulating kinase 2) (PAR1 homolog) (PAR1 homolog b) (Par-1b) (Par1b)	tr|E7ETY4|E7ETY4_HUMAN;tr|E9PC69|E9PC69_HUMAN;sp|Q7KZI7|MARK2_HUMAN	Human	78.452	699	0	0	0	0	6	0	0	0	0	0	2807600	0	3	0.33	49.257	0.24	0	0	1	0.68551	Not detected
N	P52298	NCBP2	Nuclear cap-binding protein subunit 2 (20 kDa nuclear cap-binding protein) (Cell proliferation-inducing gene 55 protein) (NCBP 20 kDa subunit) (CBP20) (NCBP-interacting protein 1) (NIP1)	sp|P52298|NCBP2_HUMAN;tr|F8WE41|F8WE41_HUMAN;tr|C9JQX9|C9JQX9_HUMAN;tr|B3KSB0|B3KSB0_HUMAN	HUMAN	18.001	156	0	1	1	2	2	2	0	28835	66236	81823	4439800	86472	3	0.33	48.4685	0.44	0.3375	0	0.1931	0.23652	0.0315789
N	Q9Y4C8	RBM19	Probable RNA-binding protein 19 (RNA-binding motif protein 19)	sp|Q9Y4C8|RBM19_HUMAN	HUMAN	107.33	960	0	0	0	6	0	5	0	0	0	805710	0	241370	3	0.67	47.9702	0	0.5247	0	1	0.84739	Not detected
N	Q86U42	PABPN1	Polyadenylate-binding protein 2 (PABP-2) (Poly(A)-binding protein 2) (Nuclear poly(A)-binding protein 1) (Poly(A)-binding protein II) (PABII) (Polyadenylate-binding nuclear protein 1)	sp|Q86U42|PABP2_HUMAN;tr|B4DEH8|B4DEH8_HUMAN;tr|G3V4T2|G3V4T2_HUMAN	HUMAN	32.749	306	3	2	4	5	2	9	128640	106120	349780	5362000	7425000	15063000	3	0	47.6443	0.48	0.7599	0.0001	0.3055	0.44383	0.326316
N	Q92552	MRPS27	28S ribosomal protein S27, mitochondrial (MRP-S27) (S27mt) (Mitochondrial ribosomal protein S27) (Mitochondrial small ribosomal subunit protein mS27)	tr|G5EA06|G5EA06_HUMAN;sp|Q92552|RT27_HUMAN;tr|D6RH20|D6RH20_HUMAN	Human	41.329	358	0	0	0	0	7	0	0	0	0	0	5548500	0	3	0.33	47.0451	0.24	0	0	1	0.68551	0.0421053
N	M0R3B2	M0R3B2	E3 ubiquitin-protein ligase NOSIP (Nitric oxide synthase-interacting protein) (RING-type E3 ubiquitin transferase NOSIP) (Fragment)	tr|M0R3B2|M0R3B2_HUMAN;sp|Q9Y314|NOSIP_HUMAN;tr|A0A075B6F9|A0A075B6F9_HUMAN;tr|M0R1T7|M0R1T7_HUMAN;tr|M0QX85|M0QX85_HUMAN;tr|M0R1K2|M0R1K2_HUMAN	HUMAN	26.804	241	1	0	0	1	0	1	41200	0	0	750080	0	1181200	3	0	46.8757	0.48	0.5879	0	0.2398	0.34575	Not detected
N	Q9P2E9	RRBP1	Ribosome-binding protein 1 (180 kDa ribosome receptor homolog) (RRp) (ES/130-related protein) (Ribosome receptor protein)	sp|Q9P2E9|RRBP1_HUMAN;tr|A0A087WVV2|A0A087WVV2_HUMAN;tr|F8W7S5|F8W7S5_HUMAN	HUMAN	152.45	1410	0	2	3	3	10	2	0	16712	21138	257540	1407200	98186	3	0	46.5766	0.45	0.8326	0	0.2092	0.40025	0.189474
N	P62829	RPL23	60S ribosomal protein L23 (60S ribosomal protein L17) (Large ribosomal subunit protein uL14)	sp|P62829|RL23_HUMAN;tr|C9JD32|C9JD32_HUMAN;tr|J3KT29|J3KT29_HUMAN;tr|J3KTJ3|J3KTJ3_HUMAN;tr|B9ZVP7|B9ZVP7_HUMAN	HUMAN	14.865	140	5	5	4	4	4	5	4879400	10397000	12121000	213960000	895370000	158250000	3	1	46.2664	0	0.9589	0.0054	0.2056	0.43685	0.557895
N	P42677	RPS27	40S ribosomal protein S27 (Metallopan-stimulin 1) (MPS-1) (Small ribosomal subunit protein eS27)	sp|P42677|RS27_HUMAN	HUMAN	9.461	84	0	1	1	3	2	3	1555000	3674300	9147800	154990000	281420000	222740000	3	0.67	45.8472	0.24	0.9443	0.0062	0.28	0.48335	0.389474
N	Q9NUP9	LIN7C	Protein lin-7 homolog C (Lin-7C) (Mammalian lin-seven protein 3) (MALS-3) (Vertebrate lin-7 homolog 3) (Veli-3)	sp|Q9NUP9|LIN7C_HUMAN;tr|G3V1D4|G3V1D4_HUMAN	HUMAN	21.834	197	0	1	1	1	0	1	0	77170	78789	2412000	0	4705600	3	0.67	45.6376	0.22	0.5565	0	0.3447	0.40802	0.0105263
N	P31943	HNRNPH1	Heterogeneous nuclear ribonucleoprotein H (hnRNP H) [Cleaved into: Heterogeneous nuclear ribonucleoprotein H, N-terminally processed]	sp|P31943|HNRH1_HUMAN;tr|G8JLB6|G8JLB6_HUMAN;tr|E9PCY7|E9PCY7_HUMAN;tr|D6RIT2|D6RIT2_HUMAN;tr|D6RIU0|D6RIU0_HUMAN;tr|D6RBM0|D6RBM0_HUMAN;tr|D6RAM1|D6RAM1_HUMAN;tr|D6R9T0|D6R9T0_HUMAN;tr|D6RFM3|D6RFM3_HUMAN;tr|D6RDU3|D6RDU3_HUMAN;tr|D6RJ04|D6RJ04_HUMAN;tr|D6RIH9|D6RIH9_HUMAN	HUMAN	49.229	449	1	4	2	6	4	7	584370	1726200	3497200	83294000	44595000	131810000	3	0	44.7158	0.46	0.7783	0.0006	0.3142	0.45552	0.515789
N	D6R905	EXOSC9	Exosome complex component RRP45 (Exosome component 9) (Fragment)	tr|D6R905|D6R905_HUMAN;tr|D6RIY6|D6RIY6_HUMAN;sp|Q06265|EXOS9_HUMAN;tr|H0Y9L5|H0Y9L5_HUMAN;tr|D6RA17|D6RA17_HUMAN	HUMAN	25.658	226	0	0	2	2	0	2	0	0	36590	1019200	0	580380	3	0	43.7163	0.46	0.6142	0	0.3905	0.45719	0.189474
N	P63173	RPL38	60S ribosomal protein L38 (Large ribosomal subunit protein eL38)	sp|P63173|RL38_HUMAN;tr|J3KT73|J3KT73_HUMAN;tr|J3QL01|J3QL01_HUMAN	HUMAN	8.2178	70	2	3	2	4	4	4	2632300	3972400	797870	65551000	159760000	81142000	3	0	41.3982	0.48	0.9836	0.0032	0.188	0.43233	0.326316
N	A0A2R8Y6J3	A0A2R8Y6J3	60S ribosomal protein L5 (Fragment)	tr|A0A2R8Y6J3|A0A2R8Y6J3_HUMAN;sp|P46777|RL5_HUMAN	HUMAN	27.045	238	5	6	5	11	0	13	993100	1179400	2422100	122900000	0	65339000	3	0.67	40.9696	0.22	0.6079	0.0008	0.292	0.38772	Not detected
N	Q8IZL8	PELP1	Proline-, glutamic acid- and leucine-rich protein 1 (Modulator of non-genomic activity of estrogen receptor) (Transcription factor HMX3)	sp|Q8IZL8|PELP1_HUMAN;tr|C9JFV4|C9JFV4_HUMAN;tr|I3L445|I3L445_HUMAN;tr|I3L1P4|I3L1P4_HUMAN;tr|I3L4M7|I3L4M7_HUMAN	HUMAN	119.7	1130	0	0	1	3	4	2	0	0	14918	170180	430400	4887.7	3	0.67	40.5864	0.23	0.697	0	0.2446	0.38273	0.105263
N	Q13595	TRA2A	Transformer-2 protein homolog alpha (TRA-2 alpha) (TRA2-alpha) (Transformer-2 protein homolog A)	sp|Q13595|TRA2A_HUMAN	HUMAN	32.688	282	1	0	4	4	0	4	19042	0	169940	2880300	0	4554900	3	0	39.3434	0.48	0.5873	0	0.3481	0.41981	0.157895
N	Q12929	EPS8	Epidermal growth factor receptor kinase substrate 8	sp|Q12929|EPS8_HUMAN;tr|A0A2R8Y4W2|A0A2R8Y4W2_HUMAN;tr|A0A2R8YE63|A0A2R8YE63_HUMAN	HUMAN	91.88	822	0	0	2	0	0	1	0	0	9686.6	0	0	374840	3	0.33	38.6968	0.41	0	0	0.3873	0.26551	Not detected
N	A0A087WXC5	A0A087WXC5	NADH dehydrogenase [ubiquinone] 1 alpha subcomplex subunit 10, mitochondrial	tr|A0A087WXC5|A0A087WXC5_HUMAN;sp|O95299|NDUAA_HUMAN;tr|E7ESZ7|E7ESZ7_HUMAN	HUMAN	40.836	355	0	0	1	1	0	1	0	0	19699	408120	0	353240	3	0	38.6497	0.48	0.6308	0	0.3658	0.44537	Not detected
N	Q13263	TRIM28	Transcription intermediary factor 1-beta (TIF1-beta) (E3 SUMO-protein ligase TRIM28) (EC 2.3.2.27) (KRAB-associated protein 1) (KAP-1) (KRAB-interacting protein 1) (KRIP-1) (Nuclear corepressor KAP-1) (RING finger protein 96) (RING-type E3 ubiquitin transferase TIF1-beta) (Tripartite motif-containing protein 28)	sp|Q13263|TIF1B_HUMAN;tr|M0R0K9|M0R0K9_HUMAN	HUMAN	88.549	835	4	4	5	6	14	5	72237	135450	169170	1167400	12072000	922250	3	0	37.5783	0.48	0.7643	0	0.1497	0.33843	0.431579
N	Q13547	HDAC1	Histone deacetylase 1 (HD1) (EC 3.5.1.98)	sp|Q13547|HDAC1_HUMAN;tr|Q5TEE2|Q5TEE2_HUMAN	HUMAN	55.102	482	0	0	1	1	2	0	245260	255510	142050	6048200	13193000	4615600	3	0	37.1127	0.48	0.9989	0	0.1705	0.42505	0.210526
N	P12956	XRCC6	X-ray repair cross-complementing protein 6 (EC 3.6.4.-) (EC 4.2.99.-) (5'-deoxyribose-5-phosphate lyase Ku70) (5'-dRP lyase Ku70) (70 kDa subunit of Ku antigen) (ATP-dependent DNA helicase 2 subunit 1) (ATP-dependent DNA helicase II 70 kDa subunit) (CTC box-binding factor 75 kDa subunit) (CTC75) (CTCBF) (DNA repair protein XRCC6) (Lupus Ku autoantigen protein p70) (Ku70) (Thyroid-lupus autoantige…	sp|P12956|XRCC6_HUMAN;tr|B1AHC9|B1AHC9_HUMAN	HUMAN	69.842	609	14	15	18	16	19	14	1534100	1770800	3044400	7358700	45149000	6136500	3	0	36.7961	0.48	0.9036	0.0001	0.0456	0.31006	0.4
N	P11021	HSPA5	Endoplasmic reticulum chaperone BiP (EC 3.6.4.10) (78 kDa glucose-regulated protein) (GRP-78) (Binding-immunoglobulin protein) (BiP) (Heat shock protein 70 family protein 5) (HSP70 family protein 5) (Heat shock protein family A member 5) (Immunoglobulin heavy chain-binding protein)	sp|P11021|BIP_HUMAN	HUMAN	72.332	654	19	23	23	30	23	35	3946200	5362800	5853800	145560000	277250000	145920000	3	0	36.7805	0.46	0.9866	0.0006	0.1991	0.44092	0.978947
N	Q16698	DECR1	2,4-dienoyl-CoA reductase, mitochondrial (EC 1.3.1.34) (2,4-dienoyl-CoA reductase [NADPH]) (4-enoyl-CoA reductase [NADPH]) (Short chain dehydrogenase/reductase family 18C member 1)	sp|Q16698|DECR_HUMAN	HUMAN	36.067	335	0	0	1	1	0	0	0	0	5283.6	194130	0	0	3	0.33	36.742	0.41	0	0	0.3348	0.22951	Not detected
N	Q99832	CCT7	T-complex protein 1 subunit eta (TCP-1-eta) (CCT-eta) (HIV-1 Nef-interacting protein) [Cleaved into: T-complex protein 1 subunit eta, N-terminally processed]	sp|Q99832|TCPH_HUMAN	HUMAN	59.366	543	0	3	7	1	0	0	0	50079	187260	674600	0	0	3	0	36.7349	0.48	0	0	0.0329	0.02255	0.284211
N	O95625	ZBTB11	Zinc finger and BTB domain-containing protein 11	sp|O95625|ZBT11_HUMAN	HUMAN	119.38	1053	0	0	1	2	2	1	0	0	21983	202750	530980	67044	3	0	36.427	0.48	0.9294	0	0.2378	0.44976	0.0105263
N	Q01130	SRSF2	Serine/arginine-rich splicing factor 2 (Protein PR264) (Splicing component, 35 kDa) (Splicing factor SC35) (SC-35) (Splicing factor, arginine/serine-rich 2)	tr|J3QL05|J3QL05_HUMAN;tr|J3KP15|J3KP15_HUMAN;sp|Q01130|SRSF2_HUMAN	Human	15.156	130	0	0	0	0	2	0	0	0	0	0	10049000	0	3	0.33	36.1563	0.24	0	0	1	0.68551	0.231579
N	Q5JRC6	PHF6	PHD finger protein 6 (PHD finger protein 6, isoform CRA_d)	tr|Q5JRC6|Q5JRC6_HUMAN;sp|Q8IWS0|PHF6_HUMAN;tr|A0A0D9SGE8|A0A0D9SGE8_HUMAN	HUMAN	36.43	324	1	1	1	5	0	6	23067	39859	69946	2799900	0	1977000	3	0.67	35.9503	0.21	0.6276	0	0.2714	0.37969	0.0526316
N	Q8NBJ5	COLGALT1	Procollagen galactosyltransferase 1 (EC 2.4.1.50) (Collagen beta(1-O)galactosyltransferase 1) (ColGalT 1) (Glycosyltransferase 25 family member 1) (Hydroxylysine galactosyltransferase 1)	sp|Q8NBJ5|GT251_HUMAN	HUMAN	71.635	622	0	1	1	1	0	1	0	14767	18525	626230	0	578310	3	0	35.8579	0.45	0.6299	0	0.2933	0.39542	0.147368
N	Q71UM5	RPS27L	40S ribosomal protein S27-like (Small ribosomal subunit protein eS27-like)	sp|Q71UM5|RS27L_HUMAN;tr|H0YMV8|H0YMV8_HUMAN;tr|C9JLI6|C9JLI6_HUMAN	HUMAN	9.4771	84	1	1	1	1	0	1	37870	114850	123440	5380100	0	4489800	3	0.33	35.701	0.44	0.6309	0.0001	0.2672	0.37783	0.378947
N	P22626	HNRNPA2B1	Heterogeneous nuclear ribonucleoproteins A2/B1 (hnRNP A2/B1)	sp|P22626|ROA2_HUMAN;tr|A0A087WUI2|A0A087WUI2_HUMAN	HUMAN	37.429	353	15	13	14	23	11	24	5399500	7806900	21173000	428720000	102920000	687390000	3	0	35.4581	0.48	0.6975	0.0036	0.275	0.40371	0.873684
N	P84103	SRSF3	Serine/arginine-rich splicing factor 3 (Pre-mRNA-splicing factor SRP20) (Splicing factor, arginine/serine-rich 3)	sp|P84103|SRSF3_HUMAN;tr|A0A087X2D0|A0A087X2D0_HUMAN	HUMAN	19.329	164	3	3	2	4	0	5	1370500	2016500	1630200	91563000	0	85494000	3	0	35.2898	0.48	0.6296	0.0012	0.2455	0.36252	0.494737
N	P12236	SLC25A6	ADP/ATP translocase 3 (ADP,ATP carrier protein 3) (ADP,ATP carrier protein, isoform T2) (ANT 2) (Adenine nucleotide translocator 3) (ANT 3) (Solute carrier family 25 member 6) [Cleaved into: ADP/ATP translocase 3, N-terminally processed]	sp|P12236|ADT3_HUMAN	HUMAN	32.866	298	0	0	1	1	2	1	15592	24803	138320	138600	5949400	123260	3	0	34.7551	0.48	0.3713	0	0.1477	0.21578	0.557895
N	F5GXX5	DAD1	Dolichyl-diphosphooligosaccharide--protein glycosyltransferase subunit DAD1 (Oligosaccharyl transferase subunit DAD1)	tr|F5GXX5|F5GXX5_HUMAN;sp|P61803|DAD1_HUMAN;tr|F5H895|F5H895_HUMAN;tr|A0A0B4J239|A0A0B4J239_HUMAN	HUMAN	9.5541	85	0	0	1	1	0	0	0	0	94843	3264200	0	0	3	0.33	34.4169	0.44	0	0	0.3204	0.21964	0.0105263
N	Q8NE71	ABCF1	ATP-binding cassette sub-family F member 1 (ATP-binding cassette 50) (TNF-alpha-stimulated ABC protein)	sp|Q8NE71|ABCF1_HUMAN;tr|H0YGW7|H0YGW7_HUMAN	HUMAN	95.925	845	0	0	3	3	3	1	0	0	25075	350920	367880	125510	3	0.33	33.6714	0.43	0.9194	0	0.2625	0.4636	0.210526
N	Q9UKN8	GTF3C4	General transcription factor 3C polypeptide 4 (EC 2.3.1.48) (TF3C-delta) (Transcription factor IIIC 90 kDa subunit) (TFIIIC 90 kDa subunit) (TFIIIC90) (Transcription factor IIIC subunit delta)	sp|Q9UKN8|TF3C4_HUMAN	HUMAN	91.981	822	0	0	0	2	3	1	0	0	0	56748	260720	20981	3	1	32.3983	0	0.8656	0	1	0.95257	0.0736842
N	O15042	U2SURP	U2 snRNP-associated SURP motif-containing protein (140 kDa Ser/Arg-rich domain protein) (U2-associated protein SR140)	sp|O15042|SR140_HUMAN;tr|E7ET15|E7ET15_HUMAN	HUMAN	118.29	1029	0	0	2	4	0	6	0	0	47119	496220	0	1021300	3	0	32.1856	0.48	0.5477	0	0.3326	0.39697	0.0842105
N	P40937	RFC5	Replication factor C subunit 5 (Activator 1 36 kDa subunit) (A1 36 kDa subunit) (Activator 1 subunit 5) (Replication factor C 36 kDa subunit) (RF-C 36 kDa subunit) (RFC36)	sp|P40937|RFC5_HUMAN	HUMAN	38.496	340	0	0	0	0	3	1	0	0	0	0	1175800	0	3	0.33	31.4251	0.24	0	0	1	0.68551	Not detected
N	P38159	RBMX	RNA-binding motif protein, X chromosome (Glycoprotein p43) (Heterogeneous nuclear ribonucleoprotein G) (hnRNP G) [Cleaved into: RNA-binding motif protein, X chromosome, N-terminally processed]	sp|P38159|RBMX_HUMAN;tr|H0Y6E7|H0Y6E7_HUMAN;tr|H3BT71|H3BT71_HUMAN;tr|H3BUY5|H3BUY5_HUMAN	HUMAN	42.331	391	1	2	2	5	3	4	660960	1182500	4323900	56533000	14324000	131950000	3	1	31.3585	0	0.6238	0.0005	0.2779	0.38298	0.578947
N	O95347	SMC2	Structural maintenance of chromosomes protein 2 (SMC protein 2) (SMC-2) (Chromosome-associated protein E) (hCAP-E) (XCAP-E homolog)	sp|O95347|SMC2_HUMAN	HUMAN	135.65	1197	0	1	1	0	3	0	0	5239.4	4155.8	0	291070	0	3	0.33	30.9807	0.41	0	0	0.1119	0.0767	0.157895
N	O95816	BAG2	BAG family molecular chaperone regulator 2 (BAG-2) (Bcl-2-associated athanogene 2)	sp|O95816|BAG2_HUMAN	HUMAN	23.772	211	0	0	0	1	2	1	0	0	0	84110	941360	184440	3	1	30.4349	0	0.8609	0	1	0.95111	0.273684
N	H0Y922	H0Y922	MICOS complex subunit MIC25 (Fragment)	tr|H0Y922|H0Y922_HUMAN;sp|Q9BRQ6|MIC25_HUMAN;tr|J3QTA6|J3QTA6_HUMAN;tr|J3QTB2|J3QTB2_HUMAN	HUMAN	18.755	166	0	1	1	0	0	1	0	338140	453400	0	0	1610300	3	0.33	29.531	0.41	0	0	0.0251	0.01718	Not detected
N	B2R5W2	B2R5W2	Heterogeneous nuclear ribonucleoproteins C1/C2 (cDNA, FLJ92657, highly similar to Homo sapiens heterogeneous nuclear ribonucleoprotein C (C1/C2) (HNRPC), transcript variant 2, mRNA)	tr|B2R5W2|B2R5W2_HUMAN;tr|G3V4C1|G3V4C1_HUMAN;tr|G3V4W0|G3V4W0_HUMAN;tr|B4DY08|B4DY08_HUMAN;tr|G3V5X6|G3V5X6_HUMAN;tr|G3V3K6|G3V3K6_HUMAN;tr|G3V251|G3V251_HUMAN;tr|G3V2D6|G3V2D6_HUMAN	HUMAN	31.948	290	0	0	0	1	0	2	1016900	1468800	5885400	89077000	0	157400000	3	0	29.4333	0.48	0.5718	0.0009	0.2621	0.35609	Not detected
N	O43395	PRPF3	U4/U6 small nuclear ribonucleoprotein Prp3 (Pre-mRNA-splicing factor 3) (hPrp3) (U4/U6 snRNP 90 kDa protein)	sp|O43395|PRPF3_HUMAN	HUMAN	77.528	683	0	1	1	3	0	2	0	12580	20504	550470	0	410960	3	0	28.7991	0.48	0.6294	0	0.2547	0.36877	0.0947368
N	B4DXZ6	FXR1	Fragile X mental retardation syndrome-related protein 1 (cDNA FLJ58644, highly similar to Fragile X mental retardation syndrome-related protein 1)	tr|B4DXZ6|B4DXZ6_HUMAN;sp|P51114|FXR1_HUMAN;tr|E9PFF5|E9PFF5_HUMAN;tr|E7EU85|E7EU85_HUMAN	HUMAN	68.326	608	0	2	5	6	0	9	0	81241	253980	3539700	0	6041700	3	0.33	28.5821	0.44	0.5769	0	0.2735	0.36548	0.0736842
N	O60885	BRD4	Bromodomain-containing protein 4 (Protein HUNK1)	sp|O60885|BRD4_HUMAN;tr|M0QZD9|M0QZD9_HUMAN	HUMAN	152.22	1362	0	0	1	1	0	1	0	0	6234.8	98999	0	83904	3	0.67	27.9891	0.23	0.6309	0	0.3043	0.40324	Not detected
N	O14828	SCAMP3	Secretory carrier-associated membrane protein 3 (Secretory carrier membrane protein 3)	sp|O14828|SCAM3_HUMAN	HUMAN	38.287	347	0	0	1	1	1	1	0	0	60532	246530	1374600	131930	3	0	27.5933	0.48	0.8723	0	0.1797	0.39231	Not detected
N	Q9Y295	DRG1	Developmentally-regulated GTP-binding protein 1 (DRG-1) (Neural precursor cell expressed developmentally down-regulated protein 3) (NEDD-3) (Translation factor GTPase DRG1) (TRAFAC GTPase DRG1) (EC 3.6.5.-)	sp|Q9Y295|DRG1_HUMAN	HUMAN	40.542	367	0	0	2	1	0	4	0	0	14342	20824	0	354870	3	0.33	26.1899	0.44	0.1723	0	0.2978	0.2573	0.0736842
N	A0A087WYV3	A0A087WYV3	Nucleolar protein of 40 kDa	tr|A0A087WYV3|A0A087WYV3_HUMAN;sp|Q9NP64|NO40_HUMAN;tr|A0A0D9SEW3|A0A0D9SEW3_HUMAN;tr|A0A087WXF8|A0A087WXF8_HUMAN	HUMAN	20.451	179	0	1	1	3	0	2	0	65639	438780	8744400	0	4438000	3	0	26.1338	0.48	0.6031	0.0001	0.2592	0.36379	Not detected
N	Q15393	SF3B3	Splicing factor 3B subunit 3 (Pre-mRNA-splicing factor SF3b 130 kDa subunit) (SF3b130) (STAF130) (Spliceosome-associated protein 130) (SAP 130)	sp|Q15393|SF3B3_HUMAN	HUMAN	135.58	1217	2	4	7	14	0	15	15076	33550	63258	1167400	0	1675300	3	0	25.4076	0.48	0.5992	0	0.2195	0.33538	0.284211
N	P00338	LDHA	L-lactate dehydrogenase A chain (LDH-A) (EC 1.1.1.27) (Cell proliferation-inducing gene 19 protein) (LDH muscle subunit) (LDH-M) (Renal carcinoma antigen NY-REN-59)	sp|P00338|LDHA_HUMAN	HUMAN	36.688	332	2	4	4	0	1	0	225430	1339200	3062500	0	399050	0	3	0	25.4075	0.48	0	0	0.0004	0.00026	0.494737
N	Q96P70	IPO9	Importin-9 (Imp9) (Ran-binding protein 9) (RanBP9)	sp|Q96P70|IPO9_HUMAN	HUMAN	115.96	1041	0	1	2	0	1	0	0	2739	25789	0	194030	0	3	0.33	25.2259	0.43	0	0	0.0346	0.02374	0.0210526
N	Q5SW79	CEP170	Centrosomal protein of 170 kDa (Cep170) (KARP-1-binding protein) (KARP1-binding protein)	sp|Q5SW79|CE170_HUMAN;tr|H0Y2V6|H0Y2V6_HUMAN	HUMAN	175.29	1584	0	0	2	1	1	1	0	0	18603	90088	288810	88976	3	0	25.11	0.47	0.9943	0	0.1881	0.43576	0.136842
N	Q14257	RCN2	Reticulocalbin-2 (Calcium-binding protein ERC-55) (E6-binding protein) (E6BP)	sp|Q14257|RCN2_HUMAN;tr|A8MXP8|A8MXP8_HUMAN	HUMAN	36.876	317	0	1	0	0	1	1	0	14556	0	0	291580	71791	3	0.33	24.9637	0.44	0.6183	0	0.1028	0.26125	0.263158
N	Q15075	EEA1	Early endosome antigen 1 (Endosome-associated protein p162) (Zinc finger FYVE domain-containing protein 2)	sp|Q15075|EEA1_HUMAN	HUMAN	162.46	1411	1	1	1	1	0	1	4991.6	6188.3	4222.8	375720	0	500380	3	0.67	24.6751	0	0.6072	0	0.3386	0.41948	0.115789
N	Q09161	NCBP1	Nuclear cap-binding protein subunit 1 (80 kDa nuclear cap-binding protein) (CBP80) (NCBP 80 kDa subunit)	sp|Q09161|NCBP1_HUMAN	HUMAN	91.838	790	1	1	3	1	10	5	49328	57027	291510	136550	9016800	604420	3	0.67	24.5253	0.22	0.5151	0	0.111	0.23504	0.0736842
N	F8W6I7	F8W6I7	Helix-destabilizing protein (Heterogeneous nuclear ribonucleoprotein A1) (Heterogeneous nuclear ribonucleoprotein A1, N-terminally processed) (hnRNP core protein A1)	tr|F8W6I7|F8W6I7_HUMAN;sp|P09651|ROA1_HUMAN;tr|F8VZ49|F8VZ49_HUMAN;sp|Q32P51|RA1L2_HUMAN;tr|F8VTQ5|F8VTQ5_HUMAN;tr|F8W646|F8W646_HUMAN	HUMAN	33.155	307	6	4	5	8	0	8	8230200	13109000	41466000	641980000	0	936900000	3	0.67	23.9931	0.23	0.5973	0.0056	0.2265	0.33958	Not detected
N	Q02252	ALDH6A1	Methylmalonate-semialdehyde dehydrogenase [acylating], mitochondrial (MMSDH) (Malonate-semialdehyde dehydrogenase [acylating]) (EC 1.2.1.18) (EC 1.2.1.27) (Aldehyde dehydrogenase family 6 member A1)	sp|Q02252|MMSA_HUMAN	HUMAN	57.839	535	0	0	0	1	0	0	0	0	0	66245	0	0	3	0.33	23.854	0.24	0	0	1	0.68551	Not detected
N	Q07065	CKAP4	Cytoskeleton-associated protein 4 (63-kDa cytoskeleton-linking membrane protein) (Climp-63) (p63)	sp|Q07065|CKAP4_HUMAN	HUMAN	66.022	602	0	2	5	1	8	0	0	23276	92329	0	2755300	0	3	0	23.8337	0.48	0	0	0.1053	0.07221	0.284211
N	P62995	TRA2B	Transformer-2 protein homolog beta (TRA-2 beta) (TRA2-beta) (hTRA2-beta) (Splicing factor, arginine/serine-rich 10) (Transformer-2 protein homolog B)	sp|P62995|TRA2B_HUMAN	HUMAN	33.665	288	1	2	3	4	4	5	61143	137050	487890	1587500	8739000	5922500	3	0	23.6837	0.48	0.8573	0	0.1634	0.37654	0.2
N	B2WTI3	JMJD6	Bifunctional arginine demethylase and lysyl-hydroxylase JMJD6 (Phosphatidylserine receptor transcript variant 1) (Phosphatidylserine receptor, isoform CRA_d)	tr|B2WTI3|B2WTI3_HUMAN;tr|B2WTI4|B2WTI4_HUMAN;tr|K7EJU9|K7EJU9_HUMAN;sp|Q6NYC1|JMJD6_HUMAN	HUMAN	39.241	335	0	0	0	1	0	1	0	0	0	132010	0	23893	3	0.67	23.4141	0	0.4257	0	1	0.81684	Not detected
N	P10412	HIST1H1E	Histone H1.4 (Histone H1b) (Histone H1s-4)	sp|P10412|H14_HUMAN	HUMAN	21.865	219	0	1	1	1	0	1	0	50446	169010	3098700	0	1839700	3	0	22.5029	0.48	0.6176	0	0.222	0.34273	0.810526
N	O75533	SF3B1	Splicing factor 3B subunit 1 (Pre-mRNA-splicing factor SF3b 155 kDa subunit) (SF3b155) (Spliceosome-associated protein 155) (SAP 155)	sp|O75533|SF3B1_HUMAN	HUMAN	145.83	1304	1	4	10	13	2	16	5031	46914	146960	929040	715940	2811200	3	1	22.4002	0	0.6626	0	0.2088	0.34755	0.252632
N	Q5W011	RBM17	Splicing factor 45 (Fragment)	tr|Q5W011|Q5W011_HUMAN;tr|Q5W010|Q5W010_HUMAN;tr|Q5W012|Q5W012_HUMAN;sp|Q96I25|SPF45_HUMAN;tr|H0Y6J6|H0Y6J6_HUMAN	HUMAN	24.176	212	0	0	1	1	0	1	0	0	25270	213530	0	349820	3	0	22.2932	0.48	0.5826	0	0.2548	0.35441	Not detected
N	Q9ULC4	MCTS1	Malignant T-cell-amplified sequence 1 (MCT-1) (Multiple copies T-cell malignancies)	sp|Q9ULC4|MCTS1_HUMAN	HUMAN	20.555	181	0	0	0	1	0	0	0	0	23829	529090	0	0	3	0	22.2036	0.48	0	0	0.2332	0.15987	Not detected
N	A0A087WUK2	A0A087WUK2	Heterogeneous nuclear ribonucleoprotein D-like (Heterogeneous nuclear ribonucleoprotein D-like, isoform CRA_b)	tr|A0A087WUK2|A0A087WUK2_HUMAN;sp|O14979|HNRDL_HUMAN	HUMAN	40.04	363	3	2	5	8	0	7	185050	155570	589910	8208800	0	12518000	3	0	22.2026	0.47	0.592	0.0001	0.1993	0.31927	Not detected
N	P13010	XRCC5	X-ray repair cross-complementing protein 5 (EC 3.6.4.-) (86 kDa subunit of Ku antigen) (ATP-dependent DNA helicase 2 subunit 2) (ATP-dependent DNA helicase II 80 kDa subunit) (CTC box-binding factor 85 kDa subunit) (CTC85) (CTCBF) (DNA repair protein XRCC5) (Ku80) (Ku86) (Lupus Ku autoantigen protein p86) (Nuclear factor IV) (Thyroid-lupus autoantigen) (TLAA) (X-ray repair complementing defective…	sp|P13010|XRCC5_HUMAN	HUMAN	82.704	732	9	10	7	13	18	9	419270	507520	663970	2676800	30887000	1510200	3	0.33	22.0071	0.43	0.6827	0	0.0867	0.2701	0.442105
N	Q96JB2	COG3	Conserved oligomeric Golgi complex subunit 3 (COG complex subunit 3) (Component of oligomeric Golgi complex 3) (Vesicle-docking protein SEC34 homolog) (p94)	sp|Q96JB2|COG3_HUMAN	HUMAN	94.095	828	0	0	0	0	1	0	0	0	0	0	160240	0	3	0.33	21.7534	0.24	0	0	1	0.68551	0.0526316
N	B4DEM9	B4DEM9	Polymerase delta-interacting protein 2 (cDNA FLJ52257, highly similar to Polymerase delta-interacting protein 2)	tr|B4DEM9|B4DEM9_HUMAN;sp|Q9Y2S7|PDIP2_HUMAN	HUMAN	39.871	350	1	0	0	1	0	0	6628.5	0	0	141730	0	0	3	0.19	21.2856	0.45	0	0	0.114	0.07817	Not detected
N	Q9NVI1	FANCI	Fanconi anemia group I protein (Protein FACI)	sp|Q9NVI1|FANCI_HUMAN;tr|F8W7R3|F8W7R3_HUMAN;tr|H3BP78|H3BP78_HUMAN	HUMAN	149.32	1328	0	1	1	1	2	1	0	4842.7	11435	52049	5724200	48447	3	0.67	21.2398	0.22	0.1942	0	0.6322	0.49328	0.115789
N	O43660	PLRG1	Pleiotropic regulator 1	sp|O43660|PLRG1_HUMAN	HUMAN	57.193	514	1	1	1	2	4	5	17329	56271	125600	295630	2106000	1757500	3	1	20.8757	0	0.7768	0	0.1465	0.34008	Not detected
N	P26599	PTBP1	Polypyrimidine tract-binding protein 1 (PTB) (57 kDa RNA-binding protein PPTB-1) (Heterogeneous nuclear ribonucleoprotein I) (hnRNP I)	sp|P26599|PTBP1_HUMAN;tr|A0A0U1RRM4|A0A0U1RRM4_HUMAN;tr|A6NLN1|A6NLN1_HUMAN	HUMAN	57.221	531	4	3	7	3	6	8	511750	605820	2779300	38953000	6268900	35960000	3	0	20.8326	0.46	0.7348	0.0002	0.1889	0.3562	0.431579
N	Q71DI3	HIST2H3A;HIST2H3C;HIST2H3D	Histone H3.2 (H3-clustered histone 13) (H3-clustered histone 14) (H3-clustered histone 15) (Histone H3/m) (Histone H3/o)	sp|Q71DI3|H32_HUMAN;tr|K7EMV3|K7EMV3_HUMAN;tr|B4DEB1|B4DEB1_HUMAN;tr|K7EK07|K7EK07_HUMAN;sp|Q16695|H31T_HUMAN;sp|P84243|H33_HUMAN;sp|P68431|H31_HUMAN;tr|K7ES00|K7ES00_HUMAN;tr|K7EP01|K7EP01_HUMAN;sp|Q6NXT2|H3C_HUMAN;tr|Q5TEC6|Q5TEC6_HUMAN	HUMAN	15.388	136	1	1	1	2	1	2	707270	779460	2249100	31000000	14958000	31818000	3	1	20.8189	0	0.8327	0.0005	0.1659	0.37062	0.263158
N	P43686	PSMC4	26S proteasome regulatory subunit 6B (26S proteasome AAA-ATPase subunit RPT3) (MB67-interacting protein) (MIP224) (Proteasome 26S subunit ATPase 4) (Tat-binding protein 7) (TBP-7)	sp|P43686|PRS6B_HUMAN	HUMAN	47.366	418	0	1	1	2	0	2	0	19836	44809	585280	0	747860	3	0	20.6225	0.48	0.6112	0	0.2054	0.3294	0.157895
N	P38646	HSPA9	Stress-70 protein, mitochondrial (75 kDa glucose-regulated protein) (GRP-75) (Heat shock 70 kDa protein 9) (Mortalin) (MOT) (Peptide-binding protein 74) (PBP74)	sp|P38646|GRP75_HUMAN	HUMAN	73.68	679	20	22	20	29	19	35	3208300	4056100	3469000	70368000	78727000	72243000	3	0	20.6214	0.48	0.9357	0.0003	0.1281	0.37649	0.894737
N	M0R0F0	M0R0F0	40S ribosomal protein S5 (Fragment)	tr|M0R0F0|M0R0F0_HUMAN;sp|P46782|RS5_HUMAN;tr|M0R0R2|M0R0R2_HUMAN;tr|M0QZN2|M0QZN2_HUMAN	HUMAN	22.391	200	3	4	6	9	0	10	843960	1289600	2150600	43371000	0	44807000	3	0.67	20.5809	0.22	0.626	0.0005	0.1751	0.3132	Not detected
N	C9JZR2	CTNND1	Catenin delta-1	tr|C9JZR2|C9JZR2_HUMAN;sp|O60716|CTND1_HUMAN	HUMAN	104.85	938	2	1	3	1	0	0	13663	23147	65342	2105300	0	0	3	0	20.5485	0.48	0	0	0.1755	0.12032	0.0105263
N	P62805	HIST1H4A;HIST1H4B;HIST1H4C;HIST1H4D;HIST1H4E;HIST1H4F;HIST1H4H;HIST1H4I;HIST1H4J;HIST1H4K;HIST1H4L;HIST2H4A;HIST2H4B;HIST4H4	Histone H4	sp|P62805|H4_HUMAN	HUMAN	11.367	103	4	4	4	7	3	6	1302100	1614200	3001800	24684000	67703000	28191000	3	0.33	20.3743	0.43	0.9925	0.0008	0.1195	0.38816	0.526316
N	Q9H223	EHD4	EH domain-containing protein 4 (Hepatocellular carcinoma-associated protein 10/11) (PAST homolog 4)	sp|Q9H223|EHD4_HUMAN	HUMAN	61.174	541	0	0	0	0	0	1	0	0	0	366250	0	31205	3	0.67	20.3479	0	0.2801	0	1	0.77192	Not detected
N	P05198	EIF2S1	Eukaryotic translation initiation factor 2 subunit 1 (Eukaryotic translation initiation factor 2 subunit alpha) (eIF-2-alpha) (eIF-2A) (eIF-2alpha)	sp|P05198|IF2A_HUMAN;tr|G3V4T5|G3V4T5_HUMAN;tr|H0YJS4|H0YJS4_HUMAN	HUMAN	36.112	315	3	4	5	2	10	1	80340	139630	414680	124770	12640000	43903	3	0	20.1822	0.48	0.1503	0	0.0811	0.10195	0.263158
N	Q8IYB3	SRRM1	Serine/arginine repetitive matrix protein 1 (SR-related nuclear matrix protein of 160 kDa) (SRm160) (Ser/Arg-related nuclear matrix protein)	sp|Q8IYB3|SRRM1_HUMAN;tr|A9Z1X7|A9Z1X7_HUMAN;tr|M0R088|M0R088_HUMAN;tr|E9PCT1|E9PCT1_HUMAN	HUMAN	102.33	904	0	1	2	3	0	3	0	8446.4	89142	983350	0	982630	3	0.33	20.1456	0.43	0.6274	0	0.2221	0.34586	0.0736842
N	P62312	LSM6	U6 snRNA-associated Sm-like protein LSm6	sp|P62312|LSM6_HUMAN	HUMAN	9.1275	80	0	1	0	0	0	1	0	98862	0	0	0	1978200	3	0	20.0097	0.48	0	0	0.1624	0.11132	Not detected
N	Q14146	URB2	Unhealthy ribosome biogenesis protein 2 homolog	sp|Q14146|URB2_HUMAN	HUMAN	170.54	1524	1	0	0	0	2	1	9206.3	0	0	0	157810	26265	3	0.67	19.3635	0.23	0.5746	0	0.0591	0.21781	0.0105263
N	P09012	SNRPA	U1 small nuclear ribonucleoprotein A (U1 snRNP A) (U1-A) (U1A)	sp|P09012|SNRPA_HUMAN;tr|M0QZG7|M0QZG7_HUMAN;tr|M0R268|M0R268_HUMAN;tr|M0R221|M0R221_HUMAN;tr|M0R2B8|M0R2B8_HUMAN	HUMAN	31.279	282	1	1	1	3	0	4	63886	101260	373210	3505000	0	6834400	3	0.33	19.2055	0.44	0.5566	0	0.1881	0.30064	0.263158
N	H3BV80	H3BV80	RNA-binding protein with serine-rich domain 1	tr|H3BV80|H3BV80_HUMAN;tr|H3BMM9|H3BMM9_HUMAN;tr|H3BTC0|H3BTC0_HUMAN;sp|Q15287|RNPS1_HUMAN;tr|H3BPG5|H3BPG5_HUMAN;tr|H3BMS0|H3BMS0_HUMAN	HUMAN	24.561	211	0	1	1	0	0	4	0	55307	121180	0	0	3380100	3	0	19.1521	0.48	0	0	0.2048	0.14038	Not detected
N	A0A2R8Y5J0	A0A2R8Y5J0	DNA helicase (EC 3.6.4.12)	tr|A0A2R8Y5J0|A0A2R8Y5J0_HUMAN;tr|A0A2R8YFK9|A0A2R8YFK9_HUMAN;tr|A0A2U3TZM0|A0A2U3TZM0_HUMAN;tr|A0A2R8Y521|A0A2R8Y521_HUMAN;tr|A0A2R8Y425|A0A2R8Y425_HUMAN;tr|F5GWX5|F5GWX5_HUMAN;sp|Q14839|CHD4_HUMAN;tr|A0A2R8Y212|A0A2R8Y212_HUMAN;tr|A0A0C4DGG9|A0A0C4DGG9_HUMAN;tr|A0A2R8YDJ9|A0A2R8YDJ9_HUMAN;tr|A0A2R8YFD8|A0A2R8YFD8_HUMAN;tr|A0A2R8YD40|A0A2R8YD40_HUMAN;tr|A0A2R8YDW2|A0A2R8YDW2_HUMAN;tr|A0A2R8Y4X2|…	HUMAN	215.72	1892	0	0	2	1	0	2	0	1918	25130	101520	0	418710	3	0	19.0226	0.48	0.4134	0	0.2249	0.28175	Not detected
N	P08621	SNRNP70	U1 small nuclear ribonucleoprotein 70 kDa (U1 snRNP 70 kDa) (U1-70K) (snRNP70)	sp|P08621|RU17_HUMAN;tr|M0QYR1|M0QYR1_HUMAN	HUMAN	51.556	437	2	3	4	5	3	8	69683	137220	361880	3869700	903600	5964600	3	0	18.8787	0.48	0.7023	0	0.1714	0.33419	0.326316
N	P82909	MRPS36	28S ribosomal protein S36, mitochondrial (MRP-S36) (S36mt) (Alpha-ketoglutarate dehydrogenase component 4)	sp|P82909|RT36_HUMAN	HUMAN	11.466	103	1	0	0	0	0	1	61071	0	0	0	0	1183900	3	0	18.4779	0.48	0	0	0.1222	0.08374	0.189474
N	P54886	ALDH18A1	Delta-1-pyrroline-5-carboxylate synthase (P5CS) (Aldehyde dehydrogenase family 18 member A1) [Includes: Glutamate 5-kinase (GK) (EC 2.7.2.11) (Gamma-glutamyl kinase); Gamma-glutamyl phosphate reductase (GPR) (EC 1.2.1.41) (Glutamate-5-semialdehyde dehydrogenase) (Glutamyl-gamma-semialdehyde dehydrogenase)]	sp|P54886|P5CS_HUMAN	HUMAN	87.301	795	0	1	0	0	0	1	0	4233.2	0	0	0	77621	3	0.33	18.3349	0.44	0	0	0.1509	0.10341	0.0526316
N	P82932	MRPS6	28S ribosomal protein S6, mitochondrial (MRP-S6) (S6mt) (Mitochondrial small ribosomal subunit protein bS6m)	sp|P82932|RT06_HUMAN	HUMAN	14.226	125	1	1	2	3	0	2	20412	22405	134220	1661800	0	1561500	3	0	18.1761	0.48	0.6295	0	0.181	0.31827	Not detected
N	Q7RTV0	PHF5A	PHD finger-like domain-containing protein 5A (PHD finger-like domain protein 5A) (Splicing factor 3B-associated 14 kDa protein) (SF3b14b)	sp|Q7RTV0|PHF5A_HUMAN	HUMAN	12.405	110	0	0	1	1	0	2	0	0	164980	904890	0	2090500	3	0.33	18.1561	0.44	0.5275	0	0.2201	0.3136	0.0947368
N	Q14152	EIF3A	Eukaryotic translation initiation factor 3 subunit A (eIF3a) (Eukaryotic translation initiation factor 3 subunit 10) (eIF-3-theta) (eIF3 p167) (eIF3 p180) (eIF3 p185)	sp|Q14152|EIF3A_HUMAN	HUMAN	166.57	1382	0	0	1	1	0	0	0	0	9158.8	170100	0	0	3	0.33	17.9833	0.42	0	0	0.2028	0.13903	0.252632
N	P26639	TARS	Threonine--tRNA ligase 1, cytoplasmic (EC 6.1.1.3) (Threonyl-tRNA synthetase) (ThrRS) (Threonyl-tRNA synthetase 1)	sp|P26639|SYTC_HUMAN	HUMAN	83.434	723	0	1	4	1	0	1	0	12478	54848	545430	0	652570	3	0.67	17.794	0.21	0.6168	0	0.1929	0.3225	0.157895
N	E5RHG8	TCEB1	Elongin-C (Fragment)	tr|E5RHG8|E5RHG8_HUMAN;sp|Q15369|ELOC_HUMAN;tr|R4GMY8|R4GMY8_HUMAN	HUMAN	9.9601	89	2	2	1	2	0	1	292530	455030	397950	939860	0	343500	3	0	17.7365	0.48	0.5588	0	0.01	0.17924	Not detected
N	G3XAN4	G3XAN4	Translocating chain-associated membrane protein 1 (Translocation associated membrane protein 1, isoform CRA_a)	tr|G3XAN4|G3XAN4_HUMAN;sp|Q15629|TRAM1_HUMAN	HUMAN	33.435	288	0	0	1	1	0	0	0	0	36866	631320	0	0	3	0	17.1247	0.48	0	0	0.19	0.13025	Not detected
N	A0A0J9YWL0	A0A0J9YWL0	Beta/gamma crystallin domain-containing protein 1	tr|A0A0J9YWL0|A0A0J9YWL0_HUMAN;sp|Q9Y4K1|CRBG1_HUMAN	HUMAN	231.71	2131	1	0	1	1	0	1	12128	0	5889.8	162900	0	147750	3	0.33	16.9312	0.43	0.6302	0	0.1218	0.27795	Not detected
N	A0A2R8YD50	A0A2R8YD50	Peroxisomal multifunctional enzyme type 2	tr|A0A2R8YD50|A0A2R8YD50_HUMAN;sp|P51659|DHB4_HUMAN;tr|E7EWE5|E7EWE5_HUMAN;tr|G5E9S2|G5E9S2_HUMAN;tr|E7ET17|E7ET17_HUMAN;tr|A0A2R8Y7L2|A0A2R8Y7L2_HUMAN;tr|E7EPL9|E7EPL9_HUMAN;tr|E7ER27|E7ER27_HUMAN	HUMAN	76.837	711	0	1	3	1	0	1	0	25094	29188	261190	0	657520	3	0	16.8317	0.48	0.5117	0	0.1669	0.27226	Not detected
N	O60264	SMARCA5	SWI/SNF-related matrix-associated actin-dependent regulator of chromatin subfamily A member 5 (SWI/SNF-related matrix-associated actin-dependent regulator of chromatin A5) (EC 3.6.4.-) (Sucrose nonfermenting protein 2 homolog) (hSNF2H)	sp|O60264|SMCA5_HUMAN	HUMAN	121.9	1052	0	0	1	0	3	0	0	0	13115	40056	146160	33252	3	0.67	16.7341	0.23	0.9818	0	0.1273	0.39021	0.0421053
N	Q9NZ01	TECR	Very-long-chain enoyl-CoA reductase (EC 1.3.1.93) (Synaptic glycoprotein SC2) (Trans-2,3-enoyl-CoA reductase) (TER)	sp|Q9NZ01|TECR_HUMAN;tr|M0R2N5|M0R2N5_HUMAN;tr|M0R3C3|M0R3C3_HUMAN	HUMAN	36.034	308	0	0	1	2	1	1	0	0	9533.9	2117700	626580	351820	3	1	16.6506	0	0.6503	0	0.8006	0.74945	0.0421053
N	Q13200	PSMD2	26S proteasome non-ATPase regulatory subunit 2 (26S proteasome regulatory subunit RPN1) (26S proteasome regulatory subunit S2) (26S proteasome subunit p97) (Protein 55.11) (Tumor necrosis factor type 1 receptor-associated protein 2)	sp|Q13200|PSMD2_HUMAN	HUMAN	100.2	908	0	1	3	3	1	2	0	10858	36385	246690	419030	116650	3	0	16.5605	0.48	0.9739	0	0.1226	0.38451	0.242105
N	Q86VP6	CAND1	Cullin-associated NEDD8-dissociated protein 1 (Cullin-associated and neddylation-dissociated protein 1) (TBP-interacting protein of 120 kDa A) (TBP-interacting protein 120A) (p120 CAND1)	sp|Q86VP6|CAND1_HUMAN;tr|A0A0C4DGH5|A0A0C4DGH5_HUMAN	HUMAN	136.37	1230	0	1	3	0	1	0	0	5240.3	27033	0	581110	0	3	0.33	16.4745	0.44	0	0	0.0835	0.05723	0.0947368
N	Q9Y5J9	TIMM8B	Mitochondrial import inner membrane translocase subunit Tim8 B (DDP-like protein) (Deafness dystonia protein 2)	sp|Q9Y5J9|TIM8B_HUMAN;tr|G3XAN8|G3XAN8_HUMAN	HUMAN	9.3435	83	0	0	2	0	0	1	0	0	120780	0	0	582470	3	0	16.435	0.48	0	0	0.073	0.05006	Not detected
N	Q09666	AHNAK	Neuroblast differentiation-associated protein AHNAK (Desmoyokin)	sp|Q09666|AHNK_HUMAN	HUMAN	629.09	5890	2	5	2	4	0	3	2372	4679.7	4810.5	102570	0	87693	3	0.67	16.039	0.21	0.6309	0	0.1355	0.28756	0.136842
N	P42704	LRPPRC	Leucine-rich PPR motif-containing protein, mitochondrial (130 kDa leucine-rich protein) (LRP 130) (GP130)	sp|P42704|LPPRC_HUMAN	HUMAN	157.9	1394	0	0	5	0	6	1	0	0	37416	0	501540	96657	3	0	15.9877	0.48	0.5942	0	0.1052	0.25545	0.168421
N	Q15050	RRS1	Ribosome biogenesis regulatory protein homolog	sp|Q15050|RRS1_HUMAN	HUMAN	41.193	365	0	1	2	7	7	6	0	13654	66246	8039400	14128000	4571600	3	1	15.9648	0	0.986	0.0001	0.7475	0.81661	0.0526316
N	O95232	LUC7L3	Luc7-like protein 3 (Cisplatin resistance-associated-overexpressed protein) (Luc7A) (Okadaic acid-inducible phosphoprotein OA48-18) (cAMP regulatory element-associated protein 1) (CRE-associated protein 1) (CREAP-1)	sp|O95232|LC7L3_HUMAN;tr|J3KPP4|J3KPP4_HUMAN;tr|D6RDI2|D6RDI2_HUMAN	HUMAN	51.466	432	0	1	2	2	0	2	0	13576	64409	512690	0	708050	3	0.67	15.6535	0.22	0.6035	0	0.1756	0.30653	0.136842
N	J3KTA4	J3KTA4	DEAD box protein 5 (EC 3.6.4.13) (Probable ATP-dependent RNA helicase DDX5)	tr|J3KTA4|J3KTA4_HUMAN;sp|P17844|DDX5_HUMAN	HUMAN	69.086	614	3	3	4	7	0	7	47914	76249	306710	3281700	0	3443400	3	0	15.6081	0.48	0.6252	0	0.1568	0.30038	Not detected
N	P35659	DEK	Protein DEK	sp|P35659|DEK_HUMAN;tr|B4DFG0|B4DFG0_HUMAN;tr|H0Y8X0|H0Y8X0_HUMAN	HUMAN	42.674	375	0	0	0	0	1	0	6927.6	0	8490.5	0	237710	0	3	0.33	15.4176	0.41	0	0	0.0522	0.0358	0.147368
N	A0A0D9SFB3	A0A0D9SFB3	RNA helicase (EC 3.6.4.13)	tr|A0A0D9SFB3|A0A0D9SFB3_HUMAN;tr|A0A2R8YF78|A0A2R8YF78_HUMAN;tr|A0A0D9SG12|A0A0D9SG12_HUMAN;tr|A0A2R8YFS5|A0A2R8YFS5_HUMAN;tr|A0A2R8Y4A4|A0A2R8Y4A4_HUMAN;sp|O00571|DDX3X_HUMAN;tr|A0A0D9SF53|A0A0D9SF53_HUMAN;tr|A0A2R8Y5G6|A0A2R8Y5G6_HUMAN;tr|A0A2R8YCW1|A0A2R8YCW1_HUMAN;tr|A0A2R8YFR4|A0A2R8YFR4_HUMAN;tr|A0A2U3TZJ9|A0A2U3TZJ9_HUMAN;tr|A0A2R8Y645|A0A2R8Y645_HUMAN;tr|A0A2R8YDT5|A0A2R8YDT5_HUMAN;tr|A0…	HUMAN	70.839	640	4	4	6	8	0	11	59994	147250	550300	3322000	0	7939100	3	0	14.8653	0.48	0.5214	0	0.1578	0.26903	Not detected
N	P26038	MSN	Moesin (Membrane-organizing extension spike protein)	sp|P26038|MOES_HUMAN	HUMAN	67.819	577	2	0	2	1	0	1	13852	0	37622	192610	0	551070	3	0	14.4477	0.48	0.4872	0	0.1441	0.24908	0.210526
N	F8WBS5	F8WBS5	60S ribosomal protein L35a	tr|F8WBS5|F8WBS5_HUMAN;tr|F8WB72|F8WB72_HUMAN;tr|C9K025|C9K025_HUMAN;sp|P18077|RL35A_HUMAN	HUMAN	6.4725	55	1	2	0	3	0	4	1088500	2950700	0	25290000	0	32921000	3	0	14.4114	0.48	0.6094	0.0011	0.1061	0.26075	Not detected
N	Q13123	IK	Protein Red (Cytokine IK) (IK factor) (Protein RER)	sp|Q13123|RED_HUMAN;tr|D6REL4|D6REL4_HUMAN;tr|E7EQZ7|E7EQZ7_HUMAN	HUMAN	65.601	557	0	0	1	0	0	1	0	0	31285	0	0	494080	3	0	14.411	0.48	0	0	0.2051	0.14059	Not detected
N	O43707	ACTN4	Alpha-actinin-4 (Non-muscle alpha-actinin 4)	sp|O43707|ACTN4_HUMAN;tr|F5GXS2|F5GXS2_HUMAN	HUMAN	104.85	911	0	1	1	2	0	0	0	15042	49793	919910	0	0	3	0	14.1885	0.48	0	0	0.1436	0.09843	0.347368
N	Q01780	EXOSC10	Exosome component 10 (EC 3.1.13.-) (Autoantigen PM/Scl 2) (P100 polymyositis-scleroderma overlap syndrome-associated autoantigen) (Polymyositis/scleroderma autoantigen 100 kDa) (PM/Scl-100) (Polymyositis/scleroderma autoantigen 2)	sp|Q01780|EXOSX_HUMAN	HUMAN	100.83	885	0	0	0	5	11	8	0	0	0	632840	3512000	655440	3	1	14.1452	0	0.9409	0	1	0.9758	0.221053
N	P30153	PPP2R1A	Serine/threonine-protein phosphatase 2A 65 kDa regulatory subunit A alpha isoform (Medium tumor antigen-associated 61 kDa protein) (PP2A subunit A isoform PR65-alpha) (PP2A subunit A isoform R1-alpha)	sp|P30153|2AAA_HUMAN;tr|B3KQV6|B3KQV6_HUMAN;tr|C9J9C1|C9J9C1_HUMAN	HUMAN	65.308	589	2	2	2	2	0	2	28266	63677	90605	1309600	0	1312700	3	0	14.1327	0.48	0.6273	0	0.1305	0.28304	0.536842
N	P26641	EEF1G	Elongation factor 1-gamma (EF-1-gamma) (eEF-1B gamma)	sp|P26641|EF1G_HUMAN	HUMAN	50.118	437	4	5	8	1	1	3	124720	316660	741530	6978800	338080	9260900	3	1	14.014	0	0.6438	0	0.1376	0.29294	0.442105
N	Q9NPD3	EXOSC4	Exosome complex component RRP41 (Exosome component 4) (Ribosomal RNA-processing protein 41) (p12A)	sp|Q9NPD3|EXOS4_HUMAN;tr|E9PI41|E9PI41_HUMAN	HUMAN	26.383	245	1	2	2	5	0	2	18807	57244	68543	1509800	0	510520	3	0.33	13.9724	0.42	0.5459	0	0.1225	0.25243	0.147368
N	P28482	MAPK1	Mitogen-activated protein kinase 1 (MAP kinase 1) (MAPK 1) (EC 2.7.11.24) (ERT1) (Extracellular signal-regulated kinase 2) (ERK-2) (MAP kinase isoform p42) (p42-MAPK) (Mitogen-activated protein kinase 2) (MAP kinase 2) (MAPK 2)	sp|P28482|MK01_HUMAN	HUMAN	41.389	360	0	0	0	1	0	0	0	27106	0	380020	0	0	3	0.33	13.8663	0.44	0	0	0.1023	0.07009	0.0210526
N	Q9Y4E8	USP15	Ubiquitin carboxyl-terminal hydrolase 15 (EC 3.4.19.12) (Deubiquitinating enzyme 15) (Ubiquitin thioesterase 15) (Ubiquitin-specific-processing protease 15) (Unph-2) (Unph4)	sp|Q9Y4E8|UBP15_HUMAN	HUMAN	112.42	981	0	1	2	1	0	1	0	6415.7	15412	225340	0	77254	3	0	13.8628	0.48	0.5483	0	0.1422	0.26665	0.0315789
N	Q04837	SSBP1	Single-stranded DNA-binding protein, mitochondrial (Mt-SSB) (MtSSB) (PWP1-interacting protein 17)	sp|Q04837|SSBP_HUMAN;tr|A0A0G2JLD8|A0A0G2JLD8_HUMAN;tr|E7EUY5|E7EUY5_HUMAN	HUMAN	17.259	148	1	1	1	1	0	1	83678	92634	101620	1759500	0	2074600	3	0.67	13.7951	0.23	0.6179	0	0.1146	0.26917	0.368421
N	Q14166	TTLL12	Tubulin--tyrosine ligase-like protein 12 (Inactive tubulin--tyrosine ligase-like protein 12)	sp|Q14166|TTL12_HUMAN	HUMAN	74.403	644	0	0	1	1	0	0	0	0	5060.6	68653	0	0	3	0	13.5662	0.48	0	0	0.1567	0.10743	0.547368
N	Q9UN81	L1RE1	LINE-1 retrotransposable element ORF1 protein (L1ORF1p) (LINE retrotransposable element 1) (LINE1 retrotransposable element 1)	sp|Q9UN81|LORF1_HUMAN	HUMAN	40.055	338	0	0	0	4	7	4	0	0	0	2106400	10532000	910810	3	1	13.4613	0	0.8685	0	1	0.95348	Not detected
N	P84090	ERH	Enhancer of rudimentary homolog	sp|P84090|ERH_HUMAN;tr|G3V279|G3V279_HUMAN	HUMAN	12.259	104	1	3	4	3	2	5	72790	1541700	5752500	30059000	15668000	52839000	3	0	13.3794	0.45	0.7536	0.0009	0.138	0.32708	0.768421
N	Q15020	SART3	Squamous cell carcinoma antigen recognized by T-cells 3 (SART-3) (Tat-interacting protein of 110 kDa) (Tip110) (p110 nuclear RNA-binding protein)	sp|Q15020|SART3_HUMAN	HUMAN	109.93	963	0	1	0	1	5	2	0	12670	0	803910	11062000	822920	3	0.67	12.9768	0.23	0.7185	0	0.8022	0.77159	0.168421
N	A0A1X7SBZ2	A0A1X7SBZ2	RNA helicase (EC 3.6.4.13)	tr|A0A1X7SBZ2|A0A1X7SBZ2_HUMAN;sp|Q92841|DDX17_HUMAN;tr|A0A1W2PQ51|A0A1W2PQ51_HUMAN	HUMAN	80.253	729	6	9	9	9	0	13	273710	597550	1271600	7922500	0	19358000	3	0	12.7309	0.48	0.5173	0	0.1277	0.24712	Not detected
N	Q13242	SRSF9	Serine/arginine-rich splicing factor 9 (Pre-mRNA-splicing factor SRp30C) (Splicing factor, arginine/serine-rich 9)	sp|Q13242|SRSF9_HUMAN;tr|H0YIB4|H0YIB4_HUMAN	HUMAN	25.542	221	4	4	4	3	6	5	191470	228640	640280	1432300	8358400	3521000	3	1	12.5536	0	0.9246	0	0.0783	0.33892	0.294737
N	P35580	MYH10	Myosin-10 (Cellular myosin heavy chain, type B) (Myosin heavy chain 10) (Myosin heavy chain, non-muscle IIb) (Non-muscle myosin heavy chain B) (NMMHC-B) (Non-muscle myosin heavy chain IIb) (NMMHC II-b) (NMMHC-IIB)	sp|P35580|MYH10_HUMAN	HUMAN	229	1976	13	11	19	4	0	4	87318	85843	197010	2866700	0	1742700	3	0	12.452	0.48	0.6193	0	0.1114	0.26743	0.252632
N	P31942	HNRNPH3	Heterogeneous nuclear ribonucleoprotein H3 (hnRNP H3) (Heterogeneous nuclear ribonucleoprotein 2H9) (hnRNP 2H9)	sp|P31942|HNRH3_HUMAN	HUMAN	36.926	346	5	5	6	5	2	6	1830900	1670400	1710000	19867000	1646100	42569000	3	0	12.2967	0.48	0.5844	0.0002	0.101	0.24957	0.284211
N	Q9BV20	MRI1	Methylthioribose-1-phosphate isomerase (M1Pi) (MTR-1-P isomerase) (EC 5.3.1.23) (Mediator of RhoA-dependent invasion) (S-methyl-5-thioribose-1-phosphate isomerase) (Translation initiation factor eIF-2B subunit alpha/beta/delta-like protein)	sp|Q9BV20|MTNA_HUMAN	HUMAN	39.149	369	0	0	0	1	0	0	0	0	0	1728300	0	0	3	0.33	12.1239	0.24	0	0	1	0.68551	Not detected
N	Q9UHR4	BAIAP2L1	Brain-specific angiogenesis inhibitor 1-associated protein 2-like protein 1 (BAI1-associated protein 2-like protein 1) (Insulin receptor tyrosine kinase substrate)	sp|Q9UHR4|BI2L1_HUMAN	HUMAN	56.882	511	0	0	2	1	0	0	0	0	11707	139030	0	0	3	0	11.8454	0.48	0	0	0.1399	0.09591	Not detected
N	P08574	CYC1	Cytochrome c1, heme protein, mitochondrial (EC 7.1.1.8) (Complex III subunit 4) (Complex III subunit IV) (Cytochrome b-c1 complex subunit 4) (Ubiquinol-cytochrome-c reductase complex cytochrome c1 subunit) (Cytochrome c-1)	sp|P08574|CY1_HUMAN	HUMAN	35.422	325	0	0	1	1	0	1	0	0	14754	68200	0	104880	3	0.33	11.7311	0.43	0.5909	0	0.1521	0.28662	Not detected
N	P62195	PSMC5	26S proteasome regulatory subunit 8 (26S proteasome AAA-ATPase subunit RPT6) (Proteasome 26S subunit ATPase 5) (Proteasome subunit p45) (Thyroid hormone receptor-interacting protein 1) (TRIP1) (p45/SUG)	sp|P62195|PRS8_HUMAN;tr|J3QSA9|J3QSA9_HUMAN;tr|J3QQM1|J3QQM1_HUMAN;tr|J3QLH6|J3QLH6_HUMAN;tr|J3KRP2|J3KRP2_HUMAN	HUMAN	45.626	406	0	0	2	2	1	1	0	8864	89221	341010	475300	328220	3	0	11.6688	0.48	0.9647	0	0.1087	0.37217	0.210526
N	Q9UKM9	RALY	RNA-binding protein Raly (Autoantigen p542) (Heterogeneous nuclear ribonucleoprotein C-like 2) (hnRNP core protein C-like 2) (hnRNP associated with lethal yellow protein homolog)	sp|Q9UKM9|RALY_HUMAN;tr|Q5QPM1|Q5QPM1_HUMAN;tr|Q5QPL9|Q5QPL9_HUMAN	HUMAN	32.463	306	1	0	2	1	2	3	51321	0	384580	3539400	0	1510500	3	0	11.5841	0.48	0.5818	0	0.1273	0.26681	0.136842
N	Q9P258	RCC2	Protein RCC2 (RCC1-like protein TD-60) (Telophase disk protein of 60 kDa)	sp|Q9P258|RCC2_HUMAN	HUMAN	56.084	522	0	1	4	2	0	7	0	22427	79045	531860	0	643500	3	0	11.5831	0.47	0.6159	0	0.1322	0.28062	0.252632
N	Q9Y676	MRPS18B	28S ribosomal protein S18b, mitochondrial (MRP-S18-b) (Mrps18-b) (S18mt-b) (28S ribosomal protein S18-2, mitochondrial) (MRP-S18-2) (Mitochondrial small ribosomal subunit protein bS18b) (Mitochondrial small ribosomal subunit protein mS40)	sp|Q9Y676|RT18B_HUMAN;tr|A0A0G2JIC6|A0A0G2JIC6_HUMAN	HUMAN	29.395	258	0	2	2	1	1	1	0	80714	123440	304460	1762100	297500	3	1	11.5628	0	0.9296	0	0.068	0.33342	0.105263
N	Q9UHV9	PFDN2	Prefoldin subunit 2	sp|Q9UHV9|PFD2_HUMAN	HUMAN	16.648	154	0	2	4	1	0	0	0	103690	191740	164220	0	0	3	0	11.5518	0.48	0	0	0.0061	0.00418	0.252632
N	P35606	COPB2	Coatomer subunit beta' (Beta'-coat protein) (Beta'-COP) (p102)	sp|P35606|COPB2_HUMAN	HUMAN	102.49	906	0	4	3	0	1	1	0	25370	23124	0	324410	232070	3	0	11.4752	0.48	0.5739	0	0.0785	0.23087	0.136842
N	Q6P2E9	EDC4	Enhancer of mRNA-decapping protein 4 (Autoantigen Ge-1) (Autoantigen RCD-8) (Human enhancer of decapping large subunit) (Hedls)	sp|Q6P2E9|EDC4_HUMAN	HUMAN	151.66	1401	0	1	0	1	0	2	0	7312.4	0	33999	0	47395	3	0.67	11.131	0.22	0.6025	0	0.0914	0.24852	0.105263
N	O15371	EIF3D	Eukaryotic translation initiation factor 3 subunit D (eIF3d) (Eukaryotic translation initiation factor 3 subunit 7) (eIF-3-zeta) (eIF3 p66)	sp|O15371|EIF3D_HUMAN;tr|B0QYA5|B0QYA5_HUMAN	HUMAN	63.972	548	0	0	1	0	2	0	0	0	23041	0	247570	0	3	0.33	10.7434	0.43	0	0	0.057	0.03905	0.2
N	Q07666	KHDRBS1	KH domain-containing, RNA-binding, signal transduction-associated protein 1 (GAP-associated tyrosine phosphoprotein p62) (Src-associated in mitosis 68 kDa protein) (Sam68) (p21 Ras GTPase-activating protein-associated p62) (p68)	sp|Q07666|KHDR1_HUMAN	HUMAN	48.227	443	1	1	3	2	1	5	119750	110510	708780	2567800	1083500	6239200	3	0.02	10.5292	0.45	0.6564	0	0.1092	0.27741	0.4
N	J3QLE5	J3QLE5	Small nuclear ribonucleoprotein-associated protein N (Fragment)	tr|J3QLE5|J3QLE5_HUMAN;sp|P63162|RSMN_HUMAN;sp|P14678|RSMB_HUMAN;tr|J3KRY3|J3KRY3_HUMAN;tr|S4R3P3|S4R3P3_HUMAN	HUMAN	17.546	169	0	1	1	2	0	2	0	16860	90232	0	0	1124600	3	0	10.5013	0.48	0	0	0.1341	0.09191	Not detected
N	Q92945	KHSRP	Far upstream element-binding protein 2 (FUSE-binding protein 2) (KH type-splicing regulatory protein) (KSRP) (p75)	sp|Q92945|FUBP2_HUMAN;tr|A0A087WTP3|A0A087WTP3_HUMAN	HUMAN	73.114	711	4	9	12	4	0	7	61740	574810	754150	410430	0	804260	3	0	10.2992	0.48	0.5558	0	0.01	0.17831	0.273684
N	Q9NYF8	BCLAF1	Bcl-2-associated transcription factor 1 (Btf) (BCLAF1 and THRAP3 family member 1)	sp|Q9NYF8|BCLF1_HUMAN;tr|A0A1W2PQ43|A0A1W2PQ43_HUMAN;tr|E9PK09|E9PK09_HUMAN;tr|E9PQN2|E9PQN2_HUMAN;tr|E9PKI6|E9PKI6_HUMAN;tr|E9PK91|E9PK91_HUMAN;tr|E9PJA7|E9PJA7_HUMAN	HUMAN	106.12	920	2	4	8	3	2	10	23544	83245	396110	780730	1064600	3233700	3	0	10.0995	0.48	0.6442	0	0.1054	0.27099	0.0736842
N	Q5F1R6	DNAJC21	DnaJ homolog subfamily C member 21 (DnaJ homolog subfamily A member 5) (Protein GS3)	sp|Q5F1R6|DJC21_HUMAN;tr|A0A2R8Y534|A0A2R8Y534_HUMAN;tr|A0A2R8Y4Q0|A0A2R8Y4Q0_HUMAN	HUMAN	62.027	531	1	1	1	0	3	0	22716	49546	49082	0	1237100	0	3	0	9.94901	0.48	0	0	0.0364	0.02493	Not detected
N	Q9BYD6	MRPL1	39S ribosomal protein L1, mitochondrial (L1mt) (MRP-L1) (Mitochondrial large ribosomal subunit protein uL1m)	sp|Q9BYD6|RM01_HUMAN;tr|H0Y8N7|H0Y8N7_HUMAN	HUMAN	36.908	325	0	0	1	1	0	1	0	0	21956	113110	0	104230	3	0.67	9.89889	0.24	0.6299	0	0.129	0.28279	0.0526316
N	E9PLA9	CAPRIN1	Caprin-1 (Fragment)	tr|E9PLA9|E9PLA9_HUMAN;tr|G3V153|G3V153_HUMAN;sp|Q14444|CAPR1_HUMAN	HUMAN	20.236	186	1	1	2	2	0	3	29087	87537	456740	1257400	0	4401800	3	0	9.87017	0.48	0.4468	0	0.1173	0.21829	0.231579
N	P38919	EIF4A3	Eukaryotic initiation factor 4A-III (eIF-4A-III) (eIF4A-III) (EC 3.6.4.13) (ATP-dependent RNA helicase DDX48) (ATP-dependent RNA helicase eIF4A-3) (DEAD box protein 48) (Eukaryotic initiation factor 4A-like NUK-34) (Eukaryotic translation initiation factor 4A isoform 3) (Nuclear matrix protein 265) (NMP 265) (hNMP 265) [Cleaved into: Eukaryotic initiation factor 4A-III, N-terminally processed]	sp|P38919|IF4A3_HUMAN;tr|I3L3H2|I3L3H2_HUMAN	HUMAN	46.871	411	3	4	6	5	5	10	105920	160860	577990	1782400	1484200	5025200	3	0	9.81542	0.48	0.6915	0	0.0953	0.27868	0.357895
N	Q13435	SF3B2	Splicing factor 3B subunit 2 (Pre-mRNA-splicing factor SF3b 145 kDa subunit) (SF3b145) (Spliceosome-associated protein 145) (SAP 145)	sp|Q13435|SF3B2_HUMAN;tr|E9PPJ0|E9PPJ0_HUMAN	HUMAN	100.23	895	1	5	7	7	2	10	15019	79292	170380	685900	365930	1545400	3	1	9.8122	0	0.6988	0	0.0979	0.28269	0.294737
N	P62306	SNRPF	Small nuclear ribonucleoprotein F (snRNP-F) (Sm protein F) (Sm-F) (SmF)	sp|P62306|RUXF_HUMAN	HUMAN	9.7251	86	1	2	2	3	1	3	418630	755620	1587700	9457400	5279200	11956000	3	1	9.65391	0	0.8228	0.0003	0.085	0.31216	0.315789
N	A0A2R8YEZ4	A0A2R8YEZ4	DNA-directed RNA polymerases I and III subunit RPAC1	tr|A0A2R8YEZ4|A0A2R8YEZ4_HUMAN;tr|A0A2R8Y5D3|A0A2R8Y5D3_HUMAN;sp|O15160|RPAC1_HUMAN;tr|E7EQB9|E7EQB9_HUMAN;tr|A0A2R8YEY5|A0A2R8YEY5_HUMAN;tr|D6RDJ3|D6RDJ3_HUMAN;tr|A0A2R8Y8D6|A0A2R8Y8D6_HUMAN	HUMAN	34.958	307	0	1	0	2	0	1	0	51162	0	351920	0	143100	3	0	9.61914	0.48	0.575	0	0.0766	0.22994	Not detected
N	Q4VCS5	AMOT	Angiomotin	sp|Q4VCS5|AMOT_HUMAN;tr|E7ERM3|E7ERM3_HUMAN;tr|A6NP16|A6NP16_HUMAN	HUMAN	118.08	1084	1	1	5	1	0	0	5741.5	4578.9	59487	669880	0	0	3	0.33	9.59612	0.42	0	0	0.1026	0.07032	Not detected
N	Q9BQ39	DDX50	ATP-dependent RNA helicase DDX50 (EC 3.6.4.13) (DEAD box protein 50) (Gu-beta) (Nucleolar protein Gu2)	sp|Q9BQ39|DDX50_HUMAN;tr|A0A087WVC1|A0A087WVC1_HUMAN	HUMAN	82.564	737	0	0	2	19	6	18	0	0	32861	7990200	2107300	6856200	3	0.33	9.59272	0.44	0.7816	0	0.8765	0.84203	0.431579
N	P05023	ATP1A1	Sodium/potassium-transporting ATPase subunit alpha-1 (Na(+)/K(+) ATPase alpha-1 subunit) (EC 7.2.2.13) (Sodium pump subunit alpha-1)	sp|P05023|AT1A1_HUMAN	HUMAN	112.89	1023	2	4	6	2	1	0	16774	140870	235160	32617	3670400	90295	3	0	9.58381	0.48	0.3072	0	0.0423	0.12377	0.326316
N	Q9UIG0	BAZ1B	Tyrosine-protein kinase BAZ1B (EC 2.7.10.2) (Bromodomain adjacent to zinc finger domain protein 1B) (Williams syndrome transcription factor) (Williams-Beuren syndrome chromosomal region 10 protein) (Williams-Beuren syndrome chromosomal region 9 protein) (hWALp2)	sp|Q9UIG0|BAZ1B_HUMAN	HUMAN	170.9	1483	1	0	0	0	0	1	2708.3	0	0	0	0	26008	3	0.33	9.49786	0.41	0	0	0.0645	0.04421	Not detected
N	Q9Y678	COPG1	Coatomer subunit gamma-1 (Gamma-1-coat protein) (Gamma-1-COP)	sp|Q9Y678|COPG1_HUMAN	HUMAN	97.717	874	0	0	1	0	0	1	0	0	9796.1	0	0	91279	3	0.33	9.31789	0.43	0	0	0.1321	0.09056	0.0526316
N	O75306	NDUFS2	NADH dehydrogenase [ubiquinone] iron-sulfur protein 2, mitochondrial (EC 7.1.1.2) (Complex I-49kD) (CI-49kD) (NADH-ubiquinone oxidoreductase 49 kDa subunit)	sp|O75306|NDUS2_HUMAN	HUMAN	52.545	463	0	1	1	0	1	0	0	30083	32354	0	587340	0	3	0	8.97566	0.48	0	0	0.0382	0.02621	Not detected
N	Q14008	CKAP5	Cytoskeleton-associated protein 5 (Colonic and hepatic tumor overexpressed gene protein) (Ch-TOG)	sp|Q14008|CKAP5_HUMAN	HUMAN	225.49	2032	1	0	0	2	0	2	4213.6	0	0	12381	0	25682	3	0.67	8.96951	0.23	0.5464	0	0.0579	0.20825	0.0421053
N	P53007	SLC25A1	Tricarboxylate transport protein, mitochondrial (Citrate transport protein) (CTP) (Solute carrier family 25 member 1) (Tricarboxylate carrier protein)	sp|P53007|TXTP_HUMAN;tr|B4DP62|B4DP62_HUMAN	HUMAN	34.012	311	0	1	2	1	4	2	0	150430	365230	290190	3521700	771560	3	0	8.88851	0.48	0.8559	0	0.0555	0.30212	0.0842105
N	P61106	RAB14	Ras-related protein Rab-14	sp|P61106|RAB14_HUMAN;tr|X6RFL8|X6RFL8_HUMAN	HUMAN	23.897	215	1	0	1	1	0	0	20164	0	15785	579240	0	0	3	0	8.87819	0.46	0	0	0.114	0.07814	Not detected
N	P42167	TMPO	Lamina-associated polypeptide 2, isoforms beta/gamma (Thymopoietin, isoforms beta/gamma) (TP beta/gamma) (Thymopoietin-related peptide isoforms beta/gamma) (TPRP isoforms beta/gamma) [Cleaved into: Thymopoietin (TP) (Splenin); Thymopentin (TP5)]	sp|P42167|LAP2B_HUMAN;tr|G5E972|G5E972_HUMAN	HUMAN	50.67	454	0	0	3	0	2	1	0	0	92656	0	548520	278630	3	0	8.64713	0.48	0.614	0	0.0761	0.24163	0.284211
N	P63244	GNB2L1	Receptor of activated protein C kinase 1 (Cell proliferation-inducing gene 21 protein) (Guanine nucleotide-binding protein subunit beta-2-like 1) (Guanine nucleotide-binding protein subunit beta-like protein 12.3) (Human lung cancer oncogene 7 protein) (HLC-7) (Receptor for activated C kinase) (Small ribosomal subunit protein RACK1) [Cleaved into: Receptor of activated protein C kinase 1, N-termi…	sp|P63244|RACK1_HUMAN;tr|J3KPE3|J3KPE3_HUMAN;tr|D6RAC2|D6RAC2_HUMAN;tr|D6RHH4|D6RHH4_HUMAN;tr|H0YAF8|H0YAF8_HUMAN;tr|D6R9Z1|D6R9Z1_HUMAN;tr|H0Y8W2|H0Y8W2_HUMAN;tr|D6R9L0|D6R9L0_HUMAN;tr|D6REE5|D6REE5_HUMAN;tr|D6RFX4|D6RFX4_HUMAN;tr|H0YAM7|H0YAM7_HUMAN	HUMAN	35.076	317	3	5	7	7	0	7	75023	185460	368880	3391500	0	2241900	3	0	8.5437	0.48	0.6245	0	0.0888	0.25358	Not detected
N	A0A0R4J2E8	A0A0R4J2E8	Matrin-3	tr|A0A0R4J2E8|A0A0R4J2E8_HUMAN;sp|P43243|MATR3_HUMAN;tr|A8MXP9|A8MXP9_HUMAN;tr|D6REM6|D6REM6_HUMAN;tr|D6R991|D6R991_HUMAN	HUMAN	94.622	847	2	6	10	12	0	15	38461	209070	1053900	3115300	0	7998600	3	0	8.53973	0.48	0.508	0	0.104	0.22801	Not detected
N	P05412	JUN	Transcription factor AP-1 (Activator protein 1) (AP1) (Proto-oncogene c-Jun) (V-jun avian sarcoma virus 17 oncogene homolog) (p39)	sp|P05412|JUN_HUMAN	HUMAN	35.675	331	0	0	2	3	0	3	0	0	143030	667360	0	542930	3	0	8.46179	0.45	0.6308	0	0.1118	0.2713	Not detected
N	Q8NC51	SERBP1	Plasminogen activator inhibitor 1 RNA-binding protein (PAI1 RNA-binding protein 1) (PAI-RBP1) (SERPINE1 mRNA-binding protein 1)	sp|Q8NC51|PAIRB_HUMAN	HUMAN	44.965	408	7	8	10	6	4	3	367710	770120	1431800	6061900	10285000	4486000	3	1	8.10735	0	0.9902	0	0.0566	0.34433	0.347368
N	P62316	SNRPD2	Small nuclear ribonucleoprotein Sm D2 (Sm-D2) (snRNP core protein D2)	sp|P62316|SMD2_HUMAN;tr|K7ERG4|K7ERG4_HUMAN	HUMAN	13.527	118	3	4	5	5	2	5	852700	1084300	2359600	12270000	5359700	16577000	3	0.33	7.96128	0.44	0.7839	0.0003	0.0711	0.2906	0.357895
N	P14324	FDPS	Farnesyl pyrophosphate synthase (FPP synthase) (FPS) (EC 2.5.1.10) ((2E,6E)-farnesyl diphosphate synthase) (Dimethylallyltranstransferase) (EC 2.5.1.1) (Farnesyl diphosphate synthase) (Geranyltranstransferase)	sp|P14324|FPPS_HUMAN;tr|A0A087X1D8|A0A087X1D8_HUMAN;tr|A0A087WVN4|A0A087WVN4_HUMAN	HUMAN	48.275	419	0	1	0	0	0	1	0	32265	0	0	0	278570	3	0	7.89933	0.48	0	0	0.0772	0.05292	Not detected
N	A0A3B3ITZ9	A0A3B3ITZ9	Thyroid hormone receptor-associated protein 3	tr|A0A3B3ITZ9|A0A3B3ITZ9_HUMAN;sp|Q9Y2W1|TR150_HUMAN	HUMAN	103.52	910	5	7	10	5	0	10	47776	160420	391710	1268900	0	3461300	3	0.67	7.8849	0.23	0.4964	0	0.0875	0.21315	Not detected
N	Q9UI26	IPO11	Importin-11 (Imp11) (Ran-binding protein 11) (RanBP11)	sp|Q9UI26|IPO11_HUMAN;tr|F8WDV0|F8WDV0_HUMAN	HUMAN	112.53	975	0	1	0	0	1	0	0	14216	0	0	112010	0	3	0.33	7.87915	0.42	0	0	0.0256	0.01755	0.0105263
N	P61978	HNRNPK	Heterogeneous nuclear ribonucleoprotein K (hnRNP K) (Transformation up-regulated nuclear protein) (TUNP)	sp|P61978|HNRPK_HUMAN;tr|Q5T6W2|Q5T6W2_HUMAN	HUMAN	50.976	463	8	12	12	15	1	16	1208300	2475100	5653500	18397000	17185000	37972000	3	0	7.87775	0.46	0.788	0.0001	0.0715	0.29215	0.726316
N	O15234	CASC3	Protein CASC3 (Cancer susceptibility candidate gene 3 protein) (Metastatic lymph node gene 51 protein) (MLN 51) (Protein barentsz) (Btz)	sp|O15234|CASC3_HUMAN;tr|J3KSY7|J3KSY7_HUMAN	HUMAN	76.277	703	0	0	0	0	0	1	0	0	0	0	0	215210	3	0.33	7.87334	0.24	0	0	1	0.68551	0.126316
N	Q9NZT1	CALML5	Calmodulin-like protein 5 (Calmodulin-like skin protein)	sp|Q9NZT1|CALL5_HUMAN	HUMAN	15.892	146	0	1	0	1	1	0	0	597730	0	90089	4576100	0	3	0.67	7.80652	0.22	0.1692	0	0.0261	0.07006	0.568421
N	D6RA92	ANAPC10	Anaphase-promoting complex subunit 10 (Fragment)	tr|D6RA92|D6RA92_HUMAN;sp|Q9UM13|APC10_HUMAN;tr|D6RB36|D6RB36_HUMAN;tr|D6R9Q5|D6R9Q5_HUMAN;tr|A0A3B3ISY7|A0A3B3ISY7_HUMAN;tr|A0A286YEY6|A0A286YEY6_HUMAN;tr|D6RD74|D6RD74_HUMAN	HUMAN	18.041	158	0	0	1	1	0	1	0	0	190550	645710	0	827790	3	0	7.73288	0.48	0.6109	0	0.1051	0.26049	Not detected
N	Q9UNX3	RPL26L1	60S ribosomal protein L26-like 1 (Large ribosomal subunit protein uL24-like 1)	sp|Q9UNX3|RL26L_HUMAN;tr|E5RIT6|E5RIT6_HUMAN	HUMAN	17.256	145	1	1	1	1	0	1	79333	347320	706580	3616400	0	5013100	3	0.33	7.61494	0.44	0.6031	0.0001	0.0819	0.24223	0.526316
N	Q16576	RBBP7	Histone-binding protein RBBP7 (Histone acetyltransferase type B subunit 2) (Nucleosome-remodeling factor subunit RBAP46) (Retinoblastoma-binding protein 7) (RBBP-7) (Retinoblastoma-binding protein p46)	sp|Q16576|RBBP7_HUMAN;tr|E9PC52|E9PC52_HUMAN;tr|Q5JP01|Q5JP01_HUMAN	HUMAN	47.82	425	1	2	2	1	0	1	80138	195630	304420	1581200	375230	2434200	3	0	7.5676	0.48	0.7038	0	0.0722	0.26663	0.378947
N	Q5JP53	TUBB	Tubulin beta chain	tr|Q5JP53|Q5JP53_HUMAN;sp|P07437|TBB5_HUMAN;tr|Q5ST81|Q5ST81_HUMAN	HUMAN	47.766	426	1	2	2	3	0	2	20417	147830	1318000	4054400	0	6975000	3	0	7.42097	0.48	0.5758	0	0.095	0.24279	0.957895
N	O43175	PHGDH	D-3-phosphoglycerate dehydrogenase (3-PGDH) (EC 1.1.1.95) (2-oxoglutarate reductase) (EC 1.1.1.399) (Malate dehydrogenase) (EC 1.1.1.37)	tr|A0A286YF22|A0A286YF22_HUMAN;sp|O43175|SERA_HUMAN;tr|A0A2C9F2M7|A0A2C9F2M7_HUMAN;tr|A0A286YFA2|A0A286YFA2_HUMAN;tr|A0A286YFL2|A0A286YFL2_HUMAN;tr|A0A286YFM8|A0A286YFM8_HUMAN	Human	55.938	526	0	0	0	0	3	0	0	0	0	0	1398000	0	3	0.33	7.35879	0.24	0	0	1	0.68551	0.4
N	Q9Y5A9	YTHDF2	YTH domain-containing family protein 2 (CLL-associated antigen KW-14) (High-glucose-regulated protein 8) (Renal carcinoma antigen NY-REN-2)	sp|Q9Y5A9|YTHD2_HUMAN	HUMAN	62.333	579	2	2	2	1	3	2	193550	231710	362850	111680	4944600	734870	3	1	7.34787	0	0.6808	0	0.0335	0.23297	0.231579
N	E9PKP7	UBTF	Nucleolar transcription factor 1	tr|E9PKP7|E9PKP7_HUMAN;sp|P17480|UBF1_HUMAN	HUMAN	87.435	745	0	0	1	2	0	1	0	0	11250	6005.9	0	76625	3	0	7.34301	0.48	0.2108	0	0.106	0.1377	Not detected
N	P47897	QARS	Glutamine--tRNA ligase (EC 6.1.1.18) (Glutaminyl-tRNA synthetase) (GlnRS)	sp|P47897|SYQ_HUMAN;tr|A0A1B0GVU9|A0A1B0GVU9_HUMAN;tr|B4DDN1|B4DDN1_HUMAN;tr|C9J165|C9J165_HUMAN;tr|A0A0U1RQT0|A0A0U1RQT0_HUMAN	HUMAN	87.798	775	0	3	7	0	0	1	0	45524	166110	0	0	1560800	3	0.33	7.27191	0.42	0	0	0.095	0.06513	0.347368
N	A0A2R8YDQ9	A0A2R8YDQ9	Succinate--CoA ligase [ADP-forming] subunit beta, mitochondrial (EC 6.2.1.5) (ATP-specific succinyl-CoA synthetase subunit beta) (A-SCS) (Succinyl-CoA synthetase beta-A chain) (SCS-betaA)	tr|A0A2R8YDQ9|A0A2R8YDQ9_HUMAN;sp|Q9P2R7|SUCB1_HUMAN;tr|A0A2R8Y6Y7|A0A2R8Y6Y7_HUMAN;tr|Q5T9Q5|Q5T9Q5_HUMAN	HUMAN	43.841	405	0	1	1	1	0	2	0	48489	71761	301150	0	585560	3	0	7.17693	0.48	0.557	0	0.0819	0.22799	Not detected
N	P26196	DDX6	Probable ATP-dependent RNA helicase DDX6 (EC 3.6.4.13) (ATP-dependent RNA helicase p54) (DEAD box protein 6) (Oncogene RCK)	sp|P26196|DDX6_HUMAN	HUMAN	54.416	483	6	10	5	11	11	11	525630	1325800	1319000	2590400	18500000	3408300	3	0	7.05926	0.47	0.9131	0	0.0395	0.30878	0.768421
N	Q5T4S7	UBR4	E3 ubiquitin-protein ligase UBR4 (EC 2.3.2.27) (600 kDa retinoblastoma protein-associated factor) (N-recognin-4) (RING-type E3 ubiquitin transferase UBR4) (Retinoblastoma-associated factor of 600 kDa) (RBAF600) (p600) (Zinc finger UBR1-type protein 1)	sp|Q5T4S7|UBR4_HUMAN	HUMAN	573.83	5183	0	1	5	1	0	1	0	873.58	8360.1	53708	0	13385	3	0.33	7.03747	0.41	0.4899	0	0.0885	0.2118	0.326316
N	O95373	IPO7	Importin-7 (Imp7) (Ran-binding protein 7) (RanBP7)	sp|O95373|IPO7_HUMAN	HUMAN	119.52	1038	0	0	2	0	1	0	0	0	19756	0	136480	0	3	0	6.90828	0.48	0	0	0.0374	0.02563	0.0315789
N	P51151	RAB9A	Ras-related protein Rab-9A	sp|P51151|RAB9A_HUMAN	HUMAN	22.837	201	0	1	0	0	0	1	0	28423	0	0	0	193610	3	0.33	6.81174	0.43	0	0	0.0619	0.04244	Not detected
N	Q14554	PDIA5	Protein disulfide-isomerase A5 (EC 5.3.4.1) (Protein disulfide isomerase-related protein)	sp|Q14554|PDIA5_HUMAN	HUMAN	59.594	519	0	0	1	1	0	0	0	0	15201	104850	0	0	3	0.33	6.76408	0.43	0	0	0.0863	0.05918	Not detected
N	Q06210	GFPT1	Glutamine--fructose-6-phosphate aminotransferase [isomerizing] 1 (EC 2.6.1.16) (D-fructose-6-phosphate amidotransferase 1) (Glutamine:fructose-6-phosphate amidotransferase 1) (GFAT 1) (GFAT1) (Hexosephosphate aminotransferase 1)	sp|Q06210|GFPT1_HUMAN	HUMAN	78.806	699	0	0	1	1	0	1	0	0	2777.1	8606.2	0	9700.7	3	0.67	6.59209	0.23	0.6211	0	0.0905	0.25367	Not detected
N	P63104	YWHAZ	14-3-3 protein zeta/delta (Protein kinase C inhibitor protein 1) (KCIP-1)	sp|P63104|1433Z_HUMAN;tr|E7EX29|E7EX29_HUMAN;tr|B0AZS6|B0AZS6_HUMAN;tr|E7ESK7|E7ESK7_HUMAN	HUMAN	27.745	245	4	5	5	0	2	1	355160	757240	1811100	0	1870100	17297000	3	0	6.55614	0.46	0.1407	0.0001	0.07	0.09138	0.536842
N	P42126	ECI1	Enoyl-CoA delta isomerase 1, mitochondrial (EC 5.3.3.8) (3,2-trans-enoyl-CoA isomerase) (Delta(3),Delta(2)-enoyl-CoA isomerase) (D3,D2-enoyl-CoA isomerase) (Dodecenoyl-CoA isomerase)	sp|P42126|ECI1_HUMAN;tr|H3BS70|H3BS70_HUMAN;tr|Q96DC0|Q96DC0_HUMAN	HUMAN	32.816	302	0	0	0	1	0	1	0	0	0	447820	0	173630	3	0.67	6.49672	0	0.568	0	1	0.86074	0.0315789
N	Q15006	EMC2	ER membrane protein complex subunit 2 (Tetratricopeptide repeat protein 35) (TPR repeat protein 35)	sp|Q15006|EMC2_HUMAN	HUMAN	34.833	297	0	2	1	0	1	0	0	61083	31101	0	1509400	0	3	0	6.19732	0.48	0	0	0.0595	0.0408	Not detected
N	Q8WUD4	CCDC12	Coiled-coil domain-containing protein 12	sp|Q8WUD4|CCD12_HUMAN;tr|J3KR35|J3KR35_HUMAN;tr|C9JUN5|C9JUN5_HUMAN;tr|S4R331|S4R331_HUMAN	HUMAN	19.181	166	1	1	1	1	0	0	46035	45921	57475	924090	0	0	3	0	6.18393	0.48	0	0	0.0502	0.03439	Not detected
N	P25205	MCM3	DNA replication licensing factor MCM3 (EC 3.6.4.12) (DNA polymerase alpha holoenzyme-associated protein P1) (P1-MCM3) (RLF subunit beta) (p102)	sp|P25205|MCM3_HUMAN;tr|J3KQ69|J3KQ69_HUMAN	HUMAN	90.98	808	1	2	4	1	0	2	13972	23313	30601	267740	0	143070	3	0.67	6.05147	0.23	0.6084	0	0.0557	0.22593	0.178947
N	Q9BSC4	NOL10	Nucleolar protein 10	sp|Q9BSC4|NOL10_HUMAN	HUMAN	80.301	688	0	0	0	2	3	0	0	0	0	460700	482100	0	3	0.67	6.04518	0	0.5564	0	1	0.85717	0.0210526
N	O14617	AP3D1	AP-3 complex subunit delta-1 (AP-3 complex subunit delta) (Adaptor-related protein complex 3 subunit delta-1) (Delta-adaptin)	tr|A0A2R8Y4J3|A0A2R8Y4J3_HUMAN;sp|O14617|AP3D1_HUMAN;tr|A0A087WYN6|A0A087WYN6_HUMAN;tr|A0A2R8Y611|A0A2R8Y611_HUMAN	Human	48.479	431	0	0	0	0	2	0	0	0	0	0	284570	0	3	0.33	6.03555	0.24	0	0	1	0.68551	0.0842105
N	Q07021	C1QBP	Complement component 1 Q subcomponent-binding protein, mitochondrial (ASF/SF2-associated protein p32) (Glycoprotein gC1qBP) (C1qBP) (Hyaluronan-binding protein 1) (Mitochondrial matrix protein p32) (gC1q-R protein) (p33) (SF2AP32)	sp|Q07021|C1QBP_HUMAN;tr|I3L3Q7|I3L3Q7_HUMAN;tr|I3L3B0|I3L3B0_HUMAN	HUMAN	31.362	282	2	4	3	4	2	3	149170	372500	416500	1526800	3352500	760210	3	0.33	6.01118	0.44	0.9793	0	0.0363	0.32706	0.694737
N	Q8N5N7	MRPL50	39S ribosomal protein L50, mitochondrial (L50mt) (MRP-L50) (Mitochondrial large ribosomal subunit protein mL50)	sp|Q8N5N7|RM50_HUMAN	HUMAN	18.325	158	0	1	0	0	1	0	0	91075	0	0	553740	0	3	0	5.88615	0.48	0	0	0.0199	0.01362	0.0526316
N	Q13257	MAD2L1	Mitotic spindle assembly checkpoint protein MAD2A (HsMAD2) (Mitotic arrest deficient 2-like protein 1) (MAD2-like protein 1)	sp|Q13257|MD2L1_HUMAN	HUMAN	23.51	205	2	2	2	2	1	2	66647	96012	96083	551110	560150	401920	3	0	5.84822	0.48	0.9464	0	0.0404	0.31972	0.0315789
N	H0YH87	H0YH87	Ataxin-2	tr|H0YH87|H0YH87_HUMAN;tr|A0A2R8Y7P6|A0A2R8Y7P6_HUMAN;tr|A0A2R8YDM9|A0A2R8YDM9_HUMAN;tr|F8WB06|F8WB06_HUMAN;tr|V9GY86|V9GY86_HUMAN;tr|A0A2R8Y5A6|A0A2R8Y5A6_HUMAN;sp|Q99700|ATX2_HUMAN;tr|F8VQP2|F8VQP2_HUMAN	HUMAN	90.166	835	1	1	4	4	0	4	17803	32636	137270	458800	0	636760	3	0	5.83648	0.48	0.6029	0	0.0669	0.23187	Not detected
N	Q9Y399	MRPS2	28S ribosomal protein S2, mitochondrial (MRP-S2) (S2mt) (Mitochondrial small ribosomal subunit protein uS2m)	sp|Q9Y399|RT02_HUMAN;tr|Q5T8A0|Q5T8A0_HUMAN	HUMAN	33.249	296	0	0	0	2	4	2	0	0	0	512170	3262800	311750	3	1	5.80129	0	0.858	0	1	0.95023	0.0631579
N	P11586	MTHFD1	C-1-tetrahydrofolate synthase, cytoplasmic (C1-THF synthase) [Cleaved into: C-1-tetrahydrofolate synthase, cytoplasmic, N-terminally processed] [Includes: Methylenetetrahydrofolate dehydrogenase (EC 1.5.1.5); Methenyltetrahydrofolate cyclohydrolase (EC 3.5.4.9); Formyltetrahydrofolate synthetase (EC 6.3.4.3)]	sp|P11586|C1TC_HUMAN;tr|F5H2F4|F5H2F4_HUMAN	HUMAN	101.56	935	0	7	11	1	0	1	0	64378	180930	920720	0	485500	3	0	5.73247	0.48	0.6071	0	0.0663	0.23273	0.2
N	O00264	PGRMC1	Membrane-associated progesterone receptor component 1 (mPR) (Dap1) (IZA)	sp|O00264|PGRC1_HUMAN	HUMAN	21.671	195	1	1	4	0	1	2	49219	109280	671510	0	4180600	567820	3	0	5.72093	0.48	0.5423	0	0.0328	0.18977	0.0736842
N	O75940	SMNDC1	Survival of motor neuron-related-splicing factor 30 (30 kDa splicing factor SMNrp) (SMN-related protein) (Survival motor neuron domain-containing protein 1)	sp|O75940|SPF30_HUMAN	HUMAN	26.711	238	0	1	1	0	0	1	0	25717	33575	0	0	335390	3	0	5.65658	0.48	0	0	0.0665	0.04557	0.0105263
N	P20340	RAB6A	Ras-related protein Rab-6A (Rab-6)	sp|P20340|RAB6A_HUMAN;sp|Q9NRW1|RAB6B_HUMAN	HUMAN	23.593	208	0	0	0	0	2	0	56170	43673	327870	0	2411200	0	3	0	5.63743	0.47	0	0	0.025	0.01712	Not detected
N	A0A0A0MRM8	A0A0A0MRM8	Unconventional myosin-6 (Unconventional myosin-VI)	tr|A0A0A0MRM8|A0A0A0MRM8_HUMAN;tr|A0A0D9SGC1|A0A0D9SGC1_HUMAN;sp|Q9UM54|MYO6_HUMAN;tr|E7EW20|E7EW20_HUMAN	HUMAN	145.01	1253	0	0	1	0	0	1	0	0	4221.4	0	0	23772	3	0.33	5.59157	0.41	0	0	0.0842	0.05775	Not detected
N	Q9Y3F4	STRAP	Serine-threonine kinase receptor-associated protein (MAP activator with WD repeats) (UNR-interacting protein) (WD-40 repeat protein PT-WD)	sp|Q9Y3F4|STRAP_HUMAN	HUMAN	38.438	350	5	6	6	5	0	7	191190	209050	304210	1469900	0	2449100	3	0	5.56321	0.48	0.5803	0	0.0522	0.21483	0.336842
N	Q6P2Q9	PRPF8	Pre-mRNA-processing-splicing factor 8 (220 kDa U5 snRNP-specific protein) (PRP8 homolog) (Splicing factor Prp8) (p220)	sp|Q6P2Q9|PRP8_HUMAN	HUMAN	273.6	2335	1	2	8	7	3	9	1835.3	8454.9	56293	100430	29673	236270	3	1	5.50248	0	0.6335	0	0.0674	0.24166	0.210526
N	Q15366	PCBP2	Poly(rC)-binding protein 2 (Alpha-CP2) (Heterogeneous nuclear ribonucleoprotein E2) (hnRNP E2)	sp|Q15366|PCBP2_HUMAN	HUMAN	38.58	365	0	0	1	0	0	0	0	500600	1078100	3664500	0	4934800	3	0.67	5.44708	0.22	0.6061	0	0.0637	0.23068	0.442105
N	P46940	IQGAP1	Ras GTPase-activating-like protein IQGAP1 (p195)	sp|P46940|IQGA1_HUMAN;tr|A0A0J9YXZ5|A0A0J9YXZ5_HUMAN;tr|H0YLE8|H0YLE8_HUMAN	HUMAN	189.25	1657	0	1	0	1	0	1	0	5846.4	0	23320	0	8403.7	3	0.33	5.42619	0.42	0.5565	0	0.0443	0.20205	0.221053
N	Q9P0K7	RAI14	Ankycorbin (Ankyrin repeat and coiled-coil structure-containing protein) (Novel retinal pigment epithelial cell protein) (Retinoic acid-induced protein 14)	sp|Q9P0K7|RAI14_HUMAN	HUMAN	110.04	980	0	0	2	1	0	1	0	0	12287	521280	0	220420	3	0.67	5.41747	0.24	0.5806	0	0.4664	0.49888	0.0421053
N	J3KS15	J3KS15	Peptidyl-tRNA hydrolase ICT1, mitochondrial (Fragment)	tr|J3KS15|J3KS15_HUMAN;sp|Q14197|ICT1_HUMAN	HUMAN	21.905	192	0	1	1	1	0	0	0	90604	53917	779580	0	0	3	0.33	5.39423	0.42	0	0	0.0491	0.03368	Not detected
N	B8ZZU8	TCEB2	Elongin-B (Transcription elongation factor B (SIII), polypeptide 2 (18kDa, elongin B), isoform CRA_b)	tr|B8ZZU8|B8ZZU8_HUMAN;sp|Q15370|ELOB_HUMAN;tr|I3L0M9|I3L0M9_HUMAN	HUMAN	12.527	113	1	1	1	2	0	0	82374	111670	125900	1873400	0	0	3	0	5.35343	0.48	0	0	0.0487	0.03336	Not detected
N	C9JQV0	C7orf50	Uncharacterized protein C7orf50 (Fragment)	tr|C9JQV0|C9JQV0_HUMAN;sp|Q9BRJ6|CG050_HUMAN;tr|H7C0T1|H7C0T1_HUMAN;tr|H7C2R9|H7C2R9_HUMAN	HUMAN	21.883	192	1	2	2	5	0	3	56087	189610	270020	12386000	0	6000000	3	0	5.25853	0.48	0.5979	0.0001	0.2717	0.37076	Not detected
N	O00487	PSMD14	26S proteasome non-ATPase regulatory subunit 14 (EC 3.4.19.-) (26S proteasome regulatory subunit RPN11) (26S proteasome-associated PAD1 homolog 1)	sp|O00487|PSDE_HUMAN	HUMAN	34.577	310	0	0	1	0	0	2	0	0	49162	0	0	258450	3	0	5.25711	0.48	0	0	0.0791	0.05422	0.0947368
N	Q8WVC2	RPS21	40S ribosomal protein S21	tr|Q8WVC2|Q8WVC2_HUMAN;sp|P63220|RS21_HUMAN;tr|Q9BYK1|Q9BYK1_HUMAN	HUMAN	8.85	81	1	2	3	2	0	2	266450	256150	749620	3091500	0	3559700	3	0	5.22679	0.48	0.6196	0.0001	0.0532	0.22766	0.336842
N	O15144	ARPC2	Actin-related protein 2/3 complex subunit 2 (Arp2/3 complex 34 kDa subunit) (p34-ARC)	sp|O15144|ARPC2_HUMAN	HUMAN	34.333	300	0	0	2	0	0	1	0	0	30382	0	0	173900	3	0	5.20939	0.47	0	0	0.0855	0.05862	Not detected
N	Q16658	FSCN1	Fascin (55 kDa actin-bundling protein) (Singed-like protein) (p55)	sp|Q16658|FSCN1_HUMAN	HUMAN	54.529	493	1	0	1	1	0	1	11885	0	32315	125110	0	104520	3	0	5.19525	0.48	0.6309	0	0.0545	0.23202	0.0947368
N	Q16718	NDUFA5	NADH dehydrogenase [ubiquinone] 1 alpha subcomplex subunit 5 (Complex I subunit B13) (Complex I-13kD-B) (CI-13kD-B) (NADH-ubiquinone oxidoreductase 13 kDa-B subunit)	sp|Q16718|NDUA5_HUMAN;tr|A0A087X1G1|A0A087X1G1_HUMAN;tr|H7BYD0|H7BYD0_HUMAN;tr|F8WAS3|F8WAS3_HUMAN;tr|A0A087WXR5|A0A087WXR5_HUMAN	HUMAN	13.459	116	0	1	2	0	1	0	0	178430	42557	0	1148000	0	3	0	5.19488	0.47	0	0	0.0184	0.01265	0.0210526
N	P55084	HADHB	Trifunctional enzyme subunit beta, mitochondrial (TP-beta) [Includes: 3-ketoacyl-CoA thiolase (EC 2.3.1.155) (EC 2.3.1.16) (Acetyl-CoA acyltransferase) (Beta-ketothiolase)]	sp|P55084|ECHB_HUMAN;tr|F5GZQ3|F5GZQ3_HUMAN;tr|B5MD38|B5MD38_HUMAN	HUMAN	51.294	474	3	5	5	0	3	1	38132	89409	179650	0	1456200	273750	3	0	5.13048	0.48	0.5912	0	0.0295	0.20258	0.0947368
N	P23919	DTYMK	Thymidylate kinase (EC 2.7.4.9) (dTMP kinase)	sp|P23919|KTHY_HUMAN;tr|H7C312|H7C312_HUMAN;tr|H7BZ20|H7BZ20_HUMAN;tr|G5E9E9|G5E9E9_HUMAN	HUMAN	23.819	212	0	1	2	0	0	1	0	44375	91464	0	0	695820	3	0.33	5.12239	0.41	0	0	0.064	0.04386	Not detected
N	P40926	MDH2	Malate dehydrogenase, mitochondrial (EC 1.1.1.37)	sp|P40926|MDHM_HUMAN;tr|G3XAL0|G3XAL0_HUMAN	HUMAN	35.503	338	1	7	8	0	1	0	37008	235910	767210	0	225790	0	3	0	5.0247	0.48	0	0	0.001	0.0007	0.505263
N	P28340	POLD1	DNA polymerase delta catalytic subunit (EC 2.7.7.7) (3'-5' exodeoxyribonuclease) (EC 3.1.11.-) (DNA polymerase subunit delta p125)	sp|P28340|DPOD1_HUMAN;tr|M0R2B7|M0R2B7_HUMAN;tr|M0QXE6|M0QXE6_HUMAN;tr|M0QXQ2|M0QXQ2_HUMAN;tr|M0QZR8|M0QZR8_HUMAN	HUMAN	123.63	1107	1	0	0	1	0	0	4425	0	0	22130	0	0	3	0.33	5.00113	0.42	0	0	0.0292	0.02003	0.0315789
N	O75152	ZC3H11A	Zinc finger CCCH domain-containing protein 11A	sp|O75152|ZC11A_HUMAN;tr|E9PQ61|E9PQ61_HUMAN	HUMAN	89.13	810	0	2	3	1	0	0	0	13829	199610	1062700	0	0	3	0	4.97894	0.48	0	0	0.0613	0.04202	0.0210526
N	Q9P0L0	VAPA	Vesicle-associated membrane protein-associated protein A (VAMP-A) (VAMP-associated protein A) (VAP-A) (33 kDa VAMP-associated protein) (VAP-33)	sp|Q9P0L0|VAPA_HUMAN	HUMAN	27.893	249	0	1	1	0	0	1	0	70086	66823	521890	0	128260	3	0.67	4.74877	0.21	0.4872	0	0.0476	0.18293	0.0736842
N	P23528	CFL1	Cofilin-1 (18 kDa phosphoprotein) (p18) (Cofilin, non-muscle isoform)	sp|P23528|COF1_HUMAN;tr|G3V1A4|G3V1A4_HUMAN;tr|E9PP50|E9PP50_HUMAN;tr|E9PK25|E9PK25_HUMAN;tr|E9PQB7|E9PQB7_HUMAN;tr|E9PLJ3|E9PLJ3_HUMAN;tr|E9PS23|E9PS23_HUMAN	HUMAN	18.502	166	2	5	6	0	0	1	195620	781900	2168000	0	0	643840	3	0	4.73973	0.48	0	0	0.0027	0.00183	0.652632
N	Q9Y5S9	RBM8A	RNA-binding protein 8A (Binder of OVCA1-1) (BOV-1) (RNA-binding motif protein 8A) (RNA-binding protein Y14) (Ribonucleoprotein RBM8A)	sp|Q9Y5S9|RBM8A_HUMAN	HUMAN	19.889	174	1	3	2	1	2	1	184590	196500	767300	502070	4014000	922150	3	0	4.73552	0.48	0.9099	0	0.0285	0.30024	0.157895
N	O96028	WHSC1	Histone-lysine N-methyltransferase NSD2 (EC 2.1.1.357) (Multiple myeloma SET domain-containing protein) (MMSET) (Nuclear SET domain-containing protein 2) (Protein trithorax-5) (Wolf-Hirschhorn syndrome candidate 1 protein)	sp|O96028|NSD2_HUMAN	Human	152.26	1365	0	0	0	0	6	0	0	0	0	0	668180	0	3	0.33	4.5953	0.24	0	0	1	0.68551	Not detected
N	Q9H307	PNN	Pinin (140 kDa nuclear and cell adhesion-related phosphoprotein) (Desmosome-associated protein) (Domain-rich serine protein) (DRS protein) (DRSP) (Melanoma metastasis clone A protein) (Nuclear protein SDK3) (SR-like protein)	sp|Q9H307|PININ_HUMAN	HUMAN	81.627	717	0	1	5	2	0	6	0	20993	159500	0	0	829180	3	0	4.51886	0.48	0	0	0.065	0.04455	0.0631579
N	O75964	ATP5L	ATP synthase subunit g, mitochondrial (ATPase subunit g) (ATP synthase membrane subunit g)	sp|O75964|ATP5L_HUMAN;tr|E9PN17|E9PN17_HUMAN;tr|A0A3B3ITX4|A0A3B3ITX4_HUMAN	HUMAN	11.428	103	0	1	1	0	1	1	0	121970	303490	0	1387600	525460	3	0	4.49642	0.48	0.6299	0	0.0312	0.21571	0.105263
N	A0A024RA52	A0A024RA52	Proteasome subunit alpha type	tr|A0A024RA52|A0A024RA52_HUMAN;sp|P25787|PSA2_HUMAN;tr|C9JCK5|C9JCK5_HUMAN	HUMAN	25.898	234	2	2	3	1	0	1	67698	153180	300160	864770	0	1477500	3	0	4.49539	0.48	0.5767	0	0.0481	0.2109	Not detected
N	A0A2R8Y7S2	A0A2R8Y7S2	Transcription activator BRG1	tr|A0A2R8Y7S2|A0A2R8Y7S2_HUMAN;sp|P51532|SMCA4_HUMAN;tr|A0A2R8Y4P4|A0A2R8Y4P4_HUMAN;tr|Q9HBD4|Q9HBD4_HUMAN;tr|A0A2R8YGG3|A0A2R8YGG3_HUMAN;tr|A0A0A0MT49|A0A0A0MT49_HUMAN;tr|A0A2R8Y440|A0A2R8Y440_HUMAN;tr|A0A2R8Y4C5|A0A2R8Y4C5_HUMAN;tr|A0A2R8YG32|A0A2R8YG32_HUMAN;tr|A0A2R8Y6N0|A0A2R8Y6N0_HUMAN;tr|A0A2R8Y7F3|A0A2R8Y7F3_HUMAN;tr|A0A2R8YDA1|A0A2R8YDA1_HUMAN;tr|A0A2R8Y6V2|A0A2R8Y6V2_HUMAN;tr|A0A2R8YF58…	HUMAN	184.85	1646	1	0	0	0	0	0	3241.3	0	0	15716	0	0	3	0.33	4.43416	0.42	0	0	0.0284	0.01944	Not detected
N	P22102	GART	Trifunctional purine biosynthetic protein adenosine-3 [Includes: Phosphoribosylamine--glycine ligase (EC 6.3.4.13) (Glycinamide ribonucleotide synthetase) (GARS) (Phosphoribosylglycinamide synthetase); Phosphoribosylformylglycinamidine cyclo-ligase (EC 6.3.3.1) (AIR synthase) (AIRS) (Phosphoribosyl-aminoimidazole synthetase); Phosphoribosylglycinamide formyltransferase (EC 2.1.2.2) (5'-phosphorib…	sp|P22102|PUR2_HUMAN	HUMAN	107.77	1010	0	2	2	0	0	1	0	38828	48448	0	0	387330	3	0.33	4.42279	0.43	0	0	0.0526	0.03607	0.284211
N	Q9UQ35	SRRM2	Serine/arginine repetitive matrix protein 2 (300 kDa nuclear matrix antigen) (Serine/arginine-rich splicing factor-related nuclear matrix protein of 300 kDa) (SR-related nuclear matrix protein of 300 kDa) (Ser/Arg-related nuclear matrix protein of 300 kDa) (Splicing coactivator subunit SRm300) (Tax-responsive enhancer element-binding protein 803) (TaxREB803)	sp|Q9UQ35|SRRM2_HUMAN	HUMAN	299.61	2752	8	12	15	8	0	10	25704	89831	224290	625550	0	869260	3	0.33	4.39876	0.41	0.6028	0	0.0498	0.22013	0.347368
N	Q13838	DDX39B	Spliceosome RNA helicase DDX39B (EC 3.6.4.13) (56 kDa U2AF65-associated protein) (ATP-dependent RNA helicase p47) (DEAD box protein UAP56) (HLA-B-associated transcript 1 protein)	sp|Q13838|DX39B_HUMAN;tr|Q5STU3|Q5STU3_HUMAN;tr|A0A0G2JJZ9|A0A0G2JJZ9_HUMAN;tr|F6WLT2|F6WLT2_HUMAN;tr|A0A140T9X3|A0A140T9X3_HUMAN;tr|A0A140T9X9|A0A140T9X9_HUMAN;tr|A0A140T996|A0A140T996_HUMAN;tr|A0A0A0MT12|A0A0A0MT12_HUMAN;tr|F6TRA5|F6TRA5_HUMAN;tr|F6UJC5|F6UJC5_HUMAN;tr|A0A140TA18|A0A140TA18_HUMAN;tr|F6S4E6|F6S4E6_HUMAN	HUMAN	48.991	428	1	2	3	2	6	1	113300	315720	611910	697600	3339800	529300	3	0	4.38713	0.48	0.9408	0	0.0257	0.30789	0.526316
N	P00403	MT-CO2	Cytochrome c oxidase subunit 2 (EC 7.1.1.9) (Cytochrome c oxidase polypeptide II)	sp|P00403|COX2_HUMAN	HUMAN	25.565	227	0	0	1	1	2	0	0	0	149920	787770	946310	0	3	0	4.38116	0.46	0.5774	0	0.097	0.24466	0.0105263
N	P09234	SNRPC	U1 small nuclear ribonucleoprotein C (U1 snRNP C) (U1-C) (U1C)	sp|P09234|RU1C_HUMAN;tr|A0A0A0MRR7|A0A0A0MRR7_HUMAN	HUMAN	17.394	159	0	2	2	1	0	0	0	143450	260360	1756800	0	0	3	0.33	4.35024	0.42	0	0	0.0457	0.03134	0.0315789
N	P61619	SEC61A1	Protein transport protein Sec61 subunit alpha isoform 1 (Sec61 alpha-1)	sp|P61619|S61A1_HUMAN;tr|B4DR61|B4DR61_HUMAN;tr|F8W776|F8W776_HUMAN;tr|Q8TC24|Q8TC24_HUMAN;sp|Q9H9S3|S61A2_HUMAN	HUMAN	52.264	476	0	0	2	1	0	1	0	0	62243	0	0	283790	3	0	4.34974	0.48	0	0	0.0693	0.04752	0.0526316
N	O14818	PSMA7	Proteasome subunit alpha type-7 (Proteasome subunit RC6-1) (Proteasome subunit XAPC7)	sp|O14818|PSA7_HUMAN	HUMAN	27.887	248	2	4	7	0	1	0	55688	239430	588960	0	274740	0	3	0	4.32443	0.48	0	0	0.0014	0.00094	0.294737
N	Q14974	KPNB1	Importin subunit beta-1 (Importin-90) (Karyopherin subunit beta-1) (Nuclear factor p97) (Pore targeting complex 97 kDa subunit) (PTAC97)	sp|Q14974|IMB1_HUMAN;tr|J3KTM9|J3KTM9_HUMAN	HUMAN	97.169	876	0	5	5	0	1	0	0	75519	171310	0	148560	0	3	0	4.18415	0.48	0	0	0.0028	0.00191	0.368421
N	Q9NVI7	ATAD3A	ATPase family AAA domain-containing protein 3A	sp|Q9NVI7|ATD3A_HUMAN;tr|H0Y2W2|H0Y2W2_HUMAN;sp|Q5T9A4|ATD3B_HUMAN	HUMAN	71.368	634	1	0	4	0	0	1	9905.4	0	28492	0	1108100	10087	3	0	4.07748	0.46	0.109	0	0.1114	0.10995	0.252632
N	P35637	FUS	RNA-binding protein FUS (75 kDa DNA-pairing protein) (Oncogene FUS) (Oncogene TLS) (POMp75) (Translocated in liposarcoma protein)	sp|P35637|FUS_HUMAN;tr|H3BPE7|H3BPE7_HUMAN	HUMAN	53.425	526	4	4	4	4	2	4	809780	1287600	5259300	13401000	2531000	13918000	3	0.67	4.05754	0.24	0.7382	0.0001	0.0438	0.25782	0.4
N	Q09028	RBBP4	Histone-binding protein RBBP4 (Chromatin assembly factor 1 subunit C) (CAF-1 subunit C) (Chromatin assembly factor I p48 subunit) (CAF-I 48 kDa subunit) (CAF-I p48) (Nucleosome-remodeling factor subunit RBAP48) (Retinoblastoma-binding protein 4) (RBBP-4) (Retinoblastoma-binding protein p48)	sp|Q09028|RBBP4_HUMAN	HUMAN	47.655	425	2	2	4	1	0	1	236590	325310	890650	2403500	0	3321300	3	0.67	3.94121	0.23	0.6034	0	0.0422	0.21511	0.463158
N	Q9BVI4	NOC4L	Nucleolar complex protein 4 homolog (NOC4 protein homolog) (NOC4-like protein) (Nucleolar complex-associated protein 4-like protein)	sp|Q9BVI4|NOC4L_HUMAN	Human	58.467	516	0	0	0	0	6	0	0	0	0	0	3506000	0	3	0.33	3.92851	0.24	0	0	1	0.68551	Not detected
N	P14866	HNRNPL	Heterogeneous nuclear ribonucleoprotein L (hnRNP L)	sp|P14866|HNRPL_HUMAN;tr|M0QXS5|M0QXS5_HUMAN	HUMAN	64.132	589	2	2	2	2	2	2	850080	1456700	6838300	7720900	1259000	27767000	3	0	3.89059	0.47	0.497	0.0001	0.048	0.18625	0.631579
N	Q15029	EFTUD2	116 kDa U5 small nuclear ribonucleoprotein component (Elongation factor Tu GTP-binding domain-containing protein 2) (SNU114 homolog) (hSNU114) (U5 snRNP-specific protein, 116 kDa) (U5-116 kDa)	sp|Q15029|U5S1_HUMAN	HUMAN	109.43	972	4	4	4	2	0	6	21284	21823	49823	48065	0	386940	3	0.67	3.888	0.24	0.2844	0	0.0491	0.12143	0.273684
N	Q14739	LBR	Delta(14)-sterol reductase LBR (Delta-14-SR) (EC 1.3.1.70) (3-beta-hydroxysterol Delta (14)-reductase) (C-14 sterol reductase) (C14SR) (Integral nuclear envelope inner membrane protein) (LMN2R) (Lamin-B receptor) (Sterol C14-reductase)	sp|Q14739|LBR_HUMAN;tr|C9JXK0|C9JXK0_HUMAN;tr|C9JES9|C9JES9_HUMAN	HUMAN	70.702	615	0	1	3	1	0	2	0	14984	83591	54404	0	318490	3	0.66	3.78285	0.24	0.3435	0	0.0518	0.14148	0.0421053
N	O43663	PRC1	Protein regulator of cytokinesis 1	sp|O43663|PRC1_HUMAN;tr|G3V3N7|G3V3N7_HUMAN	HUMAN	71.606	620	0	0	1	1	0	2	0	0	0	0	0	244540	3	0.33	3.77173	0.24	0	0	1	0.68551	0.0631579
N	P35244	RPA3	Replication protein A 14 kDa subunit (RP-A p14) (Replication factor A protein 3) (RF-A protein 3)	sp|P35244|RFA3_HUMAN;tr|B5MC59|B5MC59_HUMAN	HUMAN	13.569	121	1	2	1	3	1	4	845500	981130	513070	901740	6019300	1585300	3	0	3.6356	0.48	0.933	0	0.0173	0.29974	0.0315789
N	A0A2R8YDI1	A0A2R8YDI1	Homeobox protein cut-like	tr|A0A2R8YDI1|A0A2R8YDI1_HUMAN;tr|A0A2R8Y852|A0A2R8Y852_HUMAN;sp|P39880|CUX1_HUMAN;sp|Q13948|CASP_HUMAN	HUMAN	148.57	1358	0	0	5	1	0	1	0	0	51324	133550	0	51842	3	0	3.61008	0.48	0.5681	0	0.0496	0.20926	Not detected
N	Q96I99	SUCLG2	Succinate--CoA ligase [GDP-forming] subunit beta, mitochondrial (EC 6.2.1.4) (GTP-specific succinyl-CoA synthetase subunit beta) (G-SCS) (GTPSCS) (Succinyl-CoA synthetase beta-G chain) (SCS-betaG)	sp|Q96I99|SUCB2_HUMAN;tr|E9PDQ8|E9PDQ8_HUMAN;tr|H0Y852|H0Y852_HUMAN	HUMAN	46.51	432	0	0	0	0	0	1	0	0	0	0	0	662340	3	0.33	3.60962	0.24	0	0	1	0.68551	Not detected
N	P16615	ATP2A2	Sarcoplasmic/endoplasmic reticulum calcium ATPase 2 (SERCA2) (SR Ca(2+)-ATPase 2) (EC 7.2.2.10) (Calcium pump 2) (Calcium-transporting ATPase sarcoplasmic reticulum type, slow twitch skeletal muscle isoform) (Endoplasmic reticulum class 1/2 Ca(2+) ATPase)	sp|P16615|AT2A2_HUMAN;tr|H7C5W9|H7C5W9_HUMAN	HUMAN	114.76	1042	1	2	2	1	4	0	6524.9	51414	97880	70548	488500	0	3	0	3.58781	0.48	0.5219	0	0.0183	0.17355	0.273684
N	P54577	YARS	Tyrosine--tRNA ligase, cytoplasmic (EC 6.1.1.1) (Tyrosyl-tRNA synthetase) (TyrRS) [Cleaved into: Tyrosine--tRNA ligase, cytoplasmic, N-terminally processed]	sp|P54577|SYYC_HUMAN;tr|A0A0C4DGZ5|A0A0C4DGZ5_HUMAN	HUMAN	59.143	528	0	7	6	1	0	0	0	84216	180930	948230	0	0	3	0.33	3.57626	0.41	0	0	0.0387	0.02651	0.0842105
N	Q9BWF3	RBM4	RNA-binding protein 4 (Lark homolog) (hLark) (RNA-binding motif protein 4) (RNA-binding motif protein 4a)	sp|Q9BWF3|RBM4_HUMAN;tr|E9PB51|E9PB51_HUMAN;sp|Q9BQ04|RBM4B_HUMAN	HUMAN	40.313	364	0	3	3	0	0	2	0	169530	142560	0	0	420500	3	0	3.56537	0.48	0	0	0.0158	0.01082	0.0315789
N	P35232	PHB	Prohibitin	sp|P35232|PHB_HUMAN;tr|C9JW96|C9JW96_HUMAN;tr|C9JZ20|C9JZ20_HUMAN;tr|E7ESE2|E7ESE2_HUMAN;tr|E9PCW0|E9PCW0_HUMAN	HUMAN	29.804	272	1	6	6	2	4	3	14750	439930	512590	422000	2368800	640420	3	0	3.54732	0.48	0.9521	0	0.0224	0.30912	0.294737
N	A0A087WY71	A0A087WY71	AP-2 complex subunit mu	tr|A0A087WY71|A0A087WY71_HUMAN;sp|Q96CW1|AP2M1_HUMAN;tr|E9PFW3|E9PFW3_HUMAN	HUMAN	49.526	434	2	1	1	3	0	1	41515	44138	24378	357090	0	29479	3	0	3.51327	0.48	0.2746	0	0.027	0.10326	Not detected
N	P46821	MAP1B	Microtubule-associated protein 1B (MAP-1B) [Cleaved into: MAP1B heavy chain; MAP1 light chain LC1]	sp|P46821|MAP1B_HUMAN	HUMAN	270.63	2468	0	1	4	0	0	1	0	2684.1	12352	0	0	53170	3	0.33	3.46692	0.41	0	0	0.0489	0.03355	0.284211
N	C9J9K3	RPSA	40S ribosomal protein SA (Fragment)	tr|C9J9K3|C9J9K3_HUMAN;sp|P08865|RSSA_HUMAN;tr|A0A0C4DG17|A0A0C4DG17_HUMAN	HUMAN	29.404	263	5	6	6	8	0	6	642140	964360	1208000	5200800	0	4485300	3	0	3.4415	0.48	0.6308	0	0.0325	0.21695	0.378947
N	P15924	DSP	Desmoplakin (DP) (250/210 kDa paraneoplastic pemphigus antigen)	sp|P15924|DESP_HUMAN	HUMAN	331.77	2871	2	18	3	2	0	2	15305	165160	5909.7	437480	0	198270	3	0	3.41114	0.48	0.5898	0	0.0281	0.20124	0.357895
N	P62310	LSM3	U6 snRNA-associated Sm-like protein LSm3	sp|P62310|LSM3_HUMAN	HUMAN	11.845	102	0	1	1	1	0	1	0	254860	319130	716100	0	1226500	3	0	3.38436	0.48	0.5764	0	0.0383	0.20411	0.0842105
N	P09429	HMGB1	High mobility group protein B1 (High mobility group protein 1) (HMG-1)	sp|P09429|HMGB1_HUMAN;tr|Q5T7C4|Q5T7C4_HUMAN	HUMAN	24.893	215	0	1	2	3	0	1	35152	122050	718760	2154000	0	772430	3	0.67	3.34082	0.24	0.5557	0	0.0402	0.19904	0.294737
N	P51149	RAB7A	Ras-related protein Rab-7a	sp|P51149|RAB7A_HUMAN;tr|C9J8S3|C9J8S3_HUMAN;tr|C9J592|C9J592_HUMAN;tr|C9J4V0|C9J4V0_HUMAN	HUMAN	23.489	207	1	4	4	0	3	0	18457	93103	144400	0	854000	0	3	0	3.33642	0.48	0	0	0.0138	0.00945	0.0736842
N	P21796	VDAC1	Voltage-dependent anion-selective channel protein 1 (VDAC-1) (hVDAC1) (Outer mitochondrial membrane protein porin 1) (Plasmalemmal porin) (Porin 31HL) (Porin 31HM)	sp|P21796|VDAC1_HUMAN;tr|C9JI87|C9JI87_HUMAN	HUMAN	30.772	283	1	9	7	0	4	1	19610	348890	436460	0	2631500	51492	3	0.33	3.33306	0.43	0.1907	0	0.0144	0.06873	0.0421053
N	P50990	CCT8	T-complex protein 1 subunit theta (TCP-1-theta) (CCT-theta) (Chaperonin containing T-complex polypeptide 1 subunit 8) (Renal carcinoma antigen NY-REN-15)	sp|P50990|TCPQ_HUMAN	HUMAN	59.62	548	5	11	12	0	1	1	67571	395930	809550	0	602480	26772	3	0	3.1942	0.48	0.3236	0	0.0023	0.10145	0.452632
N	P13797	PLS3	Plastin-3 (T-plastin)	sp|P13797|PLST_HUMAN;tr|A0A0A0MSQ0|A0A0A0MSQ0_HUMAN	HUMAN	70.81	630	4	6	5	0	3	0	46482	94231	94244	0	748520	0	3	0	3.18577	0.48	0	0	0.0116	0.00794	0.0631579
N	Q9Y608	LRRFIP2	Leucine-rich repeat flightless-interacting protein 2 (LRR FLII-interacting protein 2)	sp|Q9Y608|LRRF2_HUMAN;tr|C9JSU1|C9JSU1_HUMAN	HUMAN	82.17	721	0	0	2	1	0	0	0	0	95670	298610	0	0	3	0	3.12115	0.48	0	0	0.041	0.02811	0.0736842
N	Q9Y2W2	WBP11	WW domain-binding protein 11 (WBP-11) (Npw38-binding protein) (NpwBP) (SH3 domain-binding protein SNP70) (Splicing factor that interacts with PQBP-1 and PP1)	sp|Q9Y2W2|WBP11_HUMAN	HUMAN	69.997	641	0	0	0	0	0	1	0	0	0	0	0	29238	3	0.33	3.10102	0.24	0	0	1	0.68551	0.0315789
N	Q8WY36	BBX	HMG box transcription factor BBX (Bobby sox homolog) (HMG box-containing protein 2)	sp|Q8WY36|BBX_HUMAN;tr|C9JA69|C9JA69_HUMAN	HUMAN	105.13	941	0	0	0	5	9	3	0	0	0	334900	2292100	104030	3	1	3.06015	0	0.7501	0	1	0.91693	Not detected
N	O95777	NAA38	U6 snRNA-associated Sm-like protein LSm8	sp|O95777|LSM8_HUMAN;tr|F2Z2Y6|F2Z2Y6_HUMAN;tr|C9JIZ0|C9JIZ0_HUMAN;tr|C9JNV3|C9JNV3_HUMAN	HUMAN	10.403	96	1	1	1	0	0	1	84156	166850	337540	0	0	1902400	3	0	2.99719	0.48	0	0	0.0369	0.02532	Not detected
N	O75534	CSDE1	Cold shock domain-containing protein E1 (N-ras upstream gene protein) (Protein UNR)	sp|O75534|CSDE1_HUMAN;tr|E9PLT0|E9PLT0_HUMAN	HUMAN	88.884	798	1	1	1	2	0	4	9278.2	29227	34093	122540	0	422780	3	0.67	2.95203	0.22	0.4498	0	0.0759	0.19082	0.0526316
N	P55884	EIF3B	Eukaryotic translation initiation factor 3 subunit B (eIF3b) (Eukaryotic translation initiation factor 3 subunit 9) (Prt1 homolog) (hPrt1) (eIF-3-eta) (eIF3 p110) (eIF3 p116)	sp|P55884|EIF3B_HUMAN	HUMAN	92.48	814	1	1	4	1	0	1	6581	13319	57409	180230	0	47730	3	0.67	2.94869	0.22	0.5016	0	0.0331	0.17747	0.221053
N	P25705	ATP5A1	ATP synthase subunit alpha, mitochondrial (ATP synthase F1 subunit alpha)	sp|P25705|ATPA_HUMAN;tr|K7EK77|K7EK77_HUMAN;tr|K7ERX7|K7ERX7_HUMAN	HUMAN	59.75	553	0	7	12	4	5	5	0	258050	731720	760280	1490900	666730	3	1	2.94807	0	0.9944	0	0.0248	0.3238	0.526316
N	H0YEH2	H0YEH2	Pumilio homolog 1 (Fragment)	tr|H0YEH2|H0YEH2_HUMAN;sp|Q14671|PUM1_HUMAN;tr|Q5T1Z4|Q5T1Z4_HUMAN;tr|Q5T1Z8|Q5T1Z8_HUMAN;tr|H0YDK8|H0YDK8_HUMAN;tr|E9PR38|E9PR38_HUMAN	HUMAN	120.11	1125	1	0	2	0	0	2	5612.2	0	48617	0	0	160110	3	0	2.93622	0.48	0	0	0.0409	0.02801	Not detected
N	O75746	SLC25A12	Calcium-binding mitochondrial carrier protein Aralar1 (Mitochondrial aspartate glutamate carrier 1) (Solute carrier family 25 member 12)	sp|O75746|CMC1_HUMAN	HUMAN	74.761	678	1	1	1	1	1	0	93040	61971	49480	345690	249130	0	3	0.67	2.90878	0.23	0.489	0	0.0165	0.16217	0.0736842
N	A6NHR9	SMCHD1	Structural maintenance of chromosomes flexible hinge domain-containing protein 1 (SMC hinge domain-containing protein 1) (EC 3.6.1.-)	sp|A6NHR9|SMHD1_HUMAN;tr|J3KTL8|J3KTL8_HUMAN	HUMAN	226.37	2005	1	1	2	0	0	1	1040.8	1887.3	11731	0	0	42612	3	0.33	2.90686	0.42	0	0	0.0387	0.02654	0.126316
N	P54709	ATP1B3	Sodium/potassium-transporting ATPase subunit beta-3 (Sodium/potassium-dependent ATPase subunit beta-3) (ATPB-3) (CD antigen CD298)	sp|P54709|AT1B3_HUMAN;tr|C9JXZ1|C9JXZ1_HUMAN;tr|C9JA36|C9JA36_HUMAN	HUMAN	31.512	279	0	1	2	0	2	1	0	44881	67136	0	303240	21706	3	0	2.90086	0.48	0.4181	0	0.0142	0.13874	0.0736842
N	I3L1P8	I3L1P8	Mitochondrial 2-oxoglutarate/malate carrier protein (Fragment)	tr|I3L1P8|I3L1P8_HUMAN;sp|Q02978|M2OM_HUMAN	HUMAN	32.182	296	0	2	1	0	0	1	0	76165	132000	0	0	596010	3	0	2.86316	0.48	0	0	0.036	0.02471	Not detected
N	P78527	PRKDC	DNA-dependent protein kinase catalytic subunit (DNA-PK catalytic subunit) (DNA-PKcs) (EC 2.7.11.1) (DNPK1) (p460)	sp|P78527|PRKDC_HUMAN	HUMAN	469.08	4128	3	7	29	3	4	4	148020	261310	122490	71235	1280300	136010	3	0.33	2.79708	0.42	0.734	0	0.0114	0.23429	0.336842
N	P62191	PSMC1	26S proteasome regulatory subunit 4 (P26s4) (26S proteasome AAA-ATPase subunit RPT2) (Proteasome 26S subunit ATPase 1)	sp|P62191|PRS4_HUMAN	HUMAN	49.184	440	0	0	1	2	0	1	0	0	36443	37656	0	63774	3	0.33	2.78325	0.44	0.578	0	0.041	0.20643	0.178947
N	C9JQD4	PPIH	Peptidyl-prolyl cis-trans isomerase (PPIase) (EC 5.2.1.8) (Fragment)	tr|C9JQD4|C9JQD4_HUMAN;sp|O43447|PPIH_HUMAN;tr|H0YEL5|H0YEL5_HUMAN	HUMAN	15.8	144	2	1	2	1	0	1	131150	96630	350690	840640	0	762390	3	0	2.77115	0.48	0.6302	0	0.0287	0.2141	0.0526316
N	P09874	PARP1	Poly [ADP-ribose] polymerase 1 (PARP-1) (EC 2.4.2.30) (ADP-ribosyltransferase diphtheria toxin-like 1) (ARTD1) (DNA ADP-ribosyltransferase PARP1) (EC 2.4.2.-) (NAD(+) ADP-ribosyltransferase 1) (ADPRT 1) (Poly[ADP-ribose] synthase 1) (Protein poly-ADP-ribosyltransferase PARP1) (EC 2.4.2.-)	sp|P09874|PARP1_HUMAN	HUMAN	113.08	1014	12	12	13	7	10	13	320120	440630	1024900	790310	3007600	1144500	3	0.67	2.76785	0.23	0.9773	0	0.0183	0.31403	0.536842
N	P62633	CNBP	Cellular nucleic acid-binding protein (CNBP) (Zinc finger protein 9)	sp|P62633|CNBP_HUMAN	HUMAN	19.463	177	4	4	4	2	3	3	562860	981590	1438600	67521	8097100	60595	3	0.33	2.75731	0.43	0.1794	0	0.0107	0.0627	0.0315789
N	Q96DV4	MRPL38	39S ribosomal protein L38, mitochondrial (L38mt) (MRP-L38) (Mitochondrial large ribosomal subunit protein mL38)	sp|Q96DV4|RM38_HUMAN	HUMAN	44.596	380	0	1	0	1	3	0	0	11075	0	81195	1026400	0	3	0.33	2.73944	0.42	0.4026	0	0.2693	0.30883	0.0947368
N	P31930	UQCRC1	Cytochrome b-c1 complex subunit 1, mitochondrial (Complex III subunit 1) (Core protein I) (Ubiquinol-cytochrome-c reductase complex core protein 1)	sp|P31930|QCR1_HUMAN	HUMAN	52.645	480	1	2	3	1	0	1	43431	95207	202800	270800	0	637680	3	0.33	2.66075	0.42	0.5241	0	0.0297	0.18202	Not detected
N	Q96A35	MRPL24	39S ribosomal protein L24, mitochondrial (L24mt) (MRP-L24) (Mitochondrial large ribosomal subunit protein uL24m)	sp|Q96A35|RM24_HUMAN	HUMAN	24.915	216	0	0	0	1	0	2	0	0	0	41655	0	45782	3	0.67	2.6229	0	0.6227	0	1	0.87762	0.0105263
N	Q13085	ACACA	Acetyl-CoA carboxylase 1 (ACC1) (EC 6.4.1.2) (Acetyl-Coenzyme A carboxylase alpha) (ACC-alpha)	sp|Q13085|ACACA_HUMAN;tr|Q59FY4|Q59FY4_HUMAN	HUMAN	265.55	2346	56	56	55	76	53	74	9947600	12505000	11183000	32217000	32087000	22403000	3	1	2.57783	0	0.9452	0	0.0177	0.30372	0.431579
N	Q8N9H8	EXD3	Exonuclease mut-7 homolog (EC 3.1.-.-) (Exonuclease 3'-5' domain-containing protein 3)	sp|Q8N9H8|MUT7_HUMAN;tr|E9PSB6|E9PSB6_HUMAN	HUMAN	96.597	876	0	1	0	0	0	1	0	98234	0	0	0	191480	3	0.33	2.50376	0.44	0	0	0.0185	0.01271	Not detected
N	Q15024	EXOSC7	Exosome complex component RRP42 (Exosome component 7) (Ribosomal RNA-processing protein 42) (p8)	sp|Q15024|EXOS7_HUMAN	HUMAN	31.821	291	0	0	2	5	6	3	0	0	28686	625710	3095900	172990	3	0	2.46697	0.47	0.8127	0	0.501	0.5942	0.136842
N	P60842	EIF4A1	Eukaryotic initiation factor 4A-I (eIF-4A-I) (eIF4A-I) (EC 3.6.4.13) (ATP-dependent RNA helicase eIF4A-1)	sp|P60842|IF4A1_HUMAN;tr|J3KT12|J3KT12_HUMAN;tr|J3QS69|J3QS69_HUMAN;tr|J3KTB5|J3KTB5_HUMAN;tr|J3KSZ0|J3KSZ0_HUMAN;tr|J3QL43|J3QL43_HUMAN	HUMAN	46.153	406	1	1	3	1	2	0	53010	160520	424380	451500	801110	302920	3	0	2.43848	0.48	0.9917	0	0.0188	0.31886	0.421053
N	O75947	ATP5H	ATP synthase subunit d, mitochondrial (ATPase subunit d) (ATP synthase peripheral stalk subunit d)	sp|O75947|ATP5H_HUMAN	HUMAN	18.491	161	0	3	4	0	1	2	0	161580	439980	0	895870	637050	3	0.67	2.41571	0.22	0.5747	0	0.0212	0.19187	0.105263
N	Q5QNZ2	ATP5F1	ATP synthase F(0) complex subunit B1, mitochondrial (ATP synthase peripheral stalk-membrane subunit b) (ATP synthase subunit b)	tr|Q5QNZ2|Q5QNZ2_HUMAN;sp|P24539|AT5F1_HUMAN	HUMAN	22.275	195	0	2	3	1	0	0	0	299940	440770	1770800	0	0	3	0	2.39058	0.48	0	0	0.025	0.01713	0.0421053
N	Q96QK1	VPS35	Vacuolar protein sorting-associated protein 35 (hVPS35) (Maternal-embryonic 3) (Vesicle protein sorting 35)	sp|Q96QK1|VPS35_HUMAN	HUMAN	91.706	796	0	0	2	1	0	0	0	0	22756	63344	0	0	3	0.33	2.37457	0.43	0	0	0.0367	0.02518	0.0210526
N	P17858	PFKL	ATP-dependent 6-phosphofructokinase, liver type (ATP-PFK) (PFK-L) (EC 2.7.1.11) (6-phosphofructokinase type B) (Phosphofructo-1-kinase isozyme B) (PFK-B) (Phosphohexokinase)	sp|P17858|PFKAL_HUMAN	HUMAN	85.018	780	0	0	0	1	0	0	0	0	0	20553	0	0	3	0.33	2.36282	0.24	0	0	1	0.68551	Not detected
N	P10599	TXN	Thioredoxin (Trx) (ATL-derived factor) (ADF) (Surface-associated sulphydryl protein) (SASP) (allergen Hom s Trx)	sp|P10599|THIO_HUMAN	HUMAN	11.737	105	0	0	1	2	0	3	0	0	1760800	2322800	0	1831100	3	0	2.3591	0.48	0.6305	0	0.0339	0.21775	0.442105
N	P61964	WDR5	WD repeat-containing protein 5 (BMP2-induced 3-kb gene protein)	sp|P61964|WDR5_HUMAN	HUMAN	36.588	334	0	2	1	0	0	1	0	33815	13909	0	0	112480	3	0	2.3554	0.48	0	0	0.0253	0.01731	0.147368
N	P43307	SSR1	Translocon-associated protein subunit alpha (TRAP-alpha) (Signal sequence receptor subunit alpha) (SSR-alpha)	sp|P43307|SSRA_HUMAN;tr|A0A3B3IRT8|A0A3B3IRT8_HUMAN;tr|C9J3L8|C9J3L8_HUMAN;tr|C9J5W0|C9J5W0_HUMAN;tr|E9PAL7|E9PAL7_HUMAN;tr|C9IZQ1|C9IZQ1_HUMAN	HUMAN	32.235	286	0	1	1	1	1	2	0	94663	108540	0	0	148300	3	0.33	2.29407	0.43	0	0	0.009	0.00614	0.0421053
N	Q04917	YWHAH	14-3-3 protein eta (Protein AS1)	sp|Q04917|1433F_HUMAN;tr|A2IDB2|A2IDB2_HUMAN	HUMAN	28.218	246	1	2	3	0	0	1	31385	90482	217490	0	0	772390	3	0.33	2.27604	0.41	0	0	0.0278	0.01905	0.263158
N	U3KQC1	U3KQC1	WD repeat-containing protein 18 (Fragment)	tr|U3KQC1|U3KQC1_HUMAN;tr|A0A0A0MQU0|A0A0A0MQU0_HUMAN;sp|Q9BV38|WDR18_HUMAN;tr|K7EIR0|K7EIR0_HUMAN	HUMAN	43.237	394	1	2	2	2	0	0	23777	58877	152670	534580	0	0	3	0	2.27168	0.48	0	0	0.0234	0.01602	Not detected
N	P48444	ARCN1	Coatomer subunit delta (Archain) (Delta-coat protein) (Delta-COP)	sp|P48444|COPD_HUMAN;tr|B0YIW6|B0YIW6_HUMAN;tr|Q6P1Q5|Q6P1Q5_HUMAN	HUMAN	57.21	511	0	1	3	0	1	0	0	41540	148920	0	430140	0	3	0	2.25843	0.48	0	0	0.0109	0.00749	0.221053
N	P31689	DNAJA1	DnaJ homolog subfamily A member 1 (DnaJ protein homolog 2) (HSDJ) (Heat shock 40 kDa protein 4) (Heat shock protein J2) (HSJ-2) (Human DnaJ protein 2) (hDj-2)	sp|P31689|DNJA1_HUMAN	HUMAN	44.868	397	1	2	4	1	0	1	26654	65697	121940	222390	0	254430	3	0.33	2.22507	0.42	0.6201	0	0.024	0.20774	0.252632
N	P63151	PPP2R2A	Serine/threonine-protein phosphatase 2A 55 kDa regulatory subunit B alpha isoform (PP2A subunit B isoform B55-alpha) (PP2A subunit B isoform PR55-alpha) (PP2A subunit B isoform R2-alpha) (PP2A subunit B isoform alpha)	sp|P63151|2ABA_HUMAN	HUMAN	51.691	447	1	2	2	1	0	1	11223	32434	37030	57070	0	119510	3	0.67	2.18846	0.23	0.5447	0	0.0228	0.18369	0.410526
N	F8VUB4	F8VUB4	CCR4-NOT transcription complex subunit 2	tr|F8VUB4|F8VUB4_HUMAN;tr|F8VV52|F8VV52_HUMAN;sp|Q9NZN8|CNOT2_HUMAN;tr|H0YHT6|H0YHT6_HUMAN	HUMAN	57.419	520	0	0	0	0	0	1	0	0	0	0	0	270250	3	0.33	2.16248	0.24	0	0	1	0.68551	Not detected
N	O60884	DNAJA2	DnaJ homolog subfamily A member 2 (Cell cycle progression restoration gene 3 protein) (Dnj3) (Dj3) (HIRA-interacting protein 4) (Renal carcinoma antigen NY-REN-14)	sp|O60884|DNJA2_HUMAN	HUMAN	45.745	412	1	2	3	1	2	0	11473	222570	260390	313220	716870	0	3	0.33	2.08338	0.44	0.6305	0	0.0124	0.20304	0.252632
N	Q7KZF4	SND1	Staphylococcal nuclease domain-containing protein 1 (EC 3.1.31.1) (100 kDa coactivator) (EBNA2 coactivator p100) (Tudor domain-containing protein 11) (p100 co-activator)	sp|Q7KZF4|SND1_HUMAN	HUMAN	102	910	2	1	6	0	1	0	10167	5597.1	57772	0	152070	0	3	0.33	2.06796	0.42	0	0	0.0094	0.00643	0.147368
N	P02649	APOE	Apolipoprotein E (Apo-E)	sp|P02649|APOE_HUMAN;tr|H0Y7L5|H0Y7L5_HUMAN;tr|E9PEV4|E9PEV4_HUMAN;tr|E7ERP7|E7ERP7_HUMAN	HUMAN	36.154	317	4	4	3	0	1	0	168310	175910	152980	0	1022000	0	3	0	2.05551	0.48	0	0	0.0069	0.0047	Not detected
N	J3KN29	J3KN29	26S proteasome non-ATPase regulatory subunit 9 (26S proteasome regulatory subunit p27)	tr|J3KN29|J3KN29_HUMAN;sp|O00233|PSMD9_HUMAN;tr|F5H5V4|F5H5V4_HUMAN;tr|F5GX23|F5GX23_HUMAN;tr|F5H7X1|F5H7X1_HUMAN	HUMAN	24.553	222	0	1	1	0	0	1	0	21523	59424	0	0	166310	3	0.33	2.05455	0.43	0	0	0.0276	0.01892	Not detected
N	P53985	SLC16A1	Monocarboxylate transporter 1 (MCT 1) (Solute carrier family 16 member 1)	sp|P53985|MOT1_HUMAN	HUMAN	53.944	500	1	3	3	1	2	1	60303	204590	389490	848560	0	483570	3	0	2.0357	0.48	0.6143	0	0.0219	0.20454	0.0736842
N	P49411	TUFM	Elongation factor Tu, mitochondrial (EF-Tu) (P43)	sp|P49411|EFTU_HUMAN	HUMAN	49.541	452	5	11	11	5	2	6	70570	490240	749840	777190	253070	1626300	3	0	2.0269	0.48	0.6684	0	0.0218	0.22113	0.284211
N	Q15758	SLC1A5	Neutral amino acid transporter B(0) (ATB(0)) (Baboon M7 virus receptor) (RD114/simian type D retrovirus receptor) (Sodium-dependent neutral amino acid transporter type 2) (Solute carrier family 1 member 5)	sp|Q15758|AAAT_HUMAN;tr|M0QXM4|M0QXM4_HUMAN	HUMAN	56.598	541	0	1	1	0	1	0	0	69148	57030	0	250350	0	3	0	1.9794	0.48	0	0	0.008	0.00551	0.115789
N	Q9GZT3	SLIRP	SRA stem-loop-interacting RNA-binding protein, mitochondrial	sp|Q9GZT3|SLIRP_HUMAN;tr|A0A087WUN7|A0A087WUN7_HUMAN;tr|H0YJ40|H0YJ40_HUMAN;tr|G3V4X6|G3V4X6_HUMAN;tr|G3V2S9|G3V2S9_HUMAN;tr|H0YJW7|H0YJW7_HUMAN	HUMAN	12.349	109	1	2	3	0	0	1	33732	139990	230590	0	0	785000	3	0.33	1.94156	0.42	0	0	0.0231	0.01581	0.0105263
N	Q15365	PCBP1	Poly(rC)-binding protein 1 (Alpha-CP1) (Heterogeneous nuclear ribonucleoprotein E1) (hnRNP E1) (Nucleic acid-binding protein SUB2.3)	sp|Q15365|PCBP1_HUMAN	HUMAN	37.497	356	3	3	3	1	0	3	180670	327750	469390	785060	0	1094900	3	0	1.92262	0.48	0.6024	0	0.0196	0.19929	0.4
N	P35998	PSMC2	26S proteasome regulatory subunit 7 (26S proteasome AAA-ATPase subunit RPT1) (Proteasome 26S subunit ATPase 2) (Protein MSS1)	sp|P35998|PRS7_HUMAN;tr|A0A1W2PQS1|A0A1W2PQS1_HUMAN	HUMAN	48.633	433	0	1	3	1	0	5	0	21239	88131	22153	0	178310	3	0	1.83289	0.48	0.2844	0	0.0253	0.10509	0.263158
N	P50402	EMD	Emerin	sp|P50402|EMD_HUMAN;tr|Q5HY57|Q5HY57_HUMAN	HUMAN	28.994	254	2	2	4	2	0	1	152230	127320	831920	1068000	0	852050	3	0	1.72283	0.48	0.6306	0	0.0201	0.20834	0.242105
N	O75643	SNRNP200	U5 small nuclear ribonucleoprotein 200 kDa helicase (EC 3.6.4.13) (Activating signal cointegrator 1 complex subunit 3-like 1) (BRR2 homolog) (U5 snRNP-specific 200 kDa protein) (U5-200KD)	sp|O75643|U520_HUMAN	HUMAN	244.5	2136	3	6	12	0	0	4	7638.9	14649	48943	0	0	118090	3	0.33	1.65785	0.41	0	0	0.0208	0.01423	0.273684
N	P07737	PFN1	Profilin-1 (Epididymis tissue protein Li 184a) (Profilin I)	sp|P07737|PROF1_HUMAN;tr|K7EJ44|K7EJ44_HUMAN	HUMAN	15.054	140	2	2	5	0	3	0	148960	406870	1015200	0	2544300	0	3	0	1.64492	0.48	0	0	0.007	0.00477	0.378947
N	O43852	CALU	Calumenin (Crocalbin) (IEF SSP 9302)	sp|O43852|CALU_HUMAN	HUMAN	37.106	315	3	6	6	1	1	1	276030	461280	436250	346600	864420	697570	3	0	1.62633	0.48	0.9162	0	0.0113	0.2904	0.168421
N	P62826	RAN	GTP-binding nuclear protein Ran (Androgen receptor-associated protein 24) (GTPase Ran) (Ras-like protein TC4) (Ras-related nuclear protein)	sp|P62826|RAN_HUMAN;tr|B5MDF5|B5MDF5_HUMAN;tr|J3KQE5|J3KQE5_HUMAN;tr|F5H018|F5H018_HUMAN;tr|H0YFC6|H0YFC6_HUMAN	HUMAN	24.423	216	2	3	4	0	3	0	127260	250530	857840	0	2004200	0	3	0	1.62201	0.48	0	0	0.0071	0.00489	0.578947
N	P49368	CCT3	T-complex protein 1 subunit gamma (TCP-1-gamma) (CCT-gamma) (hTRiC5)	sp|P49368|TCPG_HUMAN;tr|B4DUR8|B4DUR8_HUMAN	HUMAN	60.533	545	2	3	7	2	1	1	17828	50173	213020	267550	167720	19876	3	0.33	1.61962	0.44	0.6518	0	0.0144	0.21097	0.378947
N	P54132	BLM	Bloom syndrome protein (EC 3.6.4.12) (DNA helicase, RecQ-like type 2) (RecQ2) (RecQ protein-like 3)	tr|A0A3B3IT82|A0A3B3IT82_HUMAN;sp|P54132|BLM_HUMAN;tr|H0YNU5|H0YNU5_HUMAN	Human	156.04	1386	0	0	0	0	7	0	0	0	0	0	750210	0	3	0.33	1.61102	0.24	0	0	1	0.68551	0.0105263
N	M0R026	M0R026	2-hydroxyacyl-CoA lyase 2 (Acetolactate synthase-like protein) (IlvB-like protein)	tr|M0R026|M0R026_HUMAN;sp|A1L0T0|ILVBL_HUMAN;tr|M0QZX5|M0QZX5_HUMAN	HUMAN	56.732	525	1	1	1	1	0	1	354810	14393	117230	53422	0	729420	3	0.33	1.60935	0.44	0.2012	0	0.0132	0.07109	Not detected
N	Q06830	PRDX1	Peroxiredoxin-1 (EC 1.11.1.24) (Natural killer cell-enhancing factor A) (NKEF-A) (Proliferation-associated gene protein) (PAG) (Thioredoxin peroxidase 2) (Thioredoxin-dependent peroxide reductase 2) (Thioredoxin-dependent peroxiredoxin 1)	sp|Q06830|PRDX1_HUMAN;tr|A0A0A0MSI0|A0A0A0MSI0_HUMAN	HUMAN	22.11	199	6	5	5	5	1	5	1178700	1760400	2095600	3309400	0	4768400	3	0	1.60443	0.48	0.5988	0	0.0157	0.19547	0.705263
N	F8VYE8	F8VYE8	Serine/threonine-protein phosphatase (EC 3.1.3.16)	tr|F8VYE8|F8VYE8_HUMAN;sp|P36873|PP1G_HUMAN;tr|F8VR82|F8VR82_HUMAN;tr|F8W0W8|F8W0W8_HUMAN	HUMAN	34.95	304	1	1	1	2	0	1	17251	35178	69543	198960	0	0	3	0	1.59204	0.48	0	0	0.016	0.01094	Not detected
N	P33992	MCM5	DNA replication licensing factor MCM5 (EC 3.6.4.12) (CDC46 homolog) (P1-CDC46)	sp|P33992|MCM5_HUMAN;tr|B1AHB1|B1AHB1_HUMAN	HUMAN	82.285	734	1	2	1	1	0	0	14740	44330	7289.7	100870	0	0	3	0.33	1.52005	0.41	0	0	0.0118	0.0081	0.0842105
N	O60341	KDM1A	Lysine-specific histone demethylase 1A (EC 1.14.99.66) (BRAF35-HDAC complex protein BHC110) (Flavin-containing amine oxidase domain-containing protein 2) ([histone H3]-dimethyl-L-lysine(4) FAD-dependent demethylase 1A)	sp|O60341|KDM1A_HUMAN;tr|R4GMQ1|R4GMQ1_HUMAN	HUMAN	92.902	852	0	0	1	1	0	0	0	0	14422	21450	0	0	3	0	1.48422	0.46	0	0	0.02	0.01369	0.0736842
N	Q9Y230	RUVBL2	RuvB-like 2 (EC 3.6.4.12) (48 kDa TATA box-binding protein-interacting protein) (48 kDa TBP-interacting protein) (51 kDa erythrocyte cytosolic protein) (ECP-51) (INO80 complex subunit J) (Repressing pontin 52) (Reptin 52) (TIP49b) (TIP60-associated protein 54-beta) (TAP54-beta)	sp|Q9Y230|RUVB2_HUMAN;tr|M0R0Y3|M0R0Y3_HUMAN	HUMAN	51.156	463	0	4	6	0	1	0	0	52659	137910	0	276650	0	3	0	1.45171	0.48	0	0	0.0068	0.00467	0.357895
N	P14618	PKM	Pyruvate kinase PKM (EC 2.7.1.40) (Cytosolic thyroid hormone-binding protein) (CTHBP) (Opa-interacting protein 3) (OIP-3) (Pyruvate kinase 2/3) (Pyruvate kinase muscle isozyme) (Thyroid hormone-binding protein 1) (THBP1) (Tumor M2-PK) (p58)	sp|P14618|KPYM_HUMAN;tr|B4DNK4|B4DNK4_HUMAN;tr|H3BQ34|H3BQ34_HUMAN	HUMAN	57.936	531	0	1	2	0	4	0	65000	427540	891120	0	1980600	27915	3	0.67	1.45159	0.23	0.151	0	0.0065	0.05106	0.673684
N	P11498	PC	Pyruvate carboxylase, mitochondrial (EC 6.4.1.1) (Pyruvic carboxylase) (PCB)	sp|P11498|PYC_HUMAN	HUMAN	129.63	1178	26	28	32	29	25	26	6253700	9815100	10271000	8646200	21784000	7235200	3	0	1.42998	0.48	0.9999	0	0.0087	0.31444	0.915789
N	O00483	NDUFA4	Cytochrome c oxidase subunit NDUFA4 (Complex I-MLRQ) (CI-MLRQ) (NADH-ubiquinone oxidoreductase MLRQ subunit)	sp|O00483|NDUA4_HUMAN	HUMAN	9.3697	81	3	2	2	1	0	1	292890	114660	292130	500150	0	483410	3	0	1.40573	0.48	0.6286	0	0.0126	0.20262	0.115789
N	P55036	PSMD4	26S proteasome non-ATPase regulatory subunit 4 (26S proteasome regulatory subunit RPN10) (26S proteasome regulatory subunit S5A) (Antisecretory factor 1) (AF) (ASF) (Multiubiquitin chain-binding protein)	sp|P55036|PSMD4_HUMAN;tr|Q5VWC4|Q5VWC4_HUMAN;tr|A6PVX3|A6PVX3_HUMAN	HUMAN	40.736	377	1	2	1	1	0	1	36914	42918	22987	48093	0	96308	3	0	1.40442	0.48	0.5522	0	0.0123	0.17881	0.178947
N	Q9UQ80	PA2G4	Proliferation-associated protein 2G4 (Cell cycle protein p38-2G4 homolog) (hG4-1) (ErbB3-binding protein 1)	sp|Q9UQ80|PA2G4_HUMAN;tr|F8VR77|F8VR77_HUMAN	HUMAN	43.786	394	3	5	6	2	1	3	50865	165820	492620	436020	0	557110	3	0	1.40015	0.48	0.6112	0	0.0167	0.20001	0.2
N	P27824	CANX	Calnexin (IP90) (Major histocompatibility complex class I antigen-binding protein p88) (p90)	sp|P27824|CALX_HUMAN	HUMAN	67.567	592	2	7	10	2	4	2	76718	432490	838100	104630	1554100	192610	3	0.33	1.37407	0.44	0.7804	0	0.0076	0.24596	0.252632
N	P21281	ATP6V1B2	V-type proton ATPase subunit B, brain isoform (V-ATPase subunit B 2) (Endomembrane proton pump 58 kDa subunit) (HO57) (Vacuolar proton pump subunit B 2)	sp|P21281|VATB2_HUMAN	HUMAN	56.5	511	0	0	0	0	0	1	0	0	0	0	0	53415	3	0.33	1.35778	0.24	0	0	1	0.68551	0.0210526
N	O00267	SUPT5H	Transcription elongation factor SPT5 (hSPT5) (DRB sensitivity-inducing factor 160 kDa subunit) (DSIF p160) (DRB sensitivity-inducing factor large subunit) (DSIF large subunit) (Tat-cotransactivator 1 protein) (Tat-CT1 protein)	sp|O00267|SPT5H_HUMAN	HUMAN	121	1087	1	1	1	1	0	1	12024	6082.2	4216.7	5394.2	0	24727	3	0	1.34916	0.48	0.392	0	0.0113	0.12869	0.0842105
N	P09543	CNP	2',3'-cyclic-nucleotide 3'-phosphodiesterase (CNP) (CNPase) (EC 3.1.4.37)	sp|P09543|CN37_HUMAN;tr|K7ERC4|K7ERC4_HUMAN	HUMAN	47.578	421	0	2	3	1	0	0	0	41923	62294	139630	0	0	3	0	1.3398	0.48	0	0	0.0142	0.00972	0.0315789
N	Q16531	DDB1	DNA damage-binding protein 1 (DDB p127 subunit) (DNA damage-binding protein a) (DDBa) (Damage-specific DNA-binding protein 1) (HBV X-associated protein 1) (XAP-1) (UV-damaged DNA-binding factor) (UV-damaged DNA-binding protein 1) (UV-DDB 1) (XPE-binding factor) (XPE-BF) (Xeroderma pigmentosum group E-complementing protein) (XPCe)	sp|Q16531|DDB1_HUMAN;tr|F5GY55|F5GY55_HUMAN	HUMAN	126.97	1140	6	9	10	3	4	1	71971	120130	231640	116090	379320	55549	3	1	1.30023	0	0.9499	0	0.0077	0.29833	0.305263
N	P62258	YWHAE	14-3-3 protein epsilon (14-3-3E)	sp|P62258|1433E_HUMAN	HUMAN	29.174	255	8	9	11	1	2	1	937150	1576000	3461700	611320	6153700	895510	3	1	1.28213	0	0.8507	0	0.0069	0.26723	0.578947
N	Q7Z417	NUFIP2	Nuclear fragile X mental retardation-interacting protein 2 (82 kDa FMRP-interacting protein) (82-FIP) (Cell proliferation-inducing gene 1 protein) (FMRP-interacting protein 2)	sp|Q7Z417|NUFP2_HUMAN	HUMAN	76.12	695	8	15	15	4	3	11	555550	1598000	2349900	944840	1872200	2989300	3	0	1.28078	0.48	0.7769	0	0.0113	0.24747	0.578947
N	Q96PU4	UHRF2	E3 ubiquitin-protein ligase UHRF2 (EC 2.3.2.27) (Np95/ICBP90-like RING finger protein) (Np95-like RING finger protein) (Nuclear protein 97) (Nuclear zinc finger protein Np97) (RING finger protein 107) (RING-type E3 ubiquitin transferase UHRF2) (Ubiquitin-like PHD and RING finger domain-containing protein 2) (Ubiquitin-like-containing PHD and RING finger domains protein 2)	sp|Q96PU4|UHRF2_HUMAN	HUMAN	89.984	802	0	0	0	1	0	1	0	0	0	312430	0	540810	3	0.67	1.27991	0	0.5749	0	1	0.86287	Not detected
N	Q14697	GANAB	Neutral alpha-glucosidase AB (EC 3.2.1.207) (Alpha-glucosidase 2) (Glucosidase II subunit alpha)	sp|Q14697|GANAB_HUMAN;tr|F5H6X6|F5H6X6_HUMAN;tr|E9PKU7|E9PKU7_HUMAN	HUMAN	106.87	944	2	6	8	0	0	1	24117	102870	245690	0	0	474820	3	0	1.27408	0.48	0	0	0.0161	0.01104	0.263158
N	P61604	HSPE1	10 kDa heat shock protein, mitochondrial (Hsp10) (10 kDa chaperonin) (Chaperonin 10) (CPN10) (Early-pregnancy factor) (EPF)	sp|P61604|CH10_HUMAN;tr|B8ZZL8|B8ZZL8_HUMAN;tr|B8ZZ54|B8ZZ54_HUMAN	HUMAN	10.932	102	0	2	2	0	3	0	0	664340	1116300	0	2261100	0	3	0.33	1.26982	0.42	0	0	0.0057	0.00387	0.494737
N	O00231	PSMD11	26S proteasome non-ATPase regulatory subunit 11 (26S proteasome regulatory subunit RPN6) (26S proteasome regulatory subunit S9) (26S proteasome regulatory subunit p44.5)	sp|O00231|PSD11_HUMAN	HUMAN	47.463	422	0	2	2	2	0	2	0	59575	55982	60076	0	82795	3	0	1.23637	0.48	0.6037	0	0.0137	0.19566	0.168421
N	Q08945	SSRP1	FACT complex subunit SSRP1 (Chromatin-specific transcription elongation factor 80 kDa subunit) (Facilitates chromatin transcription complex 80 kDa subunit) (FACT 80 kDa subunit) (FACTp80) (Facilitates chromatin transcription complex subunit SSRP1) (Recombination signal sequence recognition protein 1) (Structure-specific recognition protein 1) (hSSRP1) (T160)	sp|Q08945|SSRP1_HUMAN	HUMAN	81.074	709	3	7	7	0	1	7	114430	531510	355600	0	186510	1047300	3	0.67	1.23191	0.23	0.2009	0	0.0119	0.07012	0.263158
N	P35579	MYH9	Myosin-9 (Cellular myosin heavy chain, type A) (Myosin heavy chain 9) (Myosin heavy chain, non-muscle IIa) (Non-muscle myosin heavy chain A) (NMMHC-A) (Non-muscle myosin heavy chain IIa) (NMMHC II-a) (NMMHC-IIA)	sp|P35579|MYH9_HUMAN	HUMAN	226.53	1960	44	48	47	28	0	28	1067300	1119400	2460500	3215200	0	2273500	3	0	1.181	0.48	0.6276	0	0.0118	0.20176	0.294737
N	Q9BY77	POLDIP3	Polymerase delta-interacting protein 3 (46 kDa DNA polymerase delta interaction protein) (p46) (S6K1 Aly/REF-like target) (SKAR)	sp|Q9BY77|PDIP3_HUMAN;tr|F6VRR5|F6VRR5_HUMAN;tr|F8WCX5|F8WCX5_HUMAN	HUMAN	46.089	421	5	8	5	1	1	1	131840	398120	362490	20991	982500	40005	3	0	1.16925	0.45	0.4593	0	0.0048	0.145	0.157895
N	Q12874	SF3A3	Splicing factor 3A subunit 3 (SF3a60) (Spliceosome-associated protein 61) (SAP 61)	sp|Q12874|SF3A3_HUMAN	HUMAN	58.848	501	0	4	4	1	0	1	0	93424	105730	34204	0	196320	3	0.67	1.15752	0.21	0.3473	0	0.0138	0.11659	0.305263
N	Q16643	DBN1	Drebrin (Developmentally-regulated brain protein)	sp|Q16643|DREB_HUMAN;tr|D6RFI1|D6RFI1_HUMAN;tr|D6R9W4|D6R9W4_HUMAN	HUMAN	71.428	649	0	0	4	2	0	0	0	0	320700	403100	0	0	3	0	1.14931	0.48	0	0	0.0169	0.0116	0.115789
N	P34897	SHMT2	Serine hydroxymethyltransferase, mitochondrial (SHMT) (EC 2.1.2.1) (Glycine hydroxymethyltransferase) (Serine methylase)	sp|P34897|GLYM_HUMAN;tr|H0YIZ0|H0YIZ0_HUMAN;tr|G3V5L0|G3V5L0_HUMAN;tr|G3V2Y4|G3V2Y4_HUMAN	HUMAN	55.992	504	1	2	3	0	1	0	18796	52261	154170	0	254910	0	3	0.33	1.13029	0.43	0	0	0.005	0.00343	0.252632
N	Q8NI27	THOC2	THO complex subunit 2 (Tho2) (hTREX120)	sp|Q8NI27|THOC2_HUMAN;tr|A0A0C4DG98|A0A0C4DG98_HUMAN	HUMAN	182.77	1593	1	0	1	0	0	1	2513.4	0	0	0	0	2806.4	3	0	1.11658	0.46	0	0	0.008	0.00545	0.115789
N	Q9Y3A4	RRP7A	Ribosomal RNA-processing protein 7 homolog A (Gastric cancer antigen Zg14)	sp|Q9Y3A4|RRP7A_HUMAN	Human	32.334	280	0	0	0	0	2	0	0	0	0	0	1774100	0	3	0.33	1.11188	0.24	0	0	1	0.68551	Not detected
N	P63261	ACTG1	Actin, cytoplasmic 2 (Gamma-actin) [Cleaved into: Actin, cytoplasmic 2, N-terminally processed]	sp|P63261|ACTG_HUMAN;sp|P60709|ACTB_HUMAN;tr|A0A2R8Y793|A0A2R8Y793_HUMAN;tr|I3L3I0|I3L3I0_HUMAN;tr|I3L1U9|I3L1U9_HUMAN;tr|I3L4N8|I3L4N8_HUMAN;tr|K7EM38|K7EM38_HUMAN;tr|I3L3R2|I3L3R2_HUMAN;tr|J3KT65|J3KT65_HUMAN	Human	41.792	375	0	0	0	0	6	0	0	0	0	0	15298000	0	3	0.33	1.1106	0.24	0	0	1	0.68551	0.957895
N	P28066	PSMA5	Proteasome subunit alpha type-5 (Macropain zeta chain) (Multicatalytic endopeptidase complex zeta chain) (Proteasome zeta chain)	sp|P28066|PSA5_HUMAN	HUMAN	26.411	241	3	3	3	0	1	0	254820	421930	638370	0	1459500	0	3	0.33	1.10978	0.42	0	0	0.0042	0.0029	0.263158
N	E7EX90	DCTN1	Dynactin subunit 1	tr|E7EX90|E7EX90_HUMAN;sp|Q14203|DCTN1_HUMAN;tr|Q6AWB1|Q6AWB1_HUMAN	HUMAN	139.09	1256	1	1	3	1	0	0	9383.9	19562	43381	79674	0	0	3	0.33	1.10113	0.43	0	0	0.011	0.00757	0.136842
N	Q8IY18	SMC5	Structural maintenance of chromosomes protein 5 (SMC protein 5) (SMC-5) (hSMC5)	sp|Q8IY18|SMC5_HUMAN	HUMAN	128.81	1101	1	1	1	1	0	0	4294.1	15873	11591	36794	0	0	3	0	1.05856	0.48	0	0	0.0104	0.0071	Not detected
N	Q2TAY7	SMU1	WD40 repeat-containing protein SMU1 (Smu-1 suppressor of mec-8 and unc-52 protein homolog) [Cleaved into: WD40 repeat-containing protein SMU1, N-terminally processed]	sp|Q2TAY7|SMU1_HUMAN	HUMAN	57.543	513	0	0	2	0	0	3	0	0	84165	0	0	82710	3	0	0.979222	0.48	0	0	0.0158	0.01083	Not detected
N	C9JLU1	POLR2H	DNA-directed RNA polymerases I, II, and III subunit RPABC3 (Fragment)	tr|C9JLU1|C9JLU1_HUMAN;sp|P52434|RPAB3_HUMAN	HUMAN	16.925	148	1	1	1	0	0	1	68984	131230	200370	0	0	389680	3	0.33	0.97278	0.41	0	0	0.0109	0.00746	0.0842105
N	P37802	TAGLN2	Transgelin-2 (Epididymis tissue protein Li 7e) (SM22-alpha homolog)	sp|P37802|TAGL2_HUMAN;tr|X6RJP6|X6RJP6_HUMAN	HUMAN	22.391	199	2	4	3	1	0	0	172650	408750	332080	891190	0	0	3	0	0.944578	0.48	0	0	0.0086	0.00587	0.652632
N	P06576	ATP5B	ATP synthase subunit beta, mitochondrial (EC 7.1.2.2) (ATP synthase F1 subunit beta)	sp|P06576|ATPB_HUMAN;tr|H0YH81|H0YH81_HUMAN;tr|F8W079|F8W079_HUMAN	HUMAN	56.559	529	9	12	9	5	5	4	941210	1688400	2136700	687290	3575100	144360	3	0	0.924562	0.48	0.7679	0	0.0045	0.23997	0.557895
N	P04406	GAPDH	Glyceraldehyde-3-phosphate dehydrogenase (GAPDH) (EC 1.2.1.12) (Peptidyl-cysteine S-nitrosylase GAPDH) (EC 2.6.99.-)	sp|P04406|G3P_HUMAN;tr|E7EUT5|E7EUT5_HUMAN	HUMAN	36.053	335	2	5	5	0	3	0	116440	637230	990320	0	1596100	0	3	0	0.915199	0.48	0	0	0.0038	0.00263	0.863158
N	P61962	DCAF7	DDB1- and CUL4-associated factor 7 (WD repeat-containing protein 68) (WD repeat-containing protein An11 homolog)	sp|P61962|DCAF7_HUMAN;tr|A0A087WWI6|A0A087WWI6_HUMAN	HUMAN	38.926	342	1	1	0	0	0	1	31852	32715	0	0	0	58438	3	0	0.905075	0.48	0	0	0.0074	0.00509	0.2
N	Q3MHD2	LSM12	Protein LSM12 homolog	sp|Q3MHD2|LSM12_HUMAN;tr|K7ELG9|K7ELG9_HUMAN	HUMAN	21.701	195	4	3	4	3	2	2	4086500	4737600	4284300	2129100	6585000	3068800	3	1	0.898882	0	0.9776	0	0.0054	0.30529	0.663158
N	P27348	YWHAQ	14-3-3 protein theta (14-3-3 protein T-cell) (14-3-3 protein tau) (Protein HS1)	sp|P27348|1433T_HUMAN;tr|E9PG15|E9PG15_HUMAN	HUMAN	27.764	245	4	4	6	2	2	1	326320	458460	1485100	168190	1203200	629330	3	0	0.881421	0.48	0.8709	0	0.0064	0.27309	0.389474
N	P07919	UQCRH	Cytochrome b-c1 complex subunit 6, mitochondrial (Complex III subunit 6) (Complex III subunit VIII) (Cytochrome c1 non-heme 11 kDa protein) (Mitochondrial hinge protein) (Ubiquinol-cytochrome c reductase complex 11 kDa protein)	sp|P07919|QCR6_HUMAN;sp|A0A096LP55|QCR6L_HUMAN	HUMAN	10.739	91	0	0	1	1	0	1	0	0	183220	39523	0	122090	3	0	0.880629	0.48	0.472	0	0.0137	0.15498	0.0105263
N	O75369	FLNB	Filamin-B (FLN-B) (ABP-278) (ABP-280 homolog) (Actin-binding-like protein) (Beta-filamin) (Filamin homolog 1) (Fh1) (Filamin-3) (Thyroid autoantigen) (Truncated actin-binding protein) (Truncated ABP)	sp|O75369|FLNB_HUMAN;tr|E7EN95|E7EN95_HUMAN	HUMAN	278.16	2602	0	2	5	1	0	0	0	6222.7	26867	29202	0	0	3	0	0.874581	0.48	0	0	0.0106	0.00726	0.294737
N	P13667	PDIA4	Protein disulfide-isomerase A4 (EC 5.3.4.1) (Endoplasmic reticulum resident protein 70) (ER protein 70) (ERp70) (Endoplasmic reticulum resident protein 72) (ER protein 72) (ERp-72) (ERp72)	sp|P13667|PDIA4_HUMAN	HUMAN	72.932	645	0	2	10	0	0	1	0	36832	238110	0	0	236070	3	0.33	0.858617	0.42	0	0	0.0127	0.00869	0.178947
N	Q14566	MCM6	DNA replication licensing factor MCM6 (EC 3.6.4.12) (p105MCM)	sp|Q14566|MCM6_HUMAN	HUMAN	92.888	821	0	0	3	0	0	1	0	0	45545	0	0	39060	3	0	0.857613	0.48	0	0	0.0138	0.00947	0.105263
N	Q14204	DYNC1H1	Cytoplasmic dynein 1 heavy chain 1 (Cytoplasmic dynein heavy chain 1) (Dynein heavy chain, cytosolic)	sp|Q14204|DYHC1_HUMAN	HUMAN	532.4	4646	5	12	22	5	0	3	5449.1	25574	45831	49769	0	15748	3	0.33	0.852482	0.42	0.5345	0	0.0092	0.17119	0.252632
N	Q92621	NUP205	Nuclear pore complex protein Nup205 (205 kDa nucleoporin) (Nucleoporin Nup205)	sp|Q92621|NU205_HUMAN	HUMAN	227.92	2012	0	0	0	0	1	0	0	0	0	0	121370	0	3	0.33	0.851403	0.24	0	0	1	0.68551	0.0421053
N	P63241	EIF5A	Eukaryotic translation initiation factor 5A-1 (eIF-5A-1) (eIF-5A1) (Eukaryotic initiation factor 5A isoform 1) (eIF-5A) (Rev-binding factor) (eIF-4D)	sp|P63241|IF5A1_HUMAN;tr|I3L397|I3L397_HUMAN;tr|I3L504|I3L504_HUMAN;sp|Q6IS14|IF5AL_HUMAN	HUMAN	16.832	154	3	4	5	0	2	1	369530	725400	1525900	0	2196500	0	3	0	0.838092	0.48	0	0	0.0034	0.00235	0.263158
N	Q60FE5	FLNA	Filamin-A	tr|Q60FE5|Q60FE5_HUMAN;sp|P21333|FLNA_HUMAN;tr|A0A087WWY3|A0A087WWY3_HUMAN	HUMAN	278.22	2620	7	15	23	2	0	1	21424	72315	137480	109010	0	82226	3	0	0.826006	0.48	0.6297	0	0.0091	0.20052	0.4
N	Q9Y5X3	SNX5	Sorting nexin-5	sp|Q9Y5X3|SNX5_HUMAN;tr|Q5QPE4|Q5QPE4_HUMAN;tr|A0A087WUY5|A0A087WUY5_HUMAN;tr|Q5QPE5|Q5QPE5_HUMAN	HUMAN	46.816	404	0	1	1	1	0	1	0	27772	12471	16026	0	16491	3	0	0.808016	0.48	0.6262	0	0.0082	0.1988	Not detected
N	Q13813	SPTAN1	Spectrin alpha chain, non-erythrocytic 1 (Alpha-II spectrin) (Fodrin alpha chain) (Spectrin, non-erythroid alpha subunit)	sp|Q13813|SPTN1_HUMAN;tr|A0A0D9SGF6|A0A0D9SGF6_HUMAN	HUMAN	284.54	2472	0	0	1	0	0	0	13640	11193	84490	55630	0	32631	3	0	0.807342	0.48	0.6166	0	0.0095	0.19679	0.389474
N	S4R3H4	S4R3H4	Apoptotic chromatin condensation inducer in the nucleus	tr|S4R3H4|S4R3H4_HUMAN;tr|E7EQT4|E7EQT4_HUMAN;sp|Q9UKV3|ACINU_HUMAN	HUMAN	145.44	1283	1	2	4	0	0	2	10668	26770	91918	0	0	102900	3	0	0.795479	0.48	0	0	0.0103	0.00707	Not detected
N	Q06787	FMR1	Synaptic functional regulator FMR1 (Fragile X mental retardation protein 1) (FMRP) (Protein FMR-1)	sp|Q06787|FMR1_HUMAN;tr|R9WNI0|R9WNI0_HUMAN;tr|A8MQB8|A8MQB8_HUMAN;tr|G3V0J0|G3V0J0_HUMAN;tr|A0A087WXI3|A0A087WXI3_HUMAN;tr|Q8IXW7|Q8IXW7_HUMAN	HUMAN	71.174	632	0	2	1	3	5	6	0	19130	14029	369030	1945300	1595500	3	0	0.776577	0.48	0.8205	0	0.4761	0.5795	0.0421053
N	P27708	CAD	CAD protein [Includes: Glutamine-dependent carbamoyl-phosphate synthase (EC 6.3.5.5); Aspartate carbamoyltransferase (EC 2.1.3.2); Dihydroorotase (EC 3.5.2.3)]	tr|F8VPD4|F8VPD4_HUMAN;sp|P27708|PYR1_HUMAN	Human	236.02	2162	0	0	0	0	2	0	0	0	0	0	507130	0	3	0.33	0.773012	0.24	0	0	1	0.68551	0.442105
N	A0A0C4DGX4	A0A0C4DGX4	Cullin-1	tr|A0A0C4DGX4|A0A0C4DGX4_HUMAN;sp|Q13616|CUL1_HUMAN	HUMAN	87.387	752	1	1	1	0	0	1	2603.9	9494.7	12522	0	0	19020	3	0	0.771584	0.48	0	0	0.0089	0.00613	Not detected
N	P11182	DBT	Lipoamide acyltransferase component of branched-chain alpha-keto acid dehydrogenase complex, mitochondrial (EC 2.3.1.168) (52 kDa mitochondrial autoantigen of primary biliary cirrhosis) (Branched chain 2-oxo-acid dehydrogenase complex component E2) (BCOADC-E2) (Branched-chain alpha-keto acid dehydrogenase complex component E2) (BCKAD-E2) (BCKADE2) (Dihydrolipoamide acetyltransferase component of …	sp|P11182|ODB2_HUMAN;tr|Q5VVL7|Q5VVL7_HUMAN	HUMAN	53.486	482	6	8	8	0	4	2	1297700	1137200	1614500	0	3028400	72414	3	0	0.76574	0.48	0.2188	0	0.0028	0.06944	0.852632
N	P68104	EEF1A1	Elongation factor 1-alpha 1 (EF-1-alpha-1) (Elongation factor Tu) (EF-Tu) (Eukaryotic elongation factor 1 A-1) (eEF1A-1) (Leukocyte receptor cluster member 7)	sp|P68104|EF1A1_HUMAN;sp|Q5VTE0|EF1A3_HUMAN;tr|A0A087WVQ9|A0A087WVQ9_HUMAN;tr|A0A087WV01|A0A087WV01_HUMAN	HUMAN	50.14	462	2	1	3	3	6	3	3137200	6308700	10140000	3547300	7302500	4104100	3	0	0.763503	0.48	0.9806	0	0.0056	0.30636	0.926316
N	O00410	IPO5	Importin-5 (Imp5) (Importin subunit beta-3) (Karyopherin beta-3) (Ran-binding protein 5) (RanBP5)	sp|O00410|IPO5_HUMAN;tr|H0Y8C6|H0Y8C6_HUMAN	HUMAN	123.63	1097	0	0	3	1	0	0	0	0	28199	21513	0	0	3	0	0.762899	0.48	0	0	0.0103	0.00709	0.2
N	Q15181	PPA1	Inorganic pyrophosphatase (EC 3.6.1.1) (Pyrophosphate phospho-hydrolase) (PPase)	sp|Q15181|IPYR_HUMAN;tr|Q5SQT6|Q5SQT6_HUMAN	HUMAN	32.66	289	0	1	4	1	0	0	0	31757	208500	176730	0	0	3	0	0.725621	0.48	0	0	0.0092	0.00627	0.136842
N	P15927	RPA2	Replication protein A 32 kDa subunit (RP-A p32) (Replication factor A protein 2) (RF-A protein 2) (Replication protein A 34 kDa subunit) (RP-A p34)	sp|P15927|RFA2_HUMAN;tr|Q5TEJ7|Q5TEJ7_HUMAN	HUMAN	29.247	270	3	4	5	3	1	3	2311200	4073400	4045700	4000900	1347500	2180100	3	0.67	0.721791	0.23	0.8108	0	0.006	0.25429	0.147368
N	P40938	RFC3	Replication factor C subunit 3 (Activator 1 38 kDa subunit) (A1 38 kDa subunit) (Activator 1 subunit 3) (Replication factor C 38 kDa subunit) (RF-C 38 kDa subunit) (RFC38)	sp|P40938|RFC3_HUMAN	HUMAN	40.556	356	0	0	0	2	8	4	0	0	0	23265	6762400	1031500	3	1	0.721553	0	0.5905	0	1	0.8677	0.0526316
N	P02786	TFRC	Transferrin receptor protein 1 (TR) (TfR) (TfR1) (Trfr) (T9) (p90) (CD antigen CD71) [Cleaved into: Transferrin receptor protein 1, serum form (sTfR)]	sp|P02786|TFR1_HUMAN;tr|G3V0E5|G3V0E5_HUMAN	HUMAN	84.87	760	0	0	4	1	0	0	0	0	39751	28268	0	0	3	0	0.711073	0.48	0	0	0.0096	0.00661	0.0421053
N	P49750	P49750	YLP motif-containing protein 1 (Nuclear protein ZAP3) (ZAP113)	sp|P49750|YLPM1_HUMAN;tr|F8VU51|F8VU51_HUMAN;tr|H0YIQ2|H0YIQ2_HUMAN	HUMAN	241.64	2146	0	0	3	0	0	1	0	0	35620	0	0	25075	3	0	0.703958	0.48	0	0	0.0114	0.00779	Not detected
N	P29966	MARCKS	Myristoylated alanine-rich C-kinase substrate (MARCKS) (Protein kinase C substrate, 80 kDa protein, light chain) (80K-L protein) (PKCSL)	sp|P29966|MARCS_HUMAN	HUMAN	31.554	332	1	3	5	0	1	0	44857	195720	478010	0	816350	0	3	0	0.701971	0.48	0	0	0.005	0.00344	0.315789
N	F8W726	F8W726	Ubiquitin-associated protein 2-like	tr|F8W726|F8W726_HUMAN;sp|Q14157|UBP2L_HUMAN	HUMAN	113.63	1079	1	4	6	0	0	1	15036	71994	138620	0	0	155040	3	0	0.687082	0.48	0	0	0.0085	0.00585	Not detected
N	Q8ND56	LSM14A	Protein LSM14 homolog A (Protein FAM61A) (Protein SCD6 homolog) (Putative alpha-synuclein-binding protein) (AlphaSNBP) (RNA-associated protein 55A) (hRAP55) (hRAP55A)	sp|Q8ND56|LS14A_HUMAN;tr|A0A140TA76|A0A140TA76_HUMAN;tr|K7EMZ9|K7EMZ9_HUMAN	HUMAN	50.529	463	0	0	1	1	0	0	0	0	58334	40013	0	0	3	0	0.685929	0.48	0	0	0.0093	0.00638	0.157895
N	P06454	PTMA	Prothymosin alpha [Cleaved into: Prothymosin alpha, N-terminally processed; Thymosin alpha-1]	tr|B8ZZQ6|B8ZZQ6_HUMAN;sp|P06454|PTMA_HUMAN;tr|B8ZZA1|B8ZZA1_HUMAN;tr|B8ZZW7|B8ZZW7_HUMAN;tr|H7C2N1|H7C2N1_HUMAN	Human	11.758	107	0	0	0	0	1	0	0	0	0	0	3214800	0	3	0.33	0.674484	0.24	0	0	1	0.68551	0.568421
N	P40227	CCT6A	T-complex protein 1 subunit zeta (TCP-1-zeta) (Acute morphine dependence-related protein 2) (CCT-zeta-1) (HTR3) (Tcp20)	sp|P40227|TCPZ_HUMAN	HUMAN	58.024	531	1	4	5	1	0	0	14456	114450	342350	9491.8	0	0	3	0	0.664222	0.48	0	0	0.0002	0.00016	0.389474
N	P05165	PCCA	Propionyl-CoA carboxylase alpha chain, mitochondrial (PCCase subunit alpha) (EC 6.4.1.3) (Propanoyl-CoA:carbon dioxide ligase subunit alpha)	sp|P05165|PCCA_HUMAN;tr|A0A1B0GU58|A0A1B0GU58_HUMAN;tr|A0A1B0GUX9|A0A1B0GUX9_HUMAN;tr|A0A1B0GWI4|A0A1B0GWI4_HUMAN;tr|A0A1B0GWA1|A0A1B0GWA1_HUMAN	HUMAN	80.058	728	38	39	39	35	29	36	127010000	114440000	103670000	73736000	82441000	73197000	3	0.67	0.664037	0.21	0.9389	0.0003	0.0045	0.29278	0.810526
N	Q15459	SF3A1	Splicing factor 3A subunit 1 (SF3a120) (Spliceosome-associated protein 114) (SAP 114)	sp|Q15459|SF3A1_HUMAN	HUMAN	88.885	793	4	8	9	1	0	4	46450	162800	259270	162880	0	142520	3	0.33	0.65184	0.43	0.6307	0	0.0071	0.19945	0.378947
N	P10809	HSPD1	60 kDa heat shock protein, mitochondrial (EC 5.6.1.7) (60 kDa chaperonin) (Chaperonin 60) (CPN60) (Heat shock protein 60) (HSP-60) (Hsp60) (HuCHA60) (Mitochondrial matrix protein P1) (P60 lymphocyte protein)	sp|P10809|CH60_HUMAN	HUMAN	61.054	573	6	11	13	8	2	8	306400	1793000	4473300	1191700	1192400	1881000	3	0.33	0.648612	0.43	0.8567	0	0.0065	0.2688	Not detected
N	Q9H4M9	EHD1	EH domain-containing protein 1 (PAST homolog 1) (hPAST1) (Testilin)	sp|Q9H4M9|EHD1_HUMAN;tr|A0A024R571|A0A024R571_HUMAN;tr|C9JC03|C9JC03_HUMAN;tr|C9J2Z4|C9J2Z4_HUMAN	HUMAN	60.626	534	0	0	1	0	0	1	0	0	7366.2	0	0	4762.9	3	0	0.646588	0.48	0	0	0.0105	0.00717	Not detected
N	Q15428	SF3A2	Splicing factor 3A subunit 2 (SF3a66) (Spliceosome-associated protein 62) (SAP 62)	sp|Q15428|SF3A2_HUMAN;tr|K7EMT0|K7EMT0_HUMAN	HUMAN	49.255	464	0	1	0	1	0	0	0	14618	0	9336.2	0	0	3	0	0.638678	0.48	0	0	0.0052	0.00354	0.178947
N	Q08J23	NSUN2	RNA cytosine C(5)-methyltransferase NSUN2 (EC 2.1.1.-) (Myc-induced SUN domain-containing protein) (Misu) (NOL1/NOP2/Sun domain family member 2) (Substrate of AIM1/Aurora kinase B) (mRNA cytosine C(5)-methyltransferase) (EC 2.1.1.-) (tRNA cytosine C(5)-methyltransferase) (EC 2.1.1.-) (EC 2.1.1.203) (tRNA methyltransferase 4 homolog) (hTrm4)	sp|Q08J23|NSUN2_HUMAN;tr|A0A140T9Y7|A0A140T9Y7_HUMAN	HUMAN	86.47	767	0	0	1	1	4	0	0	0	16770	8493.8	913180	0	3	0.33	0.634521	0.42	0.0968	0	0.2384	0.19331	0.189474
N	P08670	VIM	Vimentin	sp|P08670|VIME_HUMAN;tr|B0YJC4|B0YJC4_HUMAN	HUMAN	53.651	466	5	13	17	1	1	9	103000	727100	2081300	269560	0	1557900	3	0.33	0.627045	0.44	0.346	0	0.0082	0.11233	0.768421
N	P19105	MYL12A	Myosin regulatory light chain 12A (Epididymis secretory protein Li 24) (HEL-S-24) (MLC-2B) (Myosin RLC) (Myosin regulatory light chain 2, nonsarcomeric) (Myosin regulatory light chain MRLC3)	sp|P19105|ML12A_HUMAN;sp|O14950|ML12B_HUMAN;tr|J3QRS3|J3QRS3_HUMAN;sp|P24844|MYL9_HUMAN;tr|J3KTJ1|J3KTJ1_HUMAN	HUMAN	19.794	171	4	4	4	3	0	4	1841200	1407300	3376200	2534600	0	1340400	3	0.67	0.582295	0.22	0.6074	0	0.0057	0.19128	0.326316
N	P24534	EEF1B2	Elongation factor 1-beta (EF-1-beta)	sp|P24534|EF1B_HUMAN	HUMAN	24.763	225	3	5	3	1	0	1	104430	435330	299700	324900	0	151790	3	0	0.567851	0.48	0.5936	0	0.0054	0.18686	0.4
N	P60468	SEC61B	Protein transport protein Sec61 subunit beta	sp|P60468|SC61B_HUMAN	HUMAN	9.9743	96	1	1	1	0	0	1	91407	209520	593670	0	0	487170	3	0	0.544569	0.48	0	0	0.0068	0.00469	0.126316
N	P13639	EEF2	Elongation factor 2 (EF-2)	sp|P13639|EF2_HUMAN	HUMAN	95.337	858	9	11	15	4	2	5	256070	547850	1381900	409120	177980	571910	3	0.67	0.530233	0.24	0.7778	0	0.0055	0.24373	0.536842
N	B1ALA9	PRPS1	Ribose-phosphate pyrophosphokinase 1	tr|B1ALA9|B1ALA9_HUMAN;sp|P60891|PRPS1_HUMAN;tr|A0A2R8Y7H4|A0A2R8Y7H4_HUMAN;tr|B7ZB02|B7ZB02_HUMAN	HUMAN	31.392	285	3	3	2	1	0	0	182080	302860	232350	322080	0	55501	3	0	0.526179	0.48	0.4157	0	0.0046	0.13138	0.178947
N	P22061	PCMT1	Protein-L-isoaspartate(D-aspartate) O-methyltransferase (PIMT) (EC 2.1.1.77) (L-isoaspartyl protein carboxyl methyltransferase) (Protein L-isoaspartyl/D-aspartyl methyltransferase) (Protein-beta-aspartate methyltransferase)	sp|P22061|PIMT_HUMAN;tr|A0A0A0MRJ6|A0A0A0MRJ6_HUMAN;tr|H7BY58|H7BY58_HUMAN;tr|F6S8N6|F6S8N6_HUMAN;tr|A0A3F2YNX8|A0A3F2YNX8_HUMAN	HUMAN	24.636	227	8	8	8	6	3	11	34779000	34192000	23519000	11005000	4896300	33714000	3	0.67	0.519568	0.22	0.6021	0.0002	0.0045	0.18887	0.8
N	Q9Y4C2	FAM115A	TRPM8 channel-associated factor 1 (TRP channel-associated factor 1)	sp|Q9Y4C2|TCAF1_HUMAN	HUMAN	102.12	921	0	1	0	1	0	0	0	12902	0	6462.2	0	0	3	0	0.49959	0.48	0	0	0.0041	0.00278	Not detected
N	O75531	BANF1	Barrier-to-autointegration factor (Breakpoint cluster region protein 1) [Cleaved into: Barrier-to-autointegration factor, N-terminally processed]	sp|O75531|BAF_HUMAN	HUMAN	10.058	89	1	1	2	2	1	3	1232000	2195700	11306000	962710	2250500	4073100	3	0	0.494534	0.48	0.7159	0.0001	0.0052	0.22442	0.263158
N	P08238	HSP90AB1	Heat shock protein HSP 90-beta (HSP 90) (Heat shock 84 kDa) (HSP 84) (HSP84)	sp|P08238|HS90B_HUMAN	HUMAN	83.263	724	5	6	8	0	4	1	863340	2357600	4489900	0	3421700	354100	3	0	0.489484	0.48	0.4922	0	0.0024	0.15349	0.884211
N	P49257	LMAN1	Protein ERGIC-53 (ER-Golgi intermediate compartment 53 kDa protein) (Gp58) (Intracellular mannose-specific lectin MR60) (Lectin mannose-binding 1)	sp|P49257|LMAN1_HUMAN	HUMAN	57.548	510	2	2	3	0	1	0	453250	415370	364430	0	592920	0	3	0	0.480739	0.48	0	0	0.0016	0.00109	0.0315789
N	Q13185	CBX3	Chromobox protein homolog 3 (HECH) (Heterochromatin protein 1 homolog gamma) (HP1 gamma) (Modifier 2 protein)	sp|Q13185|CBX3_HUMAN	HUMAN	20.811	183	2	3	2	0	0	2	223980	373150	351740	0	0	454470	3	0.33	0.478958	0.43	0	0	0.005	0.0034	0.263158
N	Q9NRL2	BAZ1A	Bromodomain adjacent to zinc finger domain protein 1A (ATP-dependent chromatin-remodeling protein) (ATP-utilizing chromatin assembly and remodeling factor 1) (hACF1) (CHRAC subunit ACF1) (Williams syndrome transcription factor-related chromatin-remodeling factor 180) (WCRF180) (hWALp1)	sp|Q9NRL2|BAZ1A_HUMAN	HUMAN	178.7	1556	0	0	1	0	0	1	0	0	8434	0	0	3947.6	3	0	0.468058	0.48	0	0	0.0076	0.0052	Not detected
N	F8VPD4	F8VPD4	Aspartate carbamoyltransferase (EC 2.1.3.2) (EC 3.5.2.3) (EC 6.3.5.5) (CAD protein) (Dihydroorotase) (Glutamine-dependent carbamoyl-phosphate synthase)	tr|F8VPD4|F8VPD4_HUMAN;sp|P27708|PYR1_HUMAN	HUMAN	236.02	2162	7	13	13	1	0	3	40342	75537	113830	40951	0	66454	3	0	0.46757	0.48	0.5839	0	0.0049	0.18352	Not detected
N	P05166	PCCB	Propionyl-CoA carboxylase beta chain, mitochondrial (PCCase subunit beta) (EC 6.4.1.3) (Propanoyl-CoA:carbon dioxide ligase subunit beta)	sp|P05166|PCCB_HUMAN;tr|E9PDR0|E9PDR0_HUMAN;tr|E7EX59|E7EX59_HUMAN;tr|E7ETT1|E7ETT1_HUMAN;tr|C9JQS9|C9JQS9_HUMAN;tr|E7ETT4|E7ETT4_HUMAN;tr|E7EUY3|E7EUY3_HUMAN;tr|E9PEC3|E9PEC3_HUMAN;tr|F8WBI9|F8WBI9_HUMAN	HUMAN	58.215	539	25	26	25	23	21	25	173020000	151240000	137310000	62695000	94444000	57855000	3	0	0.465789	0.48	0.9746	0.0003	0.003	0.30274	0.842105
N	O95831	AIFM1	Apoptosis-inducing factor 1, mitochondrial (EC 1.6.99.-) (Programmed cell death protein 8)	sp|O95831|AIFM1_HUMAN	HUMAN	66.9	613	5	5	7	4	2	5	151090	231300	425480	180620	271060	360530	3	0.33	0.465719	0.42	0.8588	0	0.0085	0.27076	0.515789
N	P13861	PRKAR2A	cAMP-dependent protein kinase type II-alpha regulatory subunit	sp|P13861|KAP2_HUMAN;tr|H7C1L0|H7C1L0_HUMAN	HUMAN	45.518	404	0	1	3	0	0	1	0	18316	97544	0	0	52946	3	0	0.456971	0.48	0	0	0.0067	0.00459	0.0526316
N	Q9Y3B4	Q9Y3B4	Splicing factor 3B subunit 6 (Pre-mRNA branch site protein p14) (SF3b 14 kDa subunit) (SF3B14a) (Spliceosome-associated protein, 14-kDa) (Splicing factor 3b, subunit 6, 14kDa)	sp|Q9Y3B4|SF3B6_HUMAN	HUMAN	14.585	125	1	1	1	2	2	3	36358	88535	140780	2342800	910420	2512700	3	1	0.444723	0	0.8032	0	0.1735	0.36674	Not detected
N	Q9HCC0	MCCC2	Methylcrotonoyl-CoA carboxylase beta chain, mitochondrial (MCCase subunit beta) (EC 6.4.1.4) (3-methylcrotonyl-CoA carboxylase 2) (3-methylcrotonyl-CoA carboxylase non-biotin-containing subunit) (3-methylcrotonyl-CoA:carbon dioxide ligase subunit beta)	sp|Q9HCC0|MCCB_HUMAN	HUMAN	61.332	563	13	13	13	10	10	9	37349000	24468000	23778000	17646000	9358800	9797300	3	1	0.429956	0	0.8674	0.0001	0.003	0.26969	0.821053
N	Q9NX20	MRPL16	39S ribosomal protein L16, mitochondrial (L16mt) (MRP-L16) (Mitochondrial large ribosomal subunit protein uL16m)	sp|Q9NX20|RM16_HUMAN	HUMAN	28.449	251	2	2	0	0	0	1	51448	142620	0	0	0	204240	3	0	0.406125	0.48	0	0	0.0092	0.00634	0.0842105
N	P48059	LIMS1	LIM and senescent cell antigen-like-containing domain protein 1 (Particularly interesting new Cys-His protein 1) (PINCH-1) (Renal carcinoma antigen NY-REN-48)	sp|P48059|LIMS1_HUMAN;tr|A0A0J9YXC7|A0A0J9YXC7_HUMAN	HUMAN	37.251	325	0	0	0	0	0	1	0	0	0	0	0	75791	3	0.33	0.397937	0.24	0	0	1	0.68551	Not detected
N	P61088	UBE2N	Ubiquitin-conjugating enzyme E2 N (EC 2.3.2.23) (Bendless-like ubiquitin-conjugating enzyme) (E2 ubiquitin-conjugating enzyme N) (Ubc13) (UbcH13) (Ubiquitin carrier protein N) (Ubiquitin-protein ligase N)	sp|P61088|UBE2N_HUMAN;tr|F8VZ29|F8VZ29_HUMAN;tr|F8VSD4|F8VSD4_HUMAN;tr|F8VV71|F8VV71_HUMAN	HUMAN	17.138	152	0	1	0	0	0	1	0	88264	0	0	0	673630	3	0	0.378308	0.48	0	0	0.0689	0.0472	0.115789
N	Q5JVF3	PCID2	PCI domain-containing protein 2 (CSN12-like protein)	sp|Q5JVF3|PCID2_HUMAN	HUMAN	46.029	399	0	0	0	2	0	1	0	0	0	224080	0	51660	3	0.67	0.372249	0	0.4746	0	1	0.83192	0.0210526
N	P22234	PAICS	Multifunctional protein ADE2 [Includes: Phosphoribosylaminoimidazole-succinocarboxamide synthase (EC 6.3.2.6) (SAICAR synthetase); Phosphoribosylaminoimidazole carboxylase (EC 4.1.1.21) (AIR carboxylase) (AIRC)]	sp|P22234|PUR6_HUMAN;tr|E9PBS1|E9PBS1_HUMAN;tr|D6RF62|D6RF62_HUMAN	HUMAN	47.079	425	2	3	7	0	0	1	56932	174740	359810	0	0	219000	3	0.33	0.370255	0.41	0	0	0.0045	0.00311	0.242105
N	Q5T5X7	BEND3	BEN domain-containing protein 3	sp|Q5T5X7|BEND3_HUMAN	HUMAN	94.474	828	1	1	1	1	0	0	9006.8	8960.2	6953.2	9189.6	0	0	3	0	0.368318	0.48	0	0	0.0029	0.00202	Not detected
N	P05141	SLC25A5	ADP/ATP translocase 2 (ADP,ATP carrier protein 2) (ADP,ATP carrier protein, fibroblast isoform) (Adenine nucleotide translocator 2) (ANT 2) (Solute carrier family 25 member 5) [Cleaved into: ADP/ATP translocase 2, N-terminally processed]	sp|P05141|ADT2_HUMAN	HUMAN	32.852	298	2	5	5	5	5	4	609430	2283400	4500700	20162000	81239000	24961000	3	0	0.365818	0.48	0.9809	0.0003	0.1049	0.37452	0.642105
N	O43242	PSMD3	26S proteasome non-ATPase regulatory subunit 3 (26S proteasome regulatory subunit RPN3) (26S proteasome regulatory subunit S3) (Proteasome subunit p58)	sp|O43242|PSMD3_HUMAN	HUMAN	60.977	534	0	6	6	1	0	1	0	75477	114500	11611	0	55638	3	0	0.353985	0.48	0.3831	0	0.0044	0.1212	0.221053
N	P33176	KIF5B	Kinesin-1 heavy chain (Conventional kinesin heavy chain) (Ubiquitous kinesin heavy chain) (UKHC)	sp|P33176|KINH_HUMAN	HUMAN	109.68	963	0	1	3	0	0	1	0	7604.9	22626	0	0	11684	3	0	0.348455	0.48	0	0	0.0054	0.00367	0.136842
N	I3L2L5	I3L2L5	Mapk-regulated corepressor-interacting protein 1	tr|I3L2L5|I3L2L5_HUMAN;sp|C9JLW8|MCRI1_HUMAN;tr|I3L4Q0|I3L4Q0_HUMAN;tr|I3L317|I3L317_HUMAN	HUMAN	10.463	92	4	4	5	3	0	4	10201000	12812000	11939000	2919400	0	8621100	3	0.67	0.330153	0.24	0.4809	0.0001	0.0032	0.15056	Not detected
N	P52789	HK2	Hexokinase-2 (EC 2.7.1.1) (Hexokinase type II) (HK II) (Hexokinase-B) (Muscle form hexokinase)	sp|P52789|HXK2_HUMAN;tr|E9PB90|E9PB90_HUMAN	HUMAN	102.38	917	16	15	14	0	0	2	1512500	1029500	910310	273600	0	834990	3	0	0.320836	0.48	0.4744	0	0.0028	0.14832	0.0105263
N	P30041	PRDX6	Peroxiredoxin-6 (EC 1.11.1.27) (1-Cys peroxiredoxin) (1-Cys PRX) (24 kDa protein) (Acidic calcium-independent phospholipase A2) (aiPLA2) (EC 3.1.1.4) (Antioxidant protein 2) (Glutathione-dependent peroxiredoxin) (Liver 2D page spot 40) (Lysophosphatidylcholine acyltransferase 5) (LPC acyltransferase 5) (LPCAT-5) (Lyso-PC acyltransferase 5) (EC 2.3.1.23) (Non-selenium glutathione peroxidase) (NSGP…	sp|P30041|PRDX6_HUMAN	HUMAN	25.035	224	4	5	4	1	1	1	231090	400830	531020	24283	312650	31254	3	0	0.3166	0.48	0.7714	0	0.0015	0.23902	0.315789
N	A0A286YF22	A0A286YF22	D-3-phosphoglycerate dehydrogenase (EC 1.1.1.95)	tr|A0A286YF22|A0A286YF22_HUMAN;sp|O43175|SERA_HUMAN;tr|A0A2C9F2M7|A0A2C9F2M7_HUMAN;tr|A0A286YFA2|A0A286YFA2_HUMAN;tr|A0A286YFL2|A0A286YFL2_HUMAN;tr|A0A286YFM8|A0A286YFM8_HUMAN	HUMAN	55.938	526	3	7	8	1	0	0	42176	203270	743290	307590	0	0	3	0.33	0.311094	0.41	0	0	0.0036	0.00243	Not detected
N	P28074	PSMB5	Proteasome subunit beta type-5 (EC 3.4.25.1) (Macropain epsilon chain) (Multicatalytic endopeptidase complex epsilon chain) (Proteasome chain 6) (Proteasome epsilon chain) (Proteasome subunit MB1) (Proteasome subunit X)	sp|P28074|PSB5_HUMAN;tr|H0YJM8|H0YJM8_HUMAN	HUMAN	28.48	263	3	3	2	0	0	1	286320	464460	445040	0	0	368440	3	0.33	0.308099	0.43	0	0	0.0032	0.00219	0.284211
N	P48047	ATP5O	ATP synthase subunit O, mitochondrial (ATP synthase peripheral stalk subunit OSCP) (Oligomycin sensitivity conferral protein) (OSCP)	sp|P48047|ATPO_HUMAN;tr|H7C0C1|H7C0C1_HUMAN	HUMAN	23.277	213	1	2	3	0	0	1	21174	219310	347010	0	0	180960	3	0	0.30802	0.48	0	0	0.0038	0.00264	0.126316
N	P36542	ATP5C1	ATP synthase subunit gamma, mitochondrial (ATP synthase F1 subunit gamma) (F-ATPase gamma subunit)	sp|P36542|ATPG_HUMAN	HUMAN	32.996	298	0	0	1	1	3	1	0	0	203570	0	3377600	0	3	0.33	0.306182	0.41	0	0	0.0853	0.05849	0.2
N	Q9HAV7	GRPEL1	GrpE protein homolog 1, mitochondrial (HMGE) (Mt-GrpE#1)	sp|Q9HAV7|GRPE1_HUMAN	HUMAN	24.279	217	4	6	5	0	2	2	1984100	2491400	2030800	0	1789300	135400	3	0	0.295821	0.48	0.4294	0	0.0011	0.13327	0.768421
N	E7EW05	SDAD1	Protein SDA1	tr|E7EW05|E7EW05_HUMAN;sp|Q9NVU7|SDA1_HUMAN	HUMAN	75.44	650	0	0	0	0	0	1	0	0	0	0	0	165270	3	0.33	0.288246	0.24	0	0	1	0.68551	0.0736842
N	E7EX73	EIF4G1	Eukaryotic translation initiation factor 4 gamma 1	tr|E7EX73|E7EX73_HUMAN;tr|E9PGM1|E9PGM1_HUMAN;tr|E7EUU4|E7EUU4_HUMAN;sp|Q04637|IF4G1_HUMAN;tr|C9JF13|C9JF13_HUMAN	HUMAN	158.64	1436	0	4	8	0	0	1	0	23702	98083	0	0	20178	3	0	0.278868	0.48	0	0	0.0024	0.00163	0.263158
N	Q6UN15	FIP1L1	Pre-mRNA 3'-end-processing factor FIP1 (hFip1) (FIP1-like 1 protein) (Factor interacting with PAP) (Rearranged in hypereosinophilia)	sp|Q6UN15|FIP1_HUMAN;tr|A0A0B4J203|A0A0B4J203_HUMAN	HUMAN	66.526	594	1	1	2	0	0	1	17337	22992	69649	0	0	76377	3	0	0.276268	0.48	0	0	0.0084	0.00574	0.147368
N	P07900	HSP90AA1	Heat shock protein HSP 90-alpha (Heat shock 86 kDa) (HSP 86) (HSP86) (Lipopolysaccharide-associated protein 2) (LAP-2) (LPS-associated protein 2) (Renal carcinoma antigen NY-REN-38)	sp|P07900|HS90A_HUMAN	HUMAN	84.659	732	4	6	9	0	2	1	131210	338850	1076700	0	314140	83201	3	0	0.256886	0.48	0.6232	0	0.0016	0.19337	0.873684
N	J3QT28	J3QT28	Mitotic checkpoint protein BUB3 (Fragment)	tr|J3QT28|J3QT28_HUMAN;sp|O43684|BUB3_HUMAN;tr|J3QSX4|J3QSX4_HUMAN	HUMAN	31.703	278	2	3	5	0	0	1	105210	186600	333950	0	0	165520	3	0	0.252409	0.48	0	0	0.003	0.00208	Not detected
N	P25786	PSMA1	Proteasome subunit alpha type-1 (30 kDa prosomal protein) (PROS-30) (Macropain subunit C2) (Multicatalytic endopeptidase complex subunit C2) (Proteasome component C2) (Proteasome nu chain)	sp|P25786|PSA1_HUMAN;tr|F5GX11|F5GX11_HUMAN	HUMAN	29.555	263	3	3	4	0	0	1	163670	216900	477090	0	0	196720	3	0	0.229368	0.48	0	0	0.0026	0.00181	0.252632
N	Q15424	SAFB	Scaffold attachment factor B1 (SAF-B) (SAF-B1) (HSP27 estrogen response element-TATA box-binding protein) (HSP27 ERE-TATA-binding protein)	sp|Q15424|SAFB1_HUMAN	HUMAN	102.64	915	3	4	6	0	0	2	153490	333180	1188200	43100	0	333480	3	0	0.224841	0.48	0.2914	0	0.0029	0.09188	0.157895
N	Q92734	TFG	Protein TFG (TRK-fused gene protein)	sp|Q92734|TFG_HUMAN;tr|C9JJP5|C9JJP5_HUMAN;tr|C9JUE0|C9JUE0_HUMAN	HUMAN	43.447	400	3	5	6	0	0	2	266010	397020	1800400	0	0	192250	3	0	0.215418	0.46	0	0	0.001	0.0007	0.0842105
N	O95817	BAG3	BAG family molecular chaperone regulator 3 (BAG-3) (Bcl-2-associated athanogene 3) (Bcl-2-binding protein Bis) (Docking protein CAIR-1)	sp|O95817|BAG3_HUMAN	HUMAN	61.594	575	0	0	0	0	2	2	4888.7	0	18385	286350	242170	505350	3	0.67	0.212047	0.23	0.8115	0	0.3145	0.46598	0.0631579
N	M0QYA2	M0QYA2	PIH1 domain-containing protein 1 (Fragment)	tr|M0QYA2|M0QYA2_HUMAN;sp|Q9NWS0|PIHD1_HUMAN;tr|M0R3A4|M0R3A4_HUMAN;tr|M0QYF4|M0QYF4_HUMAN;tr|M0R028|M0R028_HUMAN;tr|M0R2P8|M0R2P8_HUMAN;tr|M0QZM3|M0QZM3_HUMAN;tr|M0QXD5|M0QXD5_HUMAN	HUMAN	30.672	273	0	0	0	0	0	1	0	0	0	0	0	101520	3	0.33	0.208703	0.24	0	0	1	0.68551	Not detected
N	Q15833	STXBP2	Syntaxin-binding protein 2 (Protein unc-18 homolog 2) (Unc18-2) (Protein unc-18 homolog B) (Unc-18B)	sp|Q15833|STXB2_HUMAN;tr|M0QZ54|M0QZ54_HUMAN;tr|M0R118|M0R118_HUMAN;tr|M0R1A1|M0R1A1_HUMAN;tr|A0A087WUN8|A0A087WUN8_HUMAN;tr|M0R0M7|M0R0M7_HUMAN	HUMAN	66.452	593	0	0	0	1	0	1	0	0	0	38017	0	46446	3	0.67	0.199327	0	0.6151	0	1	0.87528	Not detected
N	P07355	ANXA2	Annexin A2 (Annexin II) (Annexin-2) (Calpactin I heavy chain) (Calpactin-1 heavy chain) (Chromobindin-8) (Lipocortin II) (Placental anticoagulant protein IV) (PAP-IV) (Protein I) (p36)	sp|P07355|ANXA2_HUMAN;tr|H0YN42|H0YN42_HUMAN;tr|H0YMD0|H0YMD0_HUMAN;tr|H0YMU9|H0YMU9_HUMAN;tr|H0YM50|H0YM50_HUMAN;sp|A6NMY6|AXA2L_HUMAN;tr|H0YNP5|H0YNP5_HUMAN;tr|H0YKS4|H0YKS4_HUMAN	HUMAN	38.604	339	5	7	7	1	0	0	166910	389150	413450	187160	0	0	3	0	0.193045	0.48	0	0	0.0018	0.00121	0.368421
N	P27797	CALR	Calreticulin (CRP55) (Calregulin) (Endoplasmic reticulum resident protein 60) (ERp60) (HACBP) (grp60)	sp|P27797|CALR_HUMAN;tr|K7EJB9|K7EJB9_HUMAN	HUMAN	48.141	417	2	3	4	1	0	0	40361	171870	413810	125120	0	0	3	0.32	0.190719	0.45	0	0	0.0021	0.00147	0.347368
N	P46060	RANGAP1	Ran GTPase-activating protein 1 (RanGAP1)	sp|P46060|RAGP1_HUMAN	HUMAN	63.541	587	0	1	2	1	0	0	0	16130	31171	8727.3	0	0	3	0	0.184506	0.48	0	0	0.002	0.0014	0.136842
N	P04075	ALDOA	Fructose-bisphosphate aldolase A (EC 4.1.2.13) (Lung cancer antigen NY-LU-1) (Muscle-type aldolase)	sp|P04075|ALDOA_HUMAN;tr|H3BQN4|H3BQN4_HUMAN;tr|J3KPS3|J3KPS3_HUMAN;tr|H3BPS8|H3BPS8_HUMAN;tr|H3BUH7|H3BUH7_HUMAN;tr|H3BR04|H3BR04_HUMAN;tr|H3BMQ8|H3BMQ8_HUMAN	HUMAN	39.42	364	6	7	10	0	1	0	416570	1262400	3196700	0	885310	0	3	0	0.181577	0.48	0	0	0.0008	0.00054	0.547368
N	P27694	RPA1	Replication protein A 70 kDa DNA-binding subunit (RP-A p70) (Replication factor A protein 1) (RF-A protein 1) (Single-stranded DNA-binding protein) [Cleaved into: Replication protein A 70 kDa DNA-binding subunit, N-terminally processed]	sp|P27694|RFA1_HUMAN	HUMAN	68.137	616	17	17	18	6	2	5	3478000	3632800	3870200	610440	815330	445730	3	0	0.170384	0.47	0.9734	0	0.0011	0.30109	0.189474
N	P26368	U2AF2	Splicing factor U2AF 65 kDa subunit (U2 auxiliary factor 65 kDa subunit) (hU2AF(65)) (hU2AF65) (U2 snRNP auxiliary factor large subunit)	sp|P26368|U2AF2_HUMAN;tr|K7ENG2|K7ENG2_HUMAN	HUMAN	53.5	475	1	1	2	5	0	6	45466	17015	154210	1169100	0	989910	3	0.33	0.159935	0.43	0.6309	0	0.101	0.26392	0.126316
N	P02545	LMNA	Prelamin-A/C [Cleaved into: Lamin-A/C (70 kDa lamin) (Renal carcinoma antigen NY-REN-32)]	sp|P02545|LMNA_HUMAN	HUMAN	74.139	664	0	0	1	0	0	0	28502	68925	504300	0	0	100860	3	0.33	0.158903	0.43	0	0	0.0024	0.00164	0.178947
N	J3KPX7	J3KPX7	Prohibitin	tr|J3KPX7|J3KPX7_HUMAN;sp|Q99623|PHB2_HUMAN;tr|F5GY37|F5GY37_HUMAN;tr|F5H3X6|F5H3X6_HUMAN;tr|F5GWA7|F5GWA7_HUMAN	HUMAN	33.239	298	1	5	5	0	0	1	27290	437620	780730	0	0	177950	3	0.33	0.142858	0.41	0	0	0.0018	0.00126	Not detected
N	P78347	GTF2I	General transcription factor II-I (GTFII-I) (TFII-I) (Bruton tyrosine kinase-associated protein 135) (BAP-135) (BTK-associated protein 135) (SRF-Phox1-interacting protein) (SPIN) (Williams-Beuren syndrome chromosomal region 6 protein)	sp|P78347|GTF2I_HUMAN	HUMAN	112.42	998	13	14	17	0	1	0	286850	521240	541420	0	183400	0	3	0	0.135901	0.48	0	0	0.0005	0.00034	0.136842
N	Q15637	SF1	Splicing factor 1 (Mammalian branch point-binding protein) (BBP) (mBBP) (Transcription factor ZFM1) (Zinc finger gene in MEN1 locus) (Zinc finger protein 162)	sp|Q15637|SF01_HUMAN	HUMAN	68.329	639	2	1	2	1	0	2	242180	366870	804660	25791	0	161670	3	0	0.132602	0.48	0.3303	0	0.0015	0.10295	0.189474
N	P50991	CCT4	T-complex protein 1 subunit delta (TCP-1-delta) (CCT-delta) (Stimulator of TAR RNA-binding)	sp|P50991|TCPD_HUMAN	HUMAN	57.924	539	1	2	5	0	1	1	9891.1	19127	167980	0	0	25640	3	0.33	0.130153	0.41	0	0	0.0019	0.00129	0.368421
N	B8ZZQ6	PTMA	Prothymosin alpha	tr|B8ZZQ6|B8ZZQ6_HUMAN;sp|P06454|PTMA_HUMAN;tr|B8ZZA1|B8ZZA1_HUMAN;tr|B8ZZW7|B8ZZW7_HUMAN;tr|H7C2N1|H7C2N1_HUMAN	HUMAN	11.758	107	2	1	2	0	0	1	1711600	1696100	10938000	0	0	1769900	3	0	0.123375	0.48	0	0	0.0016	0.00112	0.568421
N	K7EQ55	K7EQ55	DAZ-associated protein 1	tr|K7EQ55|K7EQ55_HUMAN;tr|K7EK33|K7EK33_HUMAN;sp|Q96EP5|DAZP1_HUMAN;tr|K7EQ02|K7EQ02_HUMAN	HUMAN	43.312	406	2	2	1	0	0	1	101450	160250	203000	0	0	53460	3	0.33	0.115034	0.41	0	0	0.0012	0.00085	Not detected
N	A0A2R8YD58	A0A2R8YD58	Casein kinase II subunit alpha	tr|A0A2R8YD58|A0A2R8YD58_HUMAN;tr|E7EU96|E7EU96_HUMAN;sp|P68400|CSK21_HUMAN;tr|A0A2R8Y5A0|A0A2R8Y5A0_HUMAN;tr|A0A2R8YFU2|A0A2R8YFU2_HUMAN;tr|A0A2R8YDP2|A0A2R8YDP2_HUMAN;sp|Q8NEV1|CSK23_HUMAN;tr|A0A2R8YF43|A0A2R8YF43_HUMAN;tr|A0A2R8Y4D6|A0A2R8Y4D6_HUMAN;tr|A0A2R8Y4H0|A0A2R8Y4H0_HUMAN	HUMAN	44.418	376	1	1	2	0	0	1	26977	45326	103720	0	0	20007	3	0	0.113661	0.48	0	0	0.0014	0.00093	Not detected
N	Q02809	PLOD1	Procollagen-lysine,2-oxoglutarate 5-dioxygenase 1 (EC 1.14.11.4) (Lysyl hydroxylase 1) (LH1)	sp|Q02809|PLOD1_HUMAN	HUMAN	83.549	727	0	0	0	4	0	8	0	0	0	529720	0	2176500	3	0.67	0.112828	0	0.4142	0	1	0.81331	0.126316
N	Q9Y5B9	SUPT16H	FACT complex subunit SPT16 (Chromatin-specific transcription elongation factor 140 kDa subunit) (FACT 140 kDa subunit) (FACTp140) (Facilitates chromatin transcription complex subunit SPT16) (hSPT16)	sp|Q9Y5B9|SP16H_HUMAN	HUMAN	119.91	1047	11	15	11	0	0	4	226360	606060	359690	0	0	132940	3	0	0.111516	0.48	0	0	0.0011	0.00078	0.273684
N	P62937	PPIA	Peptidyl-prolyl cis-trans isomerase A (PPIase A) (EC 5.2.1.8) (Cyclophilin A) (Cyclosporin A-binding protein) (Rotamase A) [Cleaved into: Peptidyl-prolyl cis-trans isomerase A, N-terminally processed]	sp|P62937|PPIA_HUMAN;tr|F8WE65|F8WE65_HUMAN;tr|C9J5S7|C9J5S7_HUMAN	HUMAN	18.012	165	4	6	6	0	1	0	642780	1886700	3881500	0	1666100	0	3	0	0.107434	0.48	0	0	0.0011	0.00075	0.757895
N	P07195	LDHB	L-lactate dehydrogenase B chain (LDH-B) (EC 1.1.1.27) (LDH heart subunit) (LDH-H) (Renal carcinoma antigen NY-REN-46)	sp|P07195|LDHB_HUMAN;tr|A0A3B3IS95|A0A3B3IS95_HUMAN;tr|A8MW50|A8MW50_HUMAN;tr|F5H793|F5H793_HUMAN;tr|C9J7H8|C9J7H8_HUMAN	HUMAN	36.638	334	5	8	9	0	2	1	357500	1314900	3386500	0	414840	103840	3	0.67	0.102528	0.24	0.6195	0	0.0006	0.19158	0.610526
N	P27816	MAP4	Microtubule-associated protein 4 (MAP-4)	sp|P27816|MAP4_HUMAN;tr|E7EVA0|E7EVA0_HUMAN	HUMAN	121	1152	7	7	7	2	0	0	44936	103760	115790	27044	0	0	3	0.33	0.102251	0.41	0	0	0.0009	0.00065	0.284211
N	Q13144	EIF2B5	Translation initiation factor eIF-2B subunit epsilon (eIF-2B GDP-GTP exchange factor subunit epsilon)	sp|Q13144|EI2BE_HUMAN;tr|A0A3B3IUB1|A0A3B3IUB1_HUMAN;tr|A0A3B3ISX3|A0A3B3ISX3_HUMAN;tr|A0A3B3IUF2|A0A3B3IUF2_HUMAN;tr|A0A3B3ISM8|A0A3B3ISM8_HUMAN;tr|A0A3B3ITG6|A0A3B3ITG6_HUMAN;tr|A0A3B3IS56|A0A3B3IS56_HUMAN;tr|A0A3B3IRP4|A0A3B3IRP4_HUMAN;tr|A0A3B3ITQ2|A0A3B3ITQ2_HUMAN	HUMAN	80.379	721	0	0	1	0	1	0	0	0	19260	0	51459	0	3	0.33	0.0961572	0.43	0	0	0.0148	0.01014	0.0842105
N	O75400	PRPF40A	Pre-mRNA-processing factor 40 homolog A (Fas ligand-associated factor 1) (Formin-binding protein 11) (Formin-binding protein 3) (Huntingtin yeast partner A) (Huntingtin-interacting protein 10) (HIP-10) (Huntingtin-interacting protein A) (Renal carcinoma antigen NY-REN-6)	sp|O75400|PR40A_HUMAN;tr|A0A3F2YNY6|A0A3F2YNY6_HUMAN;tr|F5H578|F5H578_HUMAN	HUMAN	108.8	957	5	4	5	0	1	1	269990	608830	831580	0	139740	25013	3	0.33	0.0961556	0.42	0.5848	0	0.0005	0.18076	0.284211
N	P49756	RBM25	RNA-binding protein 25 (Arg/Glu/Asp-rich protein of 120 kDa) (RED120) (Protein S164) (RNA-binding motif protein 25) (RNA-binding region-containing protein 7)	sp|P49756|RBM25_HUMAN	HUMAN	100.18	843	5	11	11	1	0	2	147560	960600	1155900	54016	0	157810	3	0	0.0935602	0.47	0.483	0	0.0011	0.14976	0.326316
N	Q8NBS9	TXNDC5	Thioredoxin domain-containing protein 5 (Endoplasmic reticulum resident protein 46) (ER protein 46) (ERp46) (Thioredoxin-like protein p46)	sp|Q8NBS9|TXND5_HUMAN	HUMAN	47.628	432	3	2	4	0	0	1	58623	68333	169240	0	0	26896	3	0	0.0908047	0.48	0	0	0.0011	0.00072	0.168421
N	A0A0A0MS07	A0A0A0MS07	Immunoglobulin heavy constant gamma 1 (Fragment)	tr|A0A0A0MS07|A0A0A0MS07_HUMAN;sp|P01857|IGHG1_HUMAN;tr|A0A0A0MS08|A0A0A0MS08_HUMAN;sp|P01859|IGHG2_HUMAN;sp|P01861|IGHG4_HUMAN;sp|P01860|IGHG3_HUMAN;tr|A0A286YEY4|A0A286YEY4_HUMAN;tr|A0A286YFJ8|A0A286YFJ8_HUMAN;tr|A0A286YES1|A0A286YES1_HUMAN	HUMAN	31.983	295	2	2	1	1	0	1	3453500	3223300	669610	260910	0	388500	3	0.67	0.0883979	0.21	0.5949	0	0.0007	0.18403	Not detected
N	P30048	PRDX3	Thioredoxin-dependent peroxide reductase, mitochondrial (EC 1.11.1.24) (Antioxidant protein 1) (AOP-1) (HBC189) (Peroxiredoxin III) (Prx-III) (Peroxiredoxin-3) (Protein MER5 homolog) (Thioredoxin-dependent peroxiredoxin 3)	sp|P30048|PRDX3_HUMAN	HUMAN	27.692	256	1	1	2	0	0	1	53028	81639	238090	0	0	32004	3	0	0.0858575	0.48	0	0	0.0011	0.00072	0.410526
N	P05783	KRT18	Keratin, type I cytoskeletal 18 (Cell proliferation-inducing gene 46 protein) (Cytokeratin-18) (CK-18) (Keratin-18) (K18)	sp|P05783|K1C18_HUMAN;tr|F8VZY9|F8VZY9_HUMAN	HUMAN	48.057	430	9	9	11	2	0	1	2203400	1885700	3232700	473350	0	150900	3	0	0.0852238	0.48	0.5358	0	0.0008	0.16584	0.473684
N	P12277	CKB	Creatine kinase B-type (EC 2.7.3.2) (Brain creatine kinase) (B-CK) (Creatine kinase B chain) (Creatine phosphokinase B-type) (CPK-B)	sp|P12277|KCRB_HUMAN;tr|G3V4N7|G3V4N7_HUMAN	HUMAN	42.644	381	8	11	11	2	0	1	3673800	3582100	2895400	664360	0	133890	3	0	0.0786352	0.48	0.4475	0	0.0007	0.13852	0.621053
N	Q9Y6K5	OAS3	2'-5'-oligoadenylate synthase 3 ((2-5')oligo(A) synthase 3) (2-5A synthase 3) (EC 2.7.7.84) (p100 OAS) (p100OAS)	sp|Q9Y6K5|OAS3_HUMAN	HUMAN	121.17	1087	0	0	0	1	0	0	0	0	0	8185.6	0	0	3	0.33	0.0771084	0.24	0	0	1	0.68551	Not detected
N	P53621	COPA	Coatomer subunit alpha (Alpha-coat protein) (Alpha-COP) (HEP-COP) (HEPCOP) [Cleaved into: Xenin (Xenopsin-related peptide); Proxenin]	sp|P53621|COPA_HUMAN;tr|A0A3B3IS84|A0A3B3IS84_HUMAN;tr|A0A3B3IT15|A0A3B3IT15_HUMAN;tr|A0A3B3ISC6|A0A3B3ISC6_HUMAN;tr|A0A3B3IU89|A0A3B3IU89_HUMAN	HUMAN	138.34	1224	0	0	3	0	0	1	0	0	25023	0	0	1675.5	3	0	0.0669584	0.48	0	0	0.0011	0.00075	0.168421
N	E9PKG1	PRMT1	Protein arginine N-methyltransferase 1	tr|E9PKG1|E9PKG1_HUMAN;sp|Q99873|ANM1_HUMAN;tr|E9PIX6|E9PIX6_HUMAN;tr|E9PQ98|E9PQ98_HUMAN;tr|H0YDE4|H0YDE4_HUMAN;tr|E9PNR9|E9PNR9_HUMAN	HUMAN	37.709	325	1	2	7	0	0	1	15694	46179	156370	0	0	13697	3	0	0.0627603	0.48	0	0	0.0008	0.00057	0.210526
N	P52907	CAPZA1	F-actin-capping protein subunit alpha-1 (CapZ alpha-1)	sp|P52907|CAZA1_HUMAN	HUMAN	32.922	286	1	3	2	1	0	0	97755	212560	305710	33406	0	0	3	0	0.0517101	0.48	0	0	0.0005	0.00035	0.305263
N	P54136	RARS	Arginine--tRNA ligase, cytoplasmic (EC 6.1.1.19) (Arginyl-tRNA synthetase) (ArgRS)	sp|P54136|SYRC_HUMAN	HUMAN	75.378	660	1	6	10	0	0	1	11004	104320	350350	0	0	21965	3	0.33	0.0471682	0.43	0	0	0.0007	0.00045	0.305263
N	P11277	SPTB	Spectrin beta chain, erythrocytic (Beta-I spectrin)	sp|P11277|SPTB1_HUMAN	HUMAN	246.47	2137	0	0	0	1	0	0	0	0	0	78597	0	0	3	0.33	0.0458171	0.24	0	0	1	0.68551	0.0631579
N	Q6PI48	DARS2	Aspartate--tRNA ligase, mitochondrial (EC 6.1.1.12) (Aspartyl-tRNA synthetase) (AspRS)	sp|Q6PI48|SYDM_HUMAN;tr|A0A3B3ISK7|A0A3B3ISK7_HUMAN;tr|A0A3B3IT01|A0A3B3IT01_HUMAN;tr|A0A3B3IS01|A0A3B3IS01_HUMAN;tr|A0A3B3ITS3|A0A3B3ITS3_HUMAN;tr|A0A3B3IS54|A0A3B3IS54_HUMAN;tr|A0A3B3ITK9|A0A3B3ITK9_HUMAN	HUMAN	73.562	645	0	1	1	0	0	1	0	8377.1	7131.7	0	0	166020	3	0.33	0.0444399	0.42	0	0	0.1132	0.07757	0.0105263
N	P06733	ENO1	Alpha-enolase (EC 4.2.1.11) (2-phospho-D-glycerate hydro-lyase) (C-myc promoter-binding protein) (Enolase 1) (MBP-1) (MPB-1) (Non-neural enolase) (NNE) (Phosphopyruvate hydratase) (Plasminogen-binding protein)	sp|P06733|ENOA_HUMAN;tr|A0A2R8Y6G6|A0A2R8Y6G6_HUMAN;tr|K7EM90|K7EM90_HUMAN	HUMAN	47.168	434	5	5	6	0	0	1	259750	645490	1818100	0	0	119140	3	0	0.043271	0.47	0	0	0.0006	0.00038	0.789474
N	Q32Q12	NME1-NME2;NME2	Nucleoside diphosphate kinase (EC 2.7.4.6)	tr|Q32Q12|Q32Q12_HUMAN;sp|P22392|NDKB_HUMAN;tr|J3KPD9|J3KPD9_HUMAN;sp|O60361|NDK8_HUMAN;tr|E7ERL0|E7ERL0_HUMAN	HUMAN	32.642	292	2	3	2	0	0	0	236120	756200	1531300	0	0	105420	3	0	0.0417728	0.48	0	0	0.0005	0.00035	0.442105
N	P14625	HSP90B1	Endoplasmin (94 kDa glucose-regulated protein) (GRP-94) (Heat shock protein 90 kDa beta member 1) (Tumor rejection antigen 1) (gp96 homolog)	sp|P14625|ENPL_HUMAN	HUMAN	92.468	803	3	6	6	1	1	3	35112	162600	271100	76466	169090	148640	3	0.67	0.0417356	0.24	0.9109	0	0.007	0.28587	0.442105
N	Q99471	PFDN5	Prefoldin subunit 5 (Myc modulator 1) (c-Myc-binding protein Mm-1)	sp|Q99471|PFD5_HUMAN;tr|H3BPF6|H3BPF6_HUMAN	HUMAN	17.328	154	0	0	0	0	0	1	0	0	0	0	0	269500	3	0.33	0.0414214	0.24	0	0	1	0.68551	0.0631579
N	F8VZJ2	F8VZJ2	Nascent polypeptide-associated complex subunit alpha	tr|F8VZJ2|F8VZJ2_HUMAN;tr|H0YHX9|H0YHX9_HUMAN;sp|Q13765|NACA_HUMAN;sp|E9PAV3|NACAM_HUMAN;tr|F8W0W4|F8W0W4_HUMAN;tr|F8W1N5|F8W1N5_HUMAN;tr|F8VNW4|F8VNW4_HUMAN	HUMAN	15.016	136	2	2	2	0	0	2	204430	367660	380800	0	0	34739	3	0	0.0364563	0.48	0	0	0.0004	0.00027	Not detected
N	P17480	UBTF	Nucleolar transcription factor 1 (Autoantigen NOR-90) (Upstream-binding factor 1) (UBF-1)	tr|E9PKP7|E9PKP7_HUMAN;sp|P17480|UBF1_HUMAN;tr|E9PMM2|E9PMM2_HUMAN	Human	87.435	745	0	0	0	0	1	0	0	0	0	0	209940	0	3	0.33	0.0315476	0.24	0	0	1	0.68551	Not detected
N	A0A087X0Q1	A0A087X0Q1	YTH domain-containing family protein 3	tr|A0A087X0Q1|A0A087X0Q1_HUMAN;sp|Q7Z739|YTHD3_HUMAN;tr|A0A024R7W5|A0A024R7W5_HUMAN;tr|A0A087WY31|A0A087WY31_HUMAN	HUMAN	63.674	583	7	7	7	0	0	1	1868300	2589000	2668200	0	0	178860	3	0	0.0251014	0.48	0	0	0.0003	0.00018	Not detected
N	P61326	MAGOH	Protein mago nashi homolog	sp|P61326|MGN_HUMAN;sp|Q96A72|MGN2_HUMAN;tr|F5H6P7|F5H6P7_HUMAN;tr|F5H6N1|F5H6N1_HUMAN	HUMAN	17.163	146	0	1	1	1	0	1	0	23478	65780	36286	0	18736	3	0	0.0146593	0.46	0.6049	0	0.0076	0.19183	0.0315789
N	Q00610	CLTC	Clathrin heavy chain 1 (Clathrin heavy chain on chromosome 17) (CLH-17)	sp|Q00610|CLH1_HUMAN;tr|A0A087WVQ6|A0A087WVQ6_HUMAN	HUMAN	191.61	1675	8	11	13	0	0	2	70554	209360	326450	33372	0	229460	3	0.67	0.010958	0.23	0.3129	0	0.005	0.09996	0.484211
N	P17676	CEBPB	CCAAT/enhancer-binding protein beta (C/EBP beta) (Liver activator protein) (LAP) (Liver-enriched inhibitory protein) (LIP) (Nuclear factor NF-IL6) (Transcription factor 5) (TCF-5)	sp|P17676|CEBPB_HUMAN	HUMAN	36.105	345	0	0	0	0	0	1	0	0	0	0	0	183850	3	0.33	0.0108636	0.24	0	0	1	0.68551	Not detected
N	I3L2K5	I3L2K5	Zinc finger CCCH domain-containing protein 7A (Zinc finger CCCH-type containing 7A, isoform CRA_b) (Fragment)	tr|I3L2K5|I3L2K5_HUMAN;sp|Q8IWR0|Z3H7A_HUMAN	HUMAN	83.647	733	0	0	0	1	0	0	0	0	0	112650	0	0	3	0.33	0.00322271	0.24	0	0	1	0.68551	Not detected
N	Q99613	EIF3C	Eukaryotic translation initiation factor 3 subunit C (eIF3c) (Eukaryotic translation initiation factor 3 subunit 8) (eIF3 p110)	sp|Q99613|EIF3C_HUMAN;sp|B5ME19|EIFCL_HUMAN	HUMAN	105.34	913	0	1	2	0	0	1	0	8967.3	21655	0	0	123060	3	0.33	0.0014377	0.43	0	0	0.0518	0.03553	0.231579

## Sheet: B
Bait	PreyGene	Spec	SpecSum	AvgSpec	NumReplicates	ctrlCounts	SaintScore	FoldChange	BFDR	MiST	Protein detection frequency in AP-MS Strep control datasets (%)
N	N	16046000000/11857000000/14748000000	42651000000	14217000000	3	0/0/0	1	14217000000	0	0.96241	Not detected
[truncated: 85 more rows]

## Sheet: C
Bait	PreyUniprot	PreyGene	Protein names	Majority protein IDs	OS	Mol. weight [kDa]	Sequence length	Unique peptides control_Calu3_1	Unique peptides control_Calu3_2	Unique peptides control_Calu3_3	Unique peptides N_Calu3_1	Unique peptides N_Calu3_2	Unique peptides N_Calu3_3	iBAQ control_Calu3_1	iBAQ control_Calu3_2	iBAQ control_Calu3_3	iBAQ N_Calu3_1	iBAQ N_Calu3_2	iBAQ N_Calu3_3	NumReplicates	SaintScore	FoldChange	BFDR	Reproducibility	Abundance	Specificity	MiST	Protein detection frequency in AP-MS Strep control datasets (%)
[truncated: 2,549 more rows]

[truncated: 1 more sheets: D]
