# Supplementary material for: Interactome Analysis of the Nucleocapsid Protein of SARS-CoV-2 Virus
Source: Pathogens. 2021 Sep 8;10(9):1155. doi: 10.3390/pathogens10091155 (PMC8465953; doi:10.3390/pathogens10091155)
Supplement: Supplementary file 1 [file pathogens-10-01155-s001.zip › Table S3.xlsx]

## Sheet: Legend
Legend
A	Overlapping proteins between our study and data from the Biogrid
B	Proteins in our datasets hit in transcriptomes datasets.
C	Proteins in our datasets hit in RNA binding pretome dataset.

## Sheet: A
Gene Symbol	Author	Publication Source	Experimental System
HERC5	Chen Z (2021)	DOI:10.1101/2020.12.31.424961	Affinity Capture-MS
PINX1	Chen Z (2021)	DOI:10.1101/2020.12.31.424961	Affinity Capture-MS
ZCCHC3	Samavarchi-Tehrani P (2020)	DOI:10.1101/2020.09.03.282103	Proximity Label-MS
DHX57	Samavarchi-Tehrani P (2020)；Cai T (2021)	DOI:10.1101/2020.09.03.282103；DOI:10.1101/2021.03.24.436822	Proximity Label-MS and Affinity Capture-MS
MAP7D1	Chen Z (2021)	DOI:10.1101/2020.12.31.424961	Affinity Capture-MS
YTHDC2	Chen Z (2021)；Laurent E (2020)	DOI:10.1101/2020.12.31.424961；DOI:10.1101/2020.08.28.272955	Affinity Capture-MS and Proximity Label-MS
HNRNPUL2	Cai T (2021)；Li J (2020)	DOI:10.1101/2021.03.24.436822；PUBMED:32838362	Affinity Capture-MS
VEZF1	Chen Z (2021)	DOI:10.1101/2020.12.31.424961	Affinity Capture-MS
LSM14B	Samavarchi-Tehrani P (2020)；Laurent E (2020)	DOI:10.1101/2020.09.03.282103；DOI:10.1101/2020.08.28.272955	Proximity Label-MS
BOP1	Chen Z (2021)	DOI:10.1101/2020.12.31.424961	Affinity Capture-MS
SPATS2	Samavarchi-Tehrani P (2020)	DOI:10.1101/2020.09.03.282103	Proximity Label-MS
TARBP2	Laurent E (2020)；Kim D-K (2021)	DOI:10.1101/2020.08.28.272955；DOI:10.1101/2021.03.15.433877	Proximity Label-MS and Two-hybrid
WDR12	Chen Z (2021)	DOI:10.1101/2020.12.31.424961	Affinity Capture-MS
DDX54	Cai T (2021)	DOI:10.1101/2021.03.24.436822	Affinity Capture-MS
MORF4L2	Kim D-K (2021)	DOI:10.1101/2021.03.15.433877	Two-hybrid
ZNF346	Chen Z (2021)；Laurent E (2020)	DOI:10.1101/2020.12.31.424961；DOI:10.1101/2020.08.28.272955	Affinity Capture-MS and Proximity Label-MS
CCDC137	Chen Z (2021)	DOI:10.1101/2020.12.31.424961	Affinity Capture-MS
G3BP2	Gordon DE (2020)；Stukalov A (2021)；Samavarchi-Tehrani P (2020)；Gordon DE (2020)；Laurent E (2020)；Chen Z (2021)；Li J (2020)；Kim D-K (2021)；Cai T (2021)；Kruse T (2021)	PUBMED:32353859；PUBMED:33845483；DOI:10.1101/2020.09.03.282103；PUBMED:33060197；DOI:10.1101/2020.08.28.272955；DOI:10.1101/2020.12.31.424961；PUBMED:32838362；DOI:10.1101/2021.03.15.433877；DOI:10.1101/2021.03.24.436822；DOI:10.1101/2021.04.19.440086	Affinity Capture-MS；Proximity Label-MS and Two-hybrid
LYAR	Kim D-K (2021)	DOI:10.1101/2021.03.15.433877	Two-hybrid
USP10	Samavarchi-Tehrani P (2020)；Laurent E (2020)	DOI:10.1101/2020.09.03.282103；DOI:10.1101/2020.08.28.272955	Proximity Label-MS
G3BP1	Gordon DE (2020)；Stukalov A (2021)；Samavarchi-Tehrani P (2020)；Gordon DE (2020)；Laurent E (2020)；Chen Z (2021)；Li J (2020)；Kim D-K (2021)；Cai T (2021)；Kruse T (2021)	PUBMED:32353859；PUBMED:33845483；DOI:10.1101/2020.09.03.282103；PUBMED:33060197；DOI:10.1101/2020.08.28.272955；DOI:10.1101/2020.12.31.424961；PUBMED:32838362；DOI:10.1101/2021.03.15.433877；DOI:10.1101/2021.03.24.436822；DOI:10.1101/2021.04.19.440086	Affinity Capture-MS；Proximity Label-MS and Two-hybrid
METTL17	Chen Z (2021)	DOI:10.1101/2020.12.31.424961	Affinity Capture-MS
SRPK2	Li J (2020)；Heaton BE (2020)；Samavarchi-Tehrani P (2020)	PUBMED:32838362；DOI:10.1101/2020.08.14.251207；DOI:10.1101/2020.08.14.251207	Affinity Capture-MS；Biochemical Activity and Proximity Label-MS
NOP56	Chen Z (2021)	DOI:10.1101/2020.12.31.424961	Affinity Capture-MS
DHX37	Chen Z (2021)	DOI:10.1101/2020.12.31.424961	Affinity Capture-MS
TRIM25	Stukalov A (2021)；Zhao Y (2021)	PUBMED:33845483；DOI:10.1101/2021.02.17.431755	Affinity Capture-MS
MOV10	Gordon DE (2020)；Samavarchi-Tehrani P (2020)；Gordon DE (2020)；Ariumi Y (2021)	PUBMED:32353859；DOI:10.1101/2020.09.03.282103；PUBMED:33060197；DOI:10.1101/2021.06.29.450452	Affinity Capture-MS and Proximity Label-MS
EIF2AK2	Samavarchi-Tehrani P (2020)；Laurent E (2020)；Kim D-K (2021)	DOI:10.1101/2020.09.03.282103；DOI:10.1101/2020.08.28.272955；DOI:10.1101/2021.03.15.433877	Proximity Label-MS and Two-hybrid
BMS1	Chen Z (2021)	DOI:10.1101/2020.12.31.424961	Affinity Capture-MS
RBM47	Samavarchi-Tehrani P (2020)	DOI:10.1101/2020.09.03.282103	Proximity Label-MS
CSNK2B	Gordon DE (2020)；Gordon DE (2020)	PUBMED:32353859；PUBMED:33060197	Affinity Capture-MS
PRRC2A	Samavarchi-Tehrani P (2020)	DOI:10.1101/2020.09.03.282103	Proximity Label-MS
RBM28	Gordon DE (2020)；Gordon DE (2020)	PUBMED:32353859；PUBMED:33060197	Affinity Capture-MS
SPATS2L	Samavarchi-Tehrani P (2020)	DOI:10.1101/2020.09.03.282103	Proximity Label-MS
FBL	Chen Z (2021)；Cai T (2021)	DOI:10.1101/2020.12.31.424961；DOI:10.1101/2021.03.24.436822	Affinity Capture-MS

## Sheet: B
GeneName	Log2FC(Calu-3)	Log2FC(A549)	Log2FC(A549-ACE2)	FDR(Calu-3)	FDR(A549)	FDR(A549-ACE2)
MPHOSPH10	-0.12592	0.10388	1.07165	0.544035	1	1.59e-42
MGST3	-0.36068	-0.28946	-1.16892	0.00389641	0.00267709	2.69e-35
CD3EAP	-0.06105	-0.65172	-1.01789	0.727526	5.79e-06	0.00161056
CAND2	0.18715	-0.2524	1.73395	0	0.388378	4.19e-06
SSR4	-0.71666	-0.36332	-1.46761	2.59e-05	0.00444645	1.01e-47
BOP1	-0.85974	-1.36725	-1.04139	6.86e-05	1.9e-24	4.67e-05
TRIM25	1.50467	0.60791	1.65513	2.01e-70	9.78e-12	2.13e-69
ZC3HAV1	2.4096	-0.29804	1.1005	3.38e-134	0.0190099	1.1e-18
RPS19BP1	-0.99102	-1.18624	-0.412365	1.87e-08	3.96e-19	0.0283475
DDX54	-0.8621	-1.11358	-0.885303	8.61e-12	4.68e-49	2.38e-13
NOC3L	0.22703	0.51719	1.66795	0.319916	8.96e-07	2.03e-67
DDX47	0.68531	0.00666	1.29253	2.06e-08	0.956862	1.65e-51
ESF1	0.88053	0.50061	1.98805	0.000250115	0.0051419	1.27e-182
UTP3	0.21913	-0.33015	1.42188	0.109853	0.00808897	1.28e-93
ZCCHC3	0.01489	-0.089	1.74756	0.931426	0.296953	3.45e-153
IMP3	-1.3265	-1.35944	-0.103438	2.27e-17	1.3e-36	0.291272
NHP2	-1.17265	-1.03509	-1.53533	6.79e-11	1e-15	3.34e-38
HSPBP1	-1.14311	-1.35881	-1.52586	9.07e-09	1.1e-58	1.93e-25
HERC5	3.31849	0.13441	3.79949	1.6e-119	0.235635	1.17e-97
GTF3C4	0.5128	-0.19689	1.14949	0.00157403	0.140254	4.21e-30
AKAP8L	0.46093	-0.12362	1.14062	0.000596932	0.18986	1.65e-29
NOC2L	-0.85275	-1.09687	-1.25076	3.72e-08	4.85e-35	1.16e-28
MRPL27	-0.66668	-0.67971	-1.23578	5.84e-05	1.93e-05	1.36e-18
IQGAP2	-0.67011	-0.96483	-1.71307	0.0176088	3.45e-18	6.66e-14
VEZF1	1.21137	0.40049	1.97833	7.49e-18	0.000568364	5.31e-219
PRPF3	-0.12777	-0.02115	1.13902	0.278884	0.860935	9.14e-26
LETM1	-0.49469	-0.87932	-1.0496	0.000106135	1.34e-22	2.63e-16
CYC1	-0.88709	-0.85026	-1.58984	3.86e-08	4.28e-14	1.13e-29
PLS3	-0.12771	-0.12148	-1.67727	0.435075	0.0545741	1.58e-229
EIF2AK2	2.09685	0.23309	1.56435	6.42e-44	0.0339391	1.13e-40
TMED10	-0.66409	0.02282	-1.10599	1.78e-11	0.757558	1.61e-44
TRA2A	0.46724	-0.25861	1.00245	0.00326663	0.0179058	2.35e-29
LAMC2	0.74812	3.62587	0.24955	9.85e-17	1.04e-176	0.0588909
RRS1	-0.60679	-1.00629	-0.602324	9.46e-05	6.33e-13	2.08e-05
HNRNPUL2	-0.12702	0.36895	-1.00038	0.387032	0.000250535	1.47e-14
STT3B	0.04204	0.14816	-1.01591	0.817093	0.0756354	1.76e-25
NDNL2	0.04864	-0.48835	1.20285	0.873923	2.13e-05	1.76e-41
HSD17B10	-0.95762	-0.72479	-1.29553	9.49e-11	5.05e-11	1.82e-34
EBNA1BP2	-0.59547	-0.0858	-1.27644	4.35e-06	0.509428	2.5e-42
NIPSNAP1	-0.52331	-0.34595	-1.0538	3.97e-11	3.76e-07	2.07e-09
HELZ2	3.1109	0.11631	4.17604	2.44e-92	0.199652	1
RPF2	0.49337	0.71706	1.15511	0.000445156	1.45e-10	1e-12
MRPL44	0.00757	-0.33916	1.36848	0.954822	4.68e-07	7.25e-65

## Sheet: C
Gene.name	log2FC	FDR
RBM47	0.774331	0.0140686
POLRMT	-2.13435	0.0242845
MPHOSPH10	-1.31494	0.0348209
RRP8	-1.4108	0.0585218
DKC1	-0.846799	0.0493691
EIF3G	0.548656	0.0511098
RSL1D1	-0.7743	0.0955958
EIF4B	0.690221	0.0219559
CEBPZ	-1.27496	0.0246566
TRA2A	0.608557	0.0561202
BOP1	-1.31171	0.0585218
TRIM25	1.27263	0.00631557
USP10	-1.68363	0.00195929
FAM98B	0.77078	0.0836188
C9orf114	-1.08556	0.090402
ZC3HAV1	0.366054	0.0998945
MTDH	-1.55041	0.00551492
SPATS2	0.867083	0.0459275
ZC3H8	1.41556	0.0219559
CCDC124	-1.66369	0.0617814
EBNA1BP2	-0.882399	0.075644
WIBG	-0.702978	0.0222861
LSM14B	-1.11746	0.0222324
DDX47	-3.64376	0.0125255
YTHDC2	0.827832	0.0365516
RPF2	-1.67101	0.0787039
MOV10	-0.795588	0.0118897
UTP3	-1.60583	0.0412346
SPATS2L	0.589832	0.0309531
RBM28	-1.19561	0.0836188
NHP2	-0.898867	0.0585218
GAR1	0.772114	0.0518678
MRTO4	-3.05592	0.0123059
L1RE1	-1.29905	0.0703852
G3BP2	-4.0014	0.00637142
RRP15	-1.26184	0.0955888
NOP16	-0.964176	0.0724894
UTP18	-0.894977	0.0121445
