# Supplementary material for: Interactome Analysis of the Nucleocapsid Protein of SARS-CoV-2 Virus
Source: Pathogens. 2021 Sep 8;10(9):1155. doi: 10.3390/pathogens10091155 (PMC8465953; doi:10.3390/pathogens10091155)
Supplement: Supplementary file 1 [file pathogens-10-01155-s001.zip › Table S2.xlsx]

## Sheet: Domain enrichment
Term	Count	%	PValue	Genes	FDR
DEAD/DEAH box helicase	9	5.66038	1.06e-07	DDX54, DDX18, DDX27, DHX36, DHX37, DDX47, DDX19A, YTHDC2, DHX57	1.95e-05
RNA recognition motif.	11	6.91824	1.13e-05	LARP7, RBM28, EIF3G, MSI2, ZCRB1, G3BP1, HNRNPA0, EIF4B, G3BP2, TRA2A, RBM47	0.00069
Oligonucleotide/oligosaccharide-binding (OB)-fold	4	2.51572	0.000357	DHX36, DHX37, YTHDC2, DHX57	0.0155622

## Sheet: Pathway enrichment
GO	Category	Description	LogP	Enrichment	Hits	Log(q-value)
GO:0022613	GO Biological Processes	ribonucleoprotein complex biogenesis	-56.3231	20.5953	DKC1|EIF4B|FBL|SNU13|NOP2|NVL|EXOSC10|SMN2|SRPK2|TARBP2|EIF3F|EIF3G|DDX18|PRPF3|BMS1|MPHOSPH10|NOP56|UTP14A|WDR3|EBNA1BP2|PDCD11|RRS1|BOP1|RRP8|NOC2L|RSL1D1|AATF|MRPL22|GNL2|RRP15|UTP18|MRTO4|DDX47|NIP7|NOP16|ESF1|NOP58|GAR1|PAK1IP1|NAT10|IMP3|NOP10|LYAR|NHP2|DDX27|WDR12|UTP3|DHX37|LSM2|NOM1|METTL17|DDX54|RPF2|UTP23|FTSJ3	-51.9974
GO:0042273	GO Biological Processes	ribosomal large subunit biogenesis	-27.9955	68.3544	SNU13|NOP2|NVL|DDX18|EBNA1BP2|RRS1|BOP1|NOC2L|RSL1D1|RRP15|MRTO4|NIP7|NOP16|PAK1IP1|NHP2|WDR12|RPF2|FTSJ3	-24.7838
GO:0140098	GO Molecular Functions	catalytic activity, acting on RNA	-16.6753	13.7742	FBL|MOV10|NOP2|EXOSC10|POLRMT|DDX18|G3BP1|POLR1G|DDX47|DDX19A|DDX27|DHX37|POLR1E|YTHDC2|MRPL44|DDX54|HELZ2|DHX57|FTSJ3|DHX36	-13.6506
GO:0006412	GO Biological Processes	translation	-13.8677	8.38938	EIF4B|MOV10|EIF2AK2|ATXN2|TARBP2|EIF3F|EIF3G|EIF2B4|EIF4E2|MRPL46|MRPL22|MRPL27|NAT10|MRPL17|METTL17|MRPL32|MRPL9|MRPL44|PYM1|MRPL45|MRPL54|DHX36	-10.94
GO:0042274	GO Biological Processes	ribosomal small subunit biogenesis	-12.7298	36.4557	SNU13|BMS1|WDR3|RRS1|NAT10|UTP3|DHX37|NOM1|METTL17|UTP23	-9.86657
GO:0070034	GO Molecular Functions	telomerase RNA binding	-11.9356	86.9965	DKC1|EXOSC10|GAR1|PINX1|NOP10|NHP2|DHX36	-9.10126
GO:0022618	GO Biological Processes	ribonucleoprotein complex assembly	-11.6887	15.868	EIF4B|NOP2|SMN2|SRPK2|TARBP2|EIF3F|EIF3G|PRPF3|RRS1|BOP1|MRTO4|LSM2|RPF2	-8.88159
GO:0140053	GO Biological Processes	mitochondrial gene expression	-10.6021	18.2278	HSD17B10|POLRMT|MRPL46|MRPL22|MRPL27|MRPL17|MRPL32|MRPL9|MRPL44|MRPL45|MRPL54	-7.8711
GO:0003725	GO Molecular Functions	double-stranded RNA binding	-9.38212	28.407	EIF4B|EIF2AK2|TARBP2|LRRFIP1|ZNF346|MRPL44|MTDH|DHX36	-6.76403
GO:0006397	GO Biological Processes	mRNA processing	-8.65698	5.8391	SNU13|SMN2|SRPK2|PRPF4|PRPF3|BCAS2|HNRNPA0|PDCD11|AKAP8L|LSM3|TRA2A|DDX47|LARP7|PAF1|RBM28|LSM2|ZCRB1|DHX36	-6.13066
GO:0051607	GO Biological Processes	defense response to virus	-8.4642	11.4794	MOV10|EIF2AK2|TARBP2|TRIM25|G3BP1|APOBEC3C|HERC5|NPLOC4|ZC3HAV1|ZCCHC3|DHX36	-5.97739
GO:0006401	GO Biological Processes	RNA catabolic process	-8.35864	8.52381	DKC1|MOV10|EXOSC10|HNRNPA0|EDC4|LSM3|MRTO4|ZC3HAV1|LSM2|WDR61|PYM1|HELZ2|DHX36	-5.87808
GO:1902570	GO Biological Processes	protein localization to nucleolus	-6.7846	78.1193	NVL|RRS1|PINX1|RPF2	-4.48832
GO:0043021	GO Molecular Functions	ribonucleoprotein complex binding	-6.19444	14.283	EIF4B|LETM1|NVL|SRP19|BOP1|WDR12|PYM1	-3.99911
GO:0048525	GO Biological Processes	negative regulation of viral process	-6.02733	18.4326	EIF2AK2|SRPK2|TRIM25|APOBEC3C|LARP7|ZC3HAV1	-3.85396
GO:0003743	GO Molecular Functions	translation initiation factor activity	-5.91383	26.8056	EIF4B|EIF3F|EIF3G|EIF2B4|EIF4E2	-3.74654
GO:0098781	GO Biological Processes	ncRNA transcription	-5.51077	15.0505	GTF3C1|GTF3C4|POLR1G|LARP7|POLR1E|ZC3H8	-3.40522
ko04141	KEGG Pathway	Protein processing in endoplasmic reticulum	-5.30957	8.53588	EIF2AK2|SSR4|BAG2|SEC63|SEC31A|HSPBP1|NPLOC4|STT3B	-3.23676
GO:0006354	GO Biological Processes	DNA-templated transcription, elongation	-5.28965	13.7858	UBTF|POLR1G|LARP7|PAF1|POLR1E|WDR61	-3.22407
GO:0032259	GO Biological Processes	methylation	-5.17561	5.42706	FBL|HSD17B10|NOP2|RRP8|SPOUT1|LARP7|PAF1|METTL17|WDR61|FTSJ3|FAM98B	-3.12411
